# Supplementary material for: Genotyping by sequencing for the construction of oil palm (Elaeis guineensis Jacq.) genetic linkage map and mapping of yield related quantitative trait loci
Source: PeerJ. 2024 Jan 30;12:e16570. doi: 10.7717/peerj.16570 (PMC10836210; doi:10.7717/peerj.16570)
Supplement: Supplemental Information 1 [file peerj-12-16570-s001.xlsx]

## Sheet: Table S1
Table S1:: A total 5,728 shortlisted SNP and InDel markers derived from 112 F1 progenies of Deli dura (D200) x Serdang pisifera (QP447) cross with the minimum gentype call rate of 90%. CHROM and POS indicate chromosome group and position in EG5 genome build, respectively. Allele combinations were based on the genotype calls across the population.
SN	Marker Type	Marker ID	Chrom	Position (BP)	Variant
1	SNP	SNP_Chr1_4944088	EG5_Chr1	4944088	T/C
2	SNP	SNP_Chr1_4944092	EG5_Chr1	4944089	G/A
3	SNP	SNP_Chr1_15943845	EG5_Chr1	4944090	C/T
4	SNP	SNP_Chr1_35118189	EG5_Chr1	4944091	C/G
5	SNP	SNP_Chr10_5494134	EG5_Chr10	4944092	G/A
6	SNP	SNP_Chr10_5494143	EG5_Chr10	4944093	C/T
7	SNP	SNP_Chr10_5575919	EG5_Chr10	4944094	A/G
8	SNP	SNP_Chr10_5932055	EG5_Chr10	4944095	A/G
9	SNP	SNP_Chr10_5932057	EG5_Chr10	4944096	A/G
10	SNP	SNP_Chr10_5932075	EG5_Chr10	4944097	T/C
11	SNP	SNP_Chr10_5932473	EG5_Chr10	4944098	C/T
12	SNP	SNP_Chr10_11119405	EG5_Chr10	4944099	A/T
13	SNP	SNP_Chr11_9465523	EG5_Chr11	9465523	A/G
14	SNP	SNP_Chr11_9465524	EG5_Chr11	9465524	G/C
15	SNP	SNP_Chr12_17424630	EG5_Chr12	17424630	A/T
16	SNP	SNP_Chr13_89407	EG5_Chr13	89407	A/G
17	SNP	SNP_Chr14_18676020	EG5_Chr14	18676020	G/A
18	SNP	SNP_Chr15_3259591	EG5_Chr15	3259591	A/G
19	SNP	SNP_Chr15_17593700	EG5_Chr15	17593700	A/G
20	SNP	SNP_Chr15_17593725	EG5_Chr15	17593725	A/G
21	SNP	SNP_Chr16_7236428	EG5_Chr16	7236428	C/T
22	SNP	SNP_Chr2_12035550	EG5_Chr2	12035550	C/A
23	SNP	SNP_Chr2_16758062	EG5_Chr2	16758062	G/A
24	SNP	SNP_Chr2_44179412	EG5_Chr2	44179412	G/T
25	SNP	SNP_Chr2_44179417	EG5_Chr2	44179417	C/A
26	SNP	SNP_Chr2_52886707	EG5_Chr2	52886707	C/T
27	SNP	SNP_Chr2_52886712	EG5_Chr2	52886712	G/A
28	SNP	SNP_Chr3_7261715	EG5_Chr3	7261715	T/C
29	SNP	SNP_Chr3_7261719	EG5_Chr3	7261719	C/G
30	SNP	SNP_Chr3_13387704	EG5_Chr3	13387704	G/A
31	SNP	SNP_Chr3_13387715	EG5_Chr3	13387715	A/G
32	SNP	SNP_Chr3_14423536	EG5_Chr3	14423536	T/A
33	SNP	SNP_Chr3_17224021	EG5_Chr3	17224021	C/T
34	SNP	SNP_Chr3_23425510	EG5_Chr3	23425510	A/G
35	SNP	SNP_Chr3_29014627	EG5_Chr3	29014627	G/A
36	SNP	SNP_Chr3_29014629	EG5_Chr3	29014629	T/C
37	SNP	SNP_Chr3_53193262	EG5_Chr3	53193262	A/G
38	SNP	SNP_Chr3_57905093	EG5_Chr3	57905093	G/A
39	SNP	SNP_Chr4_25186336	EG5_Chr4	25186336	C/G
40	SNP	SNP_Chr4_25186346	EG5_Chr4	25186346	G/T
41	SNP	SNP_Chr4_27823289	EG5_Chr4	27823289	T/C
42	SNP	SNP_Chr4_27823311	EG5_Chr4	27823311	A/G
43	SNP	SNP_Chr4_30737683	EG5_Chr4	30737683	T/A
44	SNP	SNP_Chr4_30737684	EG5_Chr4	30737684	T/C
45	SNP	SNP_Chr5_26217598	EG5_Chr5	26217598	A/G
46	SNP	SNP_Chr5_28401554	EG5_Chr5	28401554	T/C
47	SNP	SNP_Chr5_28401564	EG5_Chr5	28401564	T/C
48	SNP	SNP_Chr5_28401926	EG5_Chr5	28401926	A/T
49	SNP	SNP_Chr5_28401927	EG5_Chr5	28401927	T/C
50	SNP	SNP_Chr5_30228709	EG5_Chr5	30228709	C/T
51	SNP	SNP_Chr5_40277400	EG5_Chr5	40277400	T/C
52	SNP	SNP_Chr6_40995363	EG5_Chr6	40995363	T/C
53	SNP	SNP_Chr6_43742965	EG5_Chr6	43742965	A/G
54	SNP	SNP_Chr7_964373	EG5_Chr7	964373	C/G
55	SNP	SNP_Chr7_964374	EG5_Chr7	964374	T/C
56	SNP	SNP_Chr7_964377	EG5_Chr7	964377	C/T
57	SNP	SNP_Chr7_964410	EG5_Chr7	964410	C/T
58	SNP	SNP_Chr7_27237102	EG5_Chr7	27237102	A/G
59	SNP	SNP_Chr8_22272717	EG5_Chr8	22272717	T/C
60	SNP	SNP_Chr8_22272721	EG5_Chr8	22272721	C/T
61	SNP	SNP_Chr8_22272731	EG5_Chr8	22272731	T/C
62	SNP	SNP_Chr8_23748794	EG5_Chr8	23748794	G/A
63	SNP	SNP_Chr9_22514972	EG5_Chr9	22514972	G/A
64	SNP	SNP_Chr9_22514980	EG5_Chr9	22514980	C/T
65	SNP	SNP_sc00010_2872779	p5_sc00010	2872779	C/T
66	SNP	SNP_sc00030_3342828	p5_sc00030	3342828	T/C
67	SNP	SNP_sc00030_3934397	p5_sc00030	3934397	C/T
68	SNP	SNP_sc00046_994916	p5_sc00046	994916	C/T
69	SNP	SNP_sc00046_994921	p5_sc00046	994921	G/A
70	SNP	SNP_sc00046_994947	p5_sc00046	994947	A/G
71	SNP	SNP_sc00067_2145788	p5_sc00067	2145788	T/C
72	SNP	SNP_sc00067_2145797	p5_sc00067	2145797	C/T
73	SNP	SNP_sc00067_2145804	p5_sc00067	2145804	C/T
74	SNP	SNP_sc00067_2145813	p5_sc00067	2145813	G/A
75	SNP	SNP_sc00067_2145822	p5_sc00067	2145822	C/T
76	SNP	SNP_sc00067_2145848	p5_sc00067	2145848	C/T
77	SNP	SNP_sc00067_2146151	p5_sc00067	2146151	T/C
78	SNP	SNP_sc00067_2146163	p5_sc00067	2146163	T/G
79	SNP	SNP_sc00068_2658990	p5_sc00068	2658990	T/A
80	SNP	SNP_sc00093_422063	p5_sc00093	422063	A/G
81	SNP	SNP_sc00093_1410878	p5_sc00093	1410878	C/T
82	SNP	SNP_sc00093_1410883	p5_sc00093	1410883	C/A
83	SNP	SNP_sc00143_2227630	p5_sc00143	2227630	T/C
84	SNP	SNP_sc00194_677856	p5_sc00194	677856	G/A
85	SNP	SNP_sc00194_677860	p5_sc00194	677860	C/T
86	SNP	SNP_sc00194_677884	p5_sc00194	677884	T/C
87	SNP	SNP_sc00194_806906	p5_sc00194	806906	G/A
88	SNP	SNP_sc00196_264388	p5_sc00196	264388	G/A
89	SNP	SNP_sc00203_574111	p5_sc00203	574111	T/C
90	SNP	SNP_sc00203_574121	p5_sc00203	574121	G/A
91	SNP	SNP_sc00210_187076	p5_sc00210	187076	C/T
92	SNP	SNP_sc00218_594667	p5_sc00218	594667	C/T
93	SNP	SNP_sc00219_1076763	p5_sc00219	1076763	C/T
94	SNP	SNP_sc00221_1146536	p5_sc00221	1146536	A/G
95	SNP	SNP_sc00223_942217	p5_sc00223	942217	T/G
96	SNP	SNP_sc00242_1137920	p5_sc00242	1137920	A/G
97	SNP	SNP_sc00255_1136679	p5_sc00255	1136679	G/A
98	SNP	SNP_sc00284_231190	p5_sc00284	231190	C/T
99	SNP	SNP_sc00289_873771	p5_sc00289	873771	G/C
100	SNP	SNP_sc00301_741212	p5_sc00301	741212	G/A
101	SNP	SNP_sc00314_843924	p5_sc00314	843924	C/T
102	SNP	SNP_sc00314_843925	p5_sc00314	843925	A/G
103	SNP	SNP_sc00330_145247	p5_sc00330	145247	G/A
104	SNP	SNP_sc00347_191881	p5_sc00347	191881	T/C
105	SNP	SNP_sc00390_54643	p5_sc00390	54643	G/A
106	SNP	SNP_sc00515_252405	p5_sc00515	252405	T/C
107	SNP	SNP_sc00521_381628	p5_sc00521	381628	A/G
108	SNP	SNP_sc00564_215454	p5_sc00564	215454	A/G
109	SNP	SNP_sc00626_104077	p5_sc00626	104077	G/A
110	SNP	SNP_sc00654_82215	p5_sc00654	82215	C/T
111	SNP	SNP_sc00654_82239	p5_sc00654	82239	C/A
112	SNP	SNP_sc00703_320196	p5_sc00703	320196	C/T
113	SNP	SNP_sc00703_329105	p5_sc00703	329105	C/T
114	SNP	SNP_sc00712_339156	p5_sc00712	339156	G/A
115	SNP	SNP_sc00719_186206	p5_sc00719	186206	G/A
116	SNP	SNP_sc00766_6037	p5_sc00766	6037	C/T
117	SNP	SNP_sc00766_62738	p5_sc00766	62738	C/T
118	SNP	SNP_sc00766_140268	p5_sc00766	140268	T/C
119	SNP	SNP_sc00802_119092	p5_sc00802	119092	G/A
120	SNP	SNP_sc00816_227537	p5_sc00816	227537	C/G
121	SNP	SNP_sc00828_186122	p5_sc00828	186122	C/T
122	SNP	SNP_sc00887_166768	p5_sc00887	166768	G/A
123	SNP	SNP_sc01089_12159	p5_sc01089	12159	G/A
124	SNP	SNP_sc01252_140053	p5_sc01252	140053	T/C
125	SNP	SNP_sc01318_17742	p5_sc01318	17742	G/A
126	SNP	SNP_sc01348_210912	p5_sc01348	210912	C/G
127	SNP	SNP_sc01516_57100	p5_sc01516	57100	T/C
128	SNP	SNP_sc01530_25628	p5_sc01530	25628	C/T
129	SNP	SNP_sc01625_73724	p5_sc01625	73724	G/A
130	SNP	SNP_sc01625_109294	p5_sc01625	109294	C/T
131	SNP	SNP_sc01628_39195	p5_sc01628	39195	G/A
132	SNP	SNP_sc01634_48593	p5_sc01634	48593	T/G
133	SNP	SNP_sc01670_9175	p5_sc01670	9175	A/G
134	SNP	SNP_sc01672_125919	p5_sc01672	125919	G/A
135	SNP	SNP_sc01742_97064	p5_sc01742	97064	C/T
136	SNP	SNP_sc01819_28440	p5_sc01819	28440	G/A
137	SNP	SNP_sc01837_30282	p5_sc01837	30282	C/T
138	SNP	SNP_sc02187_49437	p5_sc02187	49437	T/C
139	SNP	SNP_sc02228_47258	p5_sc02228	47258	C/T
140	SNP	SNP_sc02935_95013	p5_sc02935	95013	G/A
141	SNP	SNP_sc02947_41217	p5_sc02947	41217	G/A
142	SNP	SNP_sc02947_41224	p5_sc02947	41224	C/T
143	SNP	SNP_sc03212_2052	p5_sc03212	2052	C/T
144	SNP	SNP_sc03212_2465	p5_sc03212	2465	G/A
145	SNP	SNP_sc03540_28030	p5_sc03540	28030	G/A
146	SNP	SNP_sc03791_19947	p5_sc03791	19947	T/C
147	SNP	SNP_sc03907_41776	p5_sc03907	41776	G/A
148	SNP	SNP_sc04009_30146	p5_sc04009	30146	C/T
149	SNP	SNP_sc04009_30151	p5_sc04009	30151	T/C
150	SNP	SNP_sc04053_6781	p5_sc04053	6781	C/G
151	SNP	SNP_sc04071_32439	p5_sc04071	32439	C/T
152	SNP	SNP_sc04196_3155	p5_sc04196	3155	C/T
153	SNP	SNP_sc04196_3194	p5_sc04196	3194	A/T
154	SNP	SNP_sc04196_3202	p5_sc04196	3202	A/G
155	SNP	SNP_sc04602_21657	p5_sc04602	21657	C/T
156	SNP	SNP_sc04840_4473	p5_sc04840	4473	A/G
157	SNP	SNP_sc04840_4495	p5_sc04840	4495	C/T
158	SNP	SNP_sc04858_5530	p5_sc04858	5530	G/A
159	SNP	SNP_sc05298_23980	p5_sc05298	23980	C/T
160	SNP	SNP_sc05380_11212	p5_sc05380	11212	C/A
161	SNP	SNP_sc05574_325	p5_sc05574	325	G/A
162	SNP	SNP_sc05574_12287	p5_sc05574	12287	A/G
163	SNP	SNP_sc05863_19732	p5_sc05863	19732	T/A
164	SNP	SNP_sc06355_6636	p5_sc06355	6636	C/T
165	SNP	SNP_sc07863_928	p5_sc07863	928	G/A
166	SNP	SNP_sc07863_946	p5_sc07863	946	A/G
167	SNP	SNP_sc07917_8885	p5_sc07917	8885	C/T
168	SNP	SNP_sc08053_354	p5_sc08053	354	G/A
169	SNP	SNP_sc08053_358	p5_sc08053	358	G/A
170	SNP	SNP_sc08053_821	p5_sc08053	821	A/G
171	SNP	SNP_sc08053_822	p5_sc08053	822	G/A
172	SNP	SNP_sc08578_2288	p5_sc08578	2288	C/T
173	SNP	SNP_sc08578_2346	p5_sc08578	2346	G/T
174	SNP	SNP_sc09466_10962	p5_sc09466	10962	G/A
175	SNP	SNP_sc10086_1459	p5_sc10086	1459	G/A
176	SNP	SNP_sc10223_7957	p5_sc10223	7957	C/T
177	SNP	SNP_sc10320_1894	p5_sc10320	1894	C/T
178	SNP	SNP_sc12320_293	p5_sc12320	293	C/T
179	SNP	SNP_sc12626_2202	p5_sc12626	2202	C/A
180	SNP	SNP_sc13188_1899	p5_sc13188	1899	T/C
181	SNP	SNP_sc13188_1900	p5_sc13188	1900	T/A
182	SNP	SNP_sc13205_1525	p5_sc13205	1525	G/A
183	SNP	SNP_sc14251_1812	p5_sc14251	1812	G/A
184	SNP	SNP_sc14414_1617	p5_sc14414	1617	C/T
185	SNP	SNP_sc14908_5791	p5_sc14908	5791	T/C
186	SNP	SNP_sc15342_2096	p5_sc15342	2096	A/G
187	SNP	SNP_sc16109_1427	p5_sc16109	1427	G/A
188	SNP	SNP_sc17758_1525	p5_sc17758	1525	G/A
189	SNP	SNP_sc17758_1530	p5_sc17758	1530	A/G
190	SNP	SNP_sc19263_2368	p5_sc19263	2368	T/C
191	SNP	SNP_sc20519_6832	p5_sc20519	6832	G/A
192	SNP	SNP_sc25564_1356	p5_sc25564	1356	C/T
193	SNP	SNP_sc25564_1357	p5_sc25564	1357	C/T
194	SNP	SNP_sc26433_1392	p5_sc26433	1392	T/A
195	SNP	SNP_sc32102_1280	p5_sc32102	1280	A/G
196	SNP	SNP_sc34215_53	p5_sc34215	53	C/T
197	SNP	SNP_sc38008_1252	p5_sc38008	1252	G/A
198	SNP	SNP_sc39374_974	p5_sc39374	974	C/T
199	SNP	SNP_sc39756_619	p5_sc39756	619	G/A
200	SNP	SNP_Chr1_813618	EG5_Chr1	813618	A/G
201	SNP	SNP_Chr1_13257019	EG5_Chr1	13257019	C/G
202	SNP	SNP_Chr1_23978729	EG5_Chr1	23978729	A/G
203	SNP	SNP_Chr1_25058347	EG5_Chr1	25058347	A/G
204	SNP	SNP_Chr1_25058348	EG5_Chr1	25058348	T/C
205	SNP	SNP_Chr1_36193006	EG5_Chr1	36193006	C/T
206	SNP	SNP_Chr1_36193014	EG5_Chr1	36193014	C/T
207	SNP	SNP_Chr1_55024883	EG5_Chr1	55024883	C/T
208	SNP	SNP_Chr1_56652750	EG5_Chr1	56652750	A/G
209	SNP	SNP_Chr1_56788584	EG5_Chr1	56788584	G/A
210	SNP	SNP_Chr1_63499892	EG5_Chr1	63499892	T/C
211	SNP	SNP_Chr10_5494113	EG5_Chr10	5494113	T/G
212	SNP	SNP_Chr10_5494116	EG5_Chr10	5494116	C/G
213	SNP	SNP_Chr10_6159483	EG5_Chr10	6159483	T/C
214	SNP	SNP_Chr10_7547528	EG5_Chr10	7547528	C/T
215	SNP	SNP_Chr10_9854873	EG5_Chr10	9854873	G/T
216	SNP	SNP_Chr10_9854878	EG5_Chr10	9854878	C/T
217	SNP	SNP_Chr10_10577525	EG5_Chr10	10577525	C/T
218	SNP	SNP_Chr10_10577563	EG5_Chr10	10577563	G/A
219	SNP	SNP_Chr10_12534858	EG5_Chr10	12534858	T/C
220	SNP	SNP_Chr10_13470128	EG5_Chr10	13470128	T/C
221	SNP	SNP_Chr10_18829988	EG5_Chr10	18829988	G/A
222	SNP	SNP_Chr11_1586302	EG5_Chr11	1586302	C/T
223	SNP	SNP_Chr11_3470899	EG5_Chr11	3470899	A/G
224	SNP	SNP_Chr11_3942172	EG5_Chr11	3942172	T/C
225	SNP	SNP_Chr11_11082666	EG5_Chr11	11082666	G/A
226	SNP	SNP_Chr12_2241448	EG5_Chr12	2241448	C/T
227	SNP	SNP_Chr12_2241453	EG5_Chr12	2241453	C/T
228	SNP	SNP_Chr12_2241454	EG5_Chr12	2241454	T/A
229	SNP	SNP_Chr12_8034990	EG5_Chr12	8034990	G/A
230	SNP	SNP_Chr12_8578109	EG5_Chr12	8578109	C/T
231	SNP	SNP_Chr12_15336874	EG5_Chr12	15336874	T/G
232	SNP	SNP_Chr13_5442940	EG5_Chr13	5442940	G/A
233	SNP	SNP_Chr13_14755222	EG5_Chr13	14755222	G/A
234	SNP	SNP_Chr13_25446868	EG5_Chr13	25446868	A/T
235	SNP	SNP_Chr13_26960829	EG5_Chr13	26960829	G/A
236	SNP	SNP_Chr14_15000872	EG5_Chr14	15000872	A/T
237	SNP	SNP_Chr14_16630314	EG5_Chr14	16630314	A/G
238	SNP	SNP_Chr14_16630321	EG5_Chr14	16630321	A/T
239	SNP	SNP_Chr14_18412606	EG5_Chr14	18412606	A/G
240	SNP	SNP_Chr14_18653968	EG5_Chr14	18653968	A/T
241	SNP	SNP_Chr14_18675606	EG5_Chr14	18675606	A/G
242	SNP	SNP_Chr15_3479025	EG5_Chr15	3479025	C/T
243	SNP	SNP_Chr15_6156301	EG5_Chr15	6156301	T/C
244	SNP	SNP_Chr15_6156309	EG5_Chr15	6156309	G/A
245	SNP	SNP_Chr15_6156332	EG5_Chr15	6156332	A/G
246	SNP	SNP_Chr15_17593269	EG5_Chr15	17593269	G/A
247	SNP	SNP_Chr16_12068881	EG5_Chr16	12068881	A/G
248	SNP	SNP_Chr2_6162508	EG5_Chr2	6162508	G/A
249	SNP	SNP_Chr2_6162514	EG5_Chr2	6162514	C/T
250	SNP	SNP_Chr2_8268001	EG5_Chr2	8268001	G/A
251	SNP	SNP_Chr2_16557865	EG5_Chr2	16557865	A/G
252	SNP	SNP_Chr2_17937434	EG5_Chr2	17937434	C/T
253	SNP	SNP_Chr2_17937442	EG5_Chr2	17937442	C/G
254	SNP	SNP_Chr2_23983983	EG5_Chr2	23983983	C/A
255	SNP	SNP_Chr2_26085153	EG5_Chr2	26085153	A/G
256	SNP	SNP_Chr2_27613944	EG5_Chr2	27613944	G/A
257	SNP	SNP_Chr2_36864155	EG5_Chr2	36864155	T/G
258	SNP	SNP_Chr2_36864163	EG5_Chr2	36864163	T/C
259	SNP	SNP_Chr2_39733656	EG5_Chr2	39733656	C/T
260	SNP	SNP_Chr2_39733658	EG5_Chr2	39733658	T/G
261	SNP	SNP_Chr2_40657386	EG5_Chr2	40657386	A/G
262	SNP	SNP_Chr2_44513274	EG5_Chr2	44513274	G/A
263	SNP	SNP_Chr2_44513299	EG5_Chr2	44513299	C/T
264	SNP	SNP_Chr2_46825842	EG5_Chr2	46825842	A/G
265	SNP	SNP_Chr3_6541075	EG5_Chr3	6541075	G/A
266	SNP	SNP_Chr3_12528363	EG5_Chr3	12528363	T/A
267	SNP	SNP_Chr3_25135893	EG5_Chr3	25135893	A/T
268	SNP	SNP_Chr3_25135894	EG5_Chr3	25135894	G/C
269	SNP	SNP_Chr3_25135902	EG5_Chr3	25135902	T/C
270	SNP	SNP_Chr3_28093262	EG5_Chr3	28093262	T/C
271	SNP	SNP_Chr3_30747841	EG5_Chr3	30747841	T/C
272	SNP	SNP_Chr3_42026014	EG5_Chr3	42026014	G/A
273	SNP	SNP_Chr3_44031283	EG5_Chr3	44031283	C/T
274	SNP	SNP_Chr3_50307438	EG5_Chr3	50307438	A/G
275	SNP	SNP_Chr3_50307448	EG5_Chr3	50307448	A/G
276	SNP	SNP_Chr3_50307463	EG5_Chr3	50307463	A/T
277	SNP	SNP_Chr3_51845829	EG5_Chr3	51845829	T/A
278	SNP	SNP_Chr3_51845830	EG5_Chr3	51845830	C/A
279	SNP	SNP_Chr3_58793951	EG5_Chr3	58793951	C/T
280	SNP	SNP_Chr4_787845	EG5_Chr4	787845	A/G
281	SNP	SNP_Chr4_787851	EG5_Chr4	787851	C/T
282	SNP	SNP_Chr4_8115228	EG5_Chr4	8115228	T/G
283	SNP	SNP_Chr4_25186322	EG5_Chr4	25186322	G/A
284	SNP	SNP_Chr4_25737300	EG5_Chr4	25737300	C/T
285	SNP	SNP_Chr4_25737343	EG5_Chr4	25737343	C/A
286	SNP	SNP_Chr4_26656699	EG5_Chr4	26656699	T/C
287	SNP	SNP_Chr4_26656708	EG5_Chr4	26656708	G/A
288	SNP	SNP_Chr4_36981417	EG5_Chr4	36981417	A/T
289	SNP	SNP_Chr4_36981420	EG5_Chr4	36981420	A/T
290	SNP	SNP_Chr4_36981422	EG5_Chr4	36981422	C/T
291	SNP	SNP_Chr4_39633952	EG5_Chr4	39633952	T/A
292	SNP	SNP_Chr4_39633960	EG5_Chr4	39633960	C/T
293	SNP	SNP_Chr4_56707031	EG5_Chr4	56707031	A/G
294	SNP	SNP_Chr5_831953	EG5_Chr5	831953	C/G
295	SNP	SNP_Chr5_831959	EG5_Chr5	831959	A/T
296	SNP	SNP_Chr5_1705382	EG5_Chr5	1705382	C/A
297	SNP	SNP_Chr5_1705404	EG5_Chr5	1705404	G/A
298	SNP	SNP_Chr5_1705405	EG5_Chr5	1705405	A/G
299	SNP	SNP_Chr5_9097850	EG5_Chr5	9097850	A/G
300	SNP	SNP_Chr5_12989397	EG5_Chr5	12989397	G/A
301	SNP	SNP_Chr5_25166971	EG5_Chr5	25166971	A/T
302	SNP	SNP_Chr5_25166973	EG5_Chr5	25166973	T/G
303	SNP	SNP_Chr5_28793426	EG5_Chr5	28793426	A/G
304	SNP	SNP_Chr5_33603782	EG5_Chr5	33603782	C/A
305	SNP	SNP_Chr5_33603785	EG5_Chr5	33603785	C/A
306	SNP	SNP_Chr5_36457993	EG5_Chr5	36457993	T/G
307	SNP	SNP_Chr5_41184084	EG5_Chr5	41184084	C/A
308	SNP	SNP_Chr5_41184109	EG5_Chr5	41184109	T/C
309	SNP	SNP_Chr5_50223881	EG5_Chr5	50223881	A/G
310	SNP	SNP_Chr6_5225673	EG5_Chr6	5225673	G/T
311	SNP	SNP_Chr6_22391987	EG5_Chr6	22391987	A/T
312	SNP	SNP_Chr6_22391988	EG5_Chr6	22391988	A/G
313	SNP	SNP_Chr6_23504133	EG5_Chr6	23504133	C/T
314	SNP	SNP_Chr6_23504148	EG5_Chr6	23504148	C/T
315	SNP	SNP_Chr6_30032815	EG5_Chr6	30032815	T/C
316	SNP	SNP_Chr6_37729427	EG5_Chr6	37729427	T/C
317	SNP	SNP_Chr6_37729428	EG5_Chr6	37729428	G/C
318	SNP	SNP_Chr6_37729460	EG5_Chr6	37729460	T/A
319	SNP	SNP_Chr6_39701614	EG5_Chr6	39701614	G/A
320	SNP	SNP_Chr6_39701621	EG5_Chr6	39701621	G/T
321	SNP	SNP_Chr6_39702139	EG5_Chr6	39702139	G/A
322	SNP	SNP_Chr7_7731249	EG5_Chr7	7731249	C/T
323	SNP	SNP_Chr7_7731256	EG5_Chr7	7731256	C/T
324	SNP	SNP_Chr7_7731272	EG5_Chr7	7731272	G/A
325	SNP	SNP_Chr7_16715044	EG5_Chr7	16715044	A/G
326	SNP	SNP_Chr7_24737609	EG5_Chr7	24737609	A/G
327	SNP	SNP_Chr7_27458891	EG5_Chr7	27458891	A/G
328	SNP	SNP_Chr7_27458899	EG5_Chr7	27458899	A/G
329	SNP	SNP_Chr8_7588038	EG5_Chr8	7588038	G/A
330	SNP	SNP_Chr8_25576880	EG5_Chr8	25576880	T/A
331	SNP	SNP_Chr8_25576897	EG5_Chr8	25576897	G/A
332	SNP	SNP_Chr8_32778783	EG5_Chr8	32778783	G/A
333	SNP	SNP_Chr9_3676734	EG5_Chr9	3676734	C/T
334	SNP	SNP_Chr9_16570382	EG5_Chr9	16570382	T/C
335	SNP	SNP_Chr9_16570392	EG5_Chr9	16570392	C/T
336	SNP	SNP_Chr9_16570444	EG5_Chr9	16570444	T/C
337	SNP	SNP_Chr9_25154945	EG5_Chr9	25154945	T/C
338	SNP	SNP_Chr9_25154946	EG5_Chr9	25154946	G/A
339	SNP	SNP_Chr9_25154969	EG5_Chr9	25154969	C/A
340	SNP	SNP_Chr9_29071026	EG5_Chr9	29071026	T/C
341	SNP	SNP_Chr9_29071027	EG5_Chr9	29071027	T/C
342	SNP	SNP_Chr9_30257351	EG5_Chr9	30257351	T/C
343	SNP	SNP_Chr9_30257363	EG5_Chr9	30257363	A/G
344	SNP	SNP_Chr9_33056606	EG5_Chr9	33056606	C/T
345	SNP	SNP_sc00010_5583695	p5_sc00010	5583695	G/A
346	SNP	SNP_sc00046_619109	p5_sc00046	619109	A/G
347	SNP	SNP_sc00046_619114	p5_sc00046	619114	C/T
348	SNP	SNP_sc00046_2032960	p5_sc00046	2032960	A/G
349	SNP	SNP_sc00068_1429532	p5_sc00068	1429532	G/A
350	SNP	SNP_sc00101_378847	p5_sc00101	378847	T/C
351	SNP	SNP_sc00106_2072291	p5_sc00106	2072291	T/C
352	SNP	SNP_sc00106_2072293	p5_sc00106	2072293	T/C
353	SNP	SNP_sc00119_641711	p5_sc00119	641711	T/G
354	SNP	SNP_sc00141_418140	p5_sc00141	418140	C/A
355	SNP	SNP_sc00141_418147	p5_sc00141	418147	C/T
356	SNP	SNP_sc00144_104227	p5_sc00144	104227	G/A
357	SNP	SNP_sc00190_781891	p5_sc00190	781891	T/G
358	SNP	SNP_sc00194_677491	p5_sc00194	677491	T/C
359	SNP	SNP_sc00208_1121121	p5_sc00208	1121121	A/G
360	SNP	SNP_sc00219_1077139	p5_sc00219	1077139	A/G
361	SNP	SNP_sc00226_568430	p5_sc00226	568430	G/A
362	SNP	SNP_sc00259_655184	p5_sc00259	655184	C/T
363	SNP	SNP_sc00259_655198	p5_sc00259	655198	T/A
364	SNP	SNP_sc00270_952709	p5_sc00270	952709	A/G
365	SNP	SNP_sc00290_286987	p5_sc00290	286987	G/T
366	SNP	SNP_sc00301_447056	p5_sc00301	447056	A/T
367	SNP	SNP_sc00320_531381	p5_sc00320	531381	T/C
368	SNP	SNP_sc00344_432308	p5_sc00344	432308	T/C
369	SNP	SNP_sc00347_207298	p5_sc00347	207298	C/T
370	SNP	SNP_sc00347_207299	p5_sc00347	207299	A/G
371	SNP	SNP_sc00350_142804	p5_sc00350	142804	G/A
372	SNP	SNP_sc00350_142808	p5_sc00350	142808	T/C
373	SNP	SNP_sc00361_47213	p5_sc00361	47213	G/A
374	SNP	SNP_sc00361_110028	p5_sc00361	110028	T/C
375	SNP	SNP_sc00375_190680	p5_sc00375	190680	A/G
376	SNP	SNP_sc00388_394559	p5_sc00388	394559	T/C
377	SNP	SNP_sc00388_394560	p5_sc00388	394560	T/C
378	SNP	SNP_sc00404_318937	p5_sc00404	318937	G/A
379	SNP	SNP_sc00404_318938	p5_sc00404	318938	T/C
380	SNP	SNP_sc00404_318940	p5_sc00404	318940	A/G
381	SNP	SNP_sc00407_527561	p5_sc00407	527561	T/C
382	SNP	SNP_sc00413_228087	p5_sc00413	228087	T/C
383	SNP	SNP_sc00425_584705	p5_sc00425	584705	A/G
384	SNP	SNP_sc00428_369364	p5_sc00428	369364	T/C
385	SNP	SNP_sc00428_369818	p5_sc00428	369818	T/A
386	SNP	SNP_sc00428_369819	p5_sc00428	369819	C/A
387	SNP	SNP_sc00439_84534	p5_sc00439	84534	G/A
388	SNP	SNP_sc00440_467537	p5_sc00440	467537	C/T
389	SNP	SNP_sc00440_594841	p5_sc00440	594841	G/A
390	SNP	SNP_sc00440_594844	p5_sc00440	594844	G/A
391	SNP	SNP_sc00489_390575	p5_sc00489	390575	T/C
392	SNP	SNP_sc00505_126157	p5_sc00505	126157	G/A
393	SNP	SNP_sc00512_444913	p5_sc00512	444913	T/C
394	SNP	SNP_sc00512_444919	p5_sc00512	444919	T/C
395	SNP	SNP_sc00575_491714	p5_sc00575	491714	C/T
396	SNP	SNP_sc00590_61856	p5_sc00590	61856	T/C
397	SNP	SNP_sc00649_365446	p5_sc00649	365446	C/A
398	SNP	SNP_sc00664_184360	p5_sc00664	184360	T/C
399	SNP	SNP_sc00673_155061	p5_sc00673	155061	A/G
400	SNP	SNP_sc00673_155070	p5_sc00673	155070	A/T
401	SNP	SNP_sc00703_14420	p5_sc00703	14420	T/C
402	SNP	SNP_sc00703_14421	p5_sc00703	14421	A/G
403	SNP	SNP_sc00703_59583	p5_sc00703	59583	C/T
404	SNP	SNP_sc00703_59943	p5_sc00703	59943	C/A
405	SNP	SNP_sc00703_332949	p5_sc00703	332949	T/A
406	SNP	SNP_sc00705_185127	p5_sc00705	185127	A/G
407	SNP	SNP_sc00705_185129	p5_sc00705	185129	T/C
408	SNP	SNP_sc00766_38468	p5_sc00766	38468	A/G
409	SNP	SNP_sc00766_46332	p5_sc00766	46332	G/A
410	SNP	SNP_sc00766_46342	p5_sc00766	46342	A/G
411	SNP	SNP_sc00766_62323	p5_sc00766	62323	C/A
412	SNP	SNP_sc00766_76547	p5_sc00766	76547	C/T
413	SNP	SNP_sc00766_113833	p5_sc00766	113833	C/T
414	SNP	SNP_sc00766_125212	p5_sc00766	125212	C/T
415	SNP	SNP_sc00766_140283	p5_sc00766	140283	C/T
416	SNP	SNP_sc00799_415719	p5_sc00799	415719	A/G
417	SNP	SNP_sc00799_415722	p5_sc00799	415722	C/T
418	SNP	SNP_sc00799_441855	p5_sc00799	441855	G/A
419	SNP	SNP_sc00799_441856	p5_sc00799	441856	T/C
420	SNP	SNP_sc00816_64607	p5_sc00816	64607	C/T
421	SNP	SNP_sc00816_276969	p5_sc00816	276969	C/T
422	SNP	SNP_sc00818_222949	p5_sc00818	222949	A/G
423	SNP	SNP_sc00837_108511	p5_sc00837	108511	G/C
424	SNP	SNP_sc00840_141264	p5_sc00840	141264	G/A
425	SNP	SNP_sc00861_296793	p5_sc00861	296793	G/A
426	SNP	SNP_sc00992_64873	p5_sc00992	64873	C/T
427	SNP	SNP_sc00992_64882	p5_sc00992	64882	C/T
428	SNP	SNP_sc00992_64883	p5_sc00992	64883	A/G
429	SNP	SNP_sc00993_88182	p5_sc00993	88182	T/C
430	SNP	SNP_sc01181_164328	p5_sc01181	164328	G/C
431	SNP	SNP_sc01185_165724	p5_sc01185	165724	G/A
432	SNP	SNP_sc01204_21214	p5_sc01204	21214	A/G
433	SNP	SNP_sc01298_161024	p5_sc01298	161024	T/C
434	SNP	SNP_sc01496_22656	p5_sc01496	22656	G/A
435	SNP	SNP_sc01625_106004	p5_sc01625	106004	G/A
436	SNP	SNP_sc01777_103081	p5_sc01777	103081	T/C
437	SNP	SNP_sc01777_103134	p5_sc01777	103134	C/T
438	SNP	SNP_sc01793_64532	p5_sc01793	64532	G/A
439	SNP	SNP_sc01892_26142	p5_sc01892	26142	A/G
440	SNP	SNP_sc02153_79531	p5_sc02153	79531	G/A
441	SNP	SNP_sc02630_25798	p5_sc02630	25798	G/A
442	SNP	SNP_sc02917_45658	p5_sc02917	45658	T/C
443	SNP	SNP_sc03086_22821	p5_sc03086	22821	G/A
444	SNP	SNP_sc03204_26548	p5_sc03204	26548	A/G
445	SNP	SNP_sc03204_26557	p5_sc03204	26557	A/G
446	SNP	SNP_sc03280_8900	p5_sc03280	8900	G/A
447	SNP	SNP_sc03280_8943	p5_sc03280	8943	G/T
448	SNP	SNP_sc03412_8548	p5_sc03412	8548	G/A
449	SNP	SNP_sc03412_8582	p5_sc03412	8582	C/T
450	SNP	SNP_sc03540_28191	p5_sc03540	28191	C/T
451	SNP	SNP_sc03621_9818	p5_sc03621	9818	C/T
452	SNP	SNP_sc03814_16790	p5_sc03814	16790	T/C
453	SNP	SNP_sc03814_16798	p5_sc03814	16798	T/C
454	SNP	SNP_sc04030_2254	p5_sc04030	2254	A/T
455	SNP	SNP_sc04030_2255	p5_sc04030	2255	G/A
456	SNP	SNP_sc04053_5303	p5_sc04053	5303	A/G
457	SNP	SNP_sc04133_8213	p5_sc04133	8213	T/C
458	SNP	SNP_sc04133_8220	p5_sc04133	8220	A/G
459	SNP	SNP_sc04140_36985	p5_sc04140	36985	A/G
460	SNP	SNP_sc04152_32176	p5_sc04152	32176	A/T
461	SNP	SNP_sc04152_32178	p5_sc04152	32178	G/A
462	SNP	SNP_sc04305_9715	p5_sc04305	9715	C/T
463	SNP	SNP_sc04946_7971	p5_sc04946	7971	G/A
464	SNP	SNP_sc05186_5264	p5_sc05186	5264	C/T
465	SNP	SNP_sc05292_584	p5_sc05292	584	C/A
466	SNP	SNP_sc05535_947	p5_sc05535	947	A/G
467	SNP	SNP_sc05818_3048	p5_sc05818	3048	A/G
468	SNP	SNP_sc06247_1060	p5_sc06247	1060	C/T
469	SNP	SNP_sc06247_1074	p5_sc06247	1074	G/A
470	SNP	SNP_sc06583_1960	p5_sc06583	1960	A/G
471	SNP	SNP_sc07479_8136	p5_sc07479	8136	G/A
472	SNP	SNP_sc07738_4972	p5_sc07738	4972	C/T
473	SNP	SNP_sc07863_922	p5_sc07863	922	A/G
474	SNP	SNP_sc09227_3653	p5_sc09227	3653	C/T
475	SNP	SNP_sc09802_1867	p5_sc09802	1867	G/A
476	SNP	SNP_sc09802_1869	p5_sc09802	1869	G/A
477	SNP	SNP_sc09802_1877	p5_sc09802	1877	G/A
478	SNP	SNP_sc09825_3533	p5_sc09825	3533	A/G
479	SNP	SNP_sc09825_3534	p5_sc09825	3534	T/G
480	SNP	SNP_sc12814_813	p5_sc12814	813	C/T
481	SNP	SNP_sc13016_92	p5_sc13016	92	C/T
482	SNP	SNP_sc13077_96	p5_sc13077	96	G/C
483	SNP	SNP_sc14483_2790	p5_sc14483	2790	C/T
484	SNP	SNP_sc14483_2818	p5_sc14483	2818	C/T
485	SNP	SNP_sc14483_2822	p5_sc14483	2822	A/G
486	SNP	SNP_sc14483_2827	p5_sc14483	2827	G/A
487	SNP	SNP_sc16556_446	p5_sc16556	446	G/A
488	SNP	SNP_sc16910_2538	p5_sc16910	2538	C/T
489	SNP	SNP_sc17218_866	p5_sc17218	866	G/T
490	SNP	SNP_sc17845_4595	p5_sc17845	4595	G/A
491	SNP	SNP_sc18065_567	p5_sc18065	567	T/A
492	SNP	SNP_sc21020_4085	p5_sc21020	4085	A/G
493	SNP	SNP_sc22136_2309	p5_sc22136	2309	G/A
494	SNP	SNP_sc22912_2458	p5_sc22912	2458	G/A
495	SNP	SNP_sc22912_2499	p5_sc22912	2499	T/C
496	SNP	SNP_sc24781_2087	p5_sc24781	2087	G/A
497	SNP	SNP_sc25247_2142	p5_sc25247	2142	G/A
498	SNP	SNP_sc28298_1879	p5_sc28298	1879	A/G
499	SNP	SNP_sc29249_387	p5_sc29249	387	C/T
500	SNP	SNP_sc33053_1945	p5_sc33053	1945	T/C
501	SNP	SNP_sc33155_4688	p5_sc33155	4688	C/T
502	SNP	SNP_sc34982_1690	p5_sc34982	1690	G/A
503	SNP	SNP_sc35893_1642	p5_sc35893	1642	G/A
504	SNP	SNP_sc36436_1624	p5_sc36436	1624	C/T
505	SNP	SNP_sc36436_1632	p5_sc36436	1632	G/A
506	SNP	SNP_Chr1_9634993	EG5_Chr1	9634993	G/C
507	SNP	SNP_Chr1_9634995	EG5_Chr1	9634995	T/C
508	SNP	SNP_Chr1_15501094	EG5_Chr1	15501094	C/T
509	SNP	SNP_Chr1_15501095	EG5_Chr1	15501095	A/G
510	SNP	SNP_Chr1_15501103	EG5_Chr1	15501103	G/A
511	SNP	SNP_Chr1_18685227	EG5_Chr1	18685227	A/T
512	SNP	SNP_Chr1_20539700	EG5_Chr1	20539700	C/T
513	SNP	SNP_Chr1_20539704	EG5_Chr1	20539704	G/A
514	SNP	SNP_Chr1_28625029	EG5_Chr1	28625029	A/G
515	SNP	SNP_Chr1_47372565	EG5_Chr1	47372565	C/G
516	SNP	SNP_Chr1_55652456	EG5_Chr1	55652456	G/A
517	SNP	SNP_Chr1_56789028	EG5_Chr1	56789028	G/A
518	SNP	SNP_Chr1_59741705	EG5_Chr1	59741705	C/T
519	SNP	SNP_Chr1_59741706	EG5_Chr1	59741706	T/C
520	SNP	SNP_Chr1_59741712	EG5_Chr1	59741712	G/A
521	SNP	SNP_Chr1_60335863	EG5_Chr1	60335863	T/C
522	SNP	SNP_Chr1_63510578	EG5_Chr1	63510578	C/T
523	SNP	SNP_Chr1_63510580	EG5_Chr1	63510580	T/C
524	SNP	SNP_Chr1_68225784	EG5_Chr1	68225784	G/A
525	SNP	SNP_Chr10_5303110	EG5_Chr10	5303110	T/C
526	SNP	SNP_Chr10_5736697	EG5_Chr10	5736697	C/A
527	SNP	SNP_Chr10_5736698	EG5_Chr10	5736698	G/T
528	SNP	SNP_Chr10_5768565	EG5_Chr10	5768565	T/C
529	SNP	SNP_Chr10_5915837	EG5_Chr10	5915837	G/C
530	SNP	SNP_Chr10_7547104	EG5_Chr10	7547104	T/C
531	SNP	SNP_Chr10_7547558	EG5_Chr10	7547558	G/A
532	SNP	SNP_Chr10_8099745	EG5_Chr10	8099745	A/G
533	SNP	SNP_Chr10_8099746	EG5_Chr10	8099746	A/T
534	SNP	SNP_Chr10_20267696	EG5_Chr10	20267696	A/T
535	SNP	SNP_Chr10_25257378	EG5_Chr10	25257378	C/T
536	SNP	SNP_Chr10_27033210	EG5_Chr10	27033210	G/A
537	SNP	SNP_Chr11_2822833	EG5_Chr11	2822833	A/G
538	SNP	SNP_Chr11_3387767	EG5_Chr11	3387767	C/T
539	SNP	SNP_Chr11_6307260	EG5_Chr11	6307260	C/T
540	SNP	SNP_Chr11_7347608	EG5_Chr11	7347608	A/G
541	SNP	SNP_Chr11_20772605	EG5_Chr11	20772605	A/G
542	SNP	SNP_Chr11_20772612	EG5_Chr11	20772612	T/A
543	SNP	SNP_Chr11_21786640	EG5_Chr11	21786640	T/C
544	SNP	SNP_Chr11_21786647	EG5_Chr11	21786647	T/C
545	SNP	SNP_Chr11_21786650	EG5_Chr11	21786650	T/C
546	SNP	SNP_Chr11_23398998	EG5_Chr11	23398998	C/T
547	SNP	SNP_Chr12_1499653	EG5_Chr12	1499653	G/A
548	SNP	SNP_Chr12_23924296	EG5_Chr12	23924296	T/C
549	SNP	SNP_Chr12_26682964	EG5_Chr12	26682964	T/G
550	SNP	SNP_Chr12_26980078	EG5_Chr12	26980078	G/C
551	SNP	SNP_Chr12_26980092	EG5_Chr12	26980092	G/A
552	SNP	SNP_Chr12_26980097	EG5_Chr12	26980097	G/A
553	SNP	SNP_Chr12_27583001	EG5_Chr12	27583001	T/C
554	SNP	SNP_Chr12_28006577	EG5_Chr12	28006577	T/G
555	SNP	SNP_Chr13_14981479	EG5_Chr13	14981479	G/A
556	SNP	SNP_Chr13_15696076	EG5_Chr13	15696076	C/T
557	SNP	SNP_Chr13_15696084	EG5_Chr13	15696084	C/T
558	SNP	SNP_Chr13_23073841	EG5_Chr13	23073841	C/A
559	SNP	SNP_Chr13_23073844	EG5_Chr13	23073844	T/G
560	SNP	SNP_Chr14_944145	EG5_Chr14	944145	T/G
561	SNP	SNP_Chr14_9346126	EG5_Chr14	9346126	C/A
562	SNP	SNP_Chr14_16629873	EG5_Chr14	16629873	G/A
563	SNP	SNP_Chr14_16629883	EG5_Chr14	16629883	T/A
564	SNP	SNP_Chr14_16629887	EG5_Chr14	16629887	T/C
565	SNP	SNP_Chr14_18166694	EG5_Chr14	18166694	C/T
566	SNP	SNP_Chr14_21135093	EG5_Chr14	21135093	T/C
567	SNP	SNP_Chr15_2982170	EG5_Chr15	2982170	T/C
568	SNP	SNP_Chr15_2982178	EG5_Chr15	2982178	A/G
569	SNP	SNP_Chr15_2982195	EG5_Chr15	2982195	T/C
570	SNP	SNP_Chr15_2982196	EG5_Chr15	2982196	T/A
571	SNP	SNP_Chr15_6274004	EG5_Chr15	6274004	C/T
572	SNP	SNP_Chr15_6274032	EG5_Chr15	6274032	T/C
573	SNP	SNP_Chr15_6274452	EG5_Chr15	6274452	C/T
574	SNP	SNP_Chr15_7587365	EG5_Chr15	7587365	G/A
575	SNP	SNP_Chr15_14442235	EG5_Chr15	14442235	A/G
576	SNP	SNP_Chr15_17593740	EG5_Chr15	17593740	C/G
577	SNP	SNP_Chr16_389576	EG5_Chr16	389576	T/A
578	SNP	SNP_Chr16_7655019	EG5_Chr16	7655019	G/A
579	SNP	SNP_Chr16_7655044	EG5_Chr16	7655044	T/C
580	SNP	SNP_Chr16_7655061	EG5_Chr16	7655061	C/T
581	SNP	SNP_Chr16_7655070	EG5_Chr16	7655070	G/A
582	SNP	SNP_Chr16_13457038	EG5_Chr16	13457038	A/G
583	SNP	SNP_Chr16_15773024	EG5_Chr16	15773024	A/G
584	SNP	SNP_Chr16_15773027	EG5_Chr16	15773027	G/A
585	SNP	SNP_Chr16_16988351	EG5_Chr16	16988351	G/C
586	SNP	SNP_Chr16_16988375	EG5_Chr16	16988375	A/G
587	SNP	SNP_Chr2_1403954	EG5_Chr2	1403954	G/A
588	SNP	SNP_Chr2_1403959	EG5_Chr2	1403959	G/C
589	SNP	SNP_Chr2_1403961	EG5_Chr2	1403961	A/G
590	SNP	SNP_Chr2_1403963	EG5_Chr2	1403963	C/T
591	SNP	SNP_Chr2_6162154	EG5_Chr2	6162154	A/T
592	SNP	SNP_Chr2_16758039	EG5_Chr2	16758039	C/T
593	SNP	SNP_Chr2_16758040	EG5_Chr2	16758040	A/G
594	SNP	SNP_Chr2_17937414	EG5_Chr2	17937414	A/C
595	SNP	SNP_Chr2_44212740	EG5_Chr2	44212740	G/A
596	SNP	SNP_Chr2_44212762	EG5_Chr2	44212762	C/T
597	SNP	SNP_Chr2_55629901	EG5_Chr2	55629901	A/G
598	SNP	SNP_Chr2_55629909	EG5_Chr2	55629909	T/C
599	SNP	SNP_Chr2_60102726	EG5_Chr2	60102726	A/G
600	SNP	SNP_Chr2_60142877	EG5_Chr2	60142877	G/A
601	SNP	SNP_Chr2_65228731	EG5_Chr2	65228731	G/A
602	SNP	SNP_Chr2_65228741	EG5_Chr2	65228741	C/T
603	SNP	SNP_Chr2_65228747	EG5_Chr2	65228747	G/A
604	SNP	SNP_Chr2_65228770	EG5_Chr2	65228770	C/A
605	SNP	SNP_Chr2_65228776	EG5_Chr2	65228776	T/G
606	SNP	SNP_Chr2_65228778	EG5_Chr2	65228778	A/G
607	SNP	SNP_Chr3_4991309	EG5_Chr3	4991309	T/C
608	SNP	SNP_Chr3_5056092	EG5_Chr3	5056092	T/C
609	SNP	SNP_Chr3_7787186	EG5_Chr3	7787186	A/T
610	SNP	SNP_Chr3_20212138	EG5_Chr3	20212138	T/A
611	SNP	SNP_Chr3_22079225	EG5_Chr3	22079225	G/A
612	SNP	SNP_Chr3_25060457	EG5_Chr3	25060457	T/G
613	SNP	SNP_Chr3_25060459	EG5_Chr3	25060459	G/A
614	SNP	SNP_Chr3_34766514	EG5_Chr3	34766514	G/A
615	SNP	SNP_Chr3_34766519	EG5_Chr3	34766519	A/G
616	SNP	SNP_Chr3_34931175	EG5_Chr3	34931175	T/C
617	SNP	SNP_Chr3_34931182	EG5_Chr3	34931182	A/G
618	SNP	SNP_Chr3_42288839	EG5_Chr3	42288839	A/G
619	SNP	SNP_Chr3_42288843	EG5_Chr3	42288843	A/G
620	SNP	SNP_Chr3_44039254	EG5_Chr3	44039254	C/T
621	SNP	SNP_Chr3_50549729	EG5_Chr3	50549729	C/T
622	SNP	SNP_Chr3_50549739	EG5_Chr3	50549739	G/A
623	SNP	SNP_Chr3_51457385	EG5_Chr3	51457385	C/T
624	SNP	SNP_Chr3_51845457	EG5_Chr3	51845457	T/C
625	SNP	SNP_Chr3_51845460	EG5_Chr3	51845460	C/T
626	SNP	SNP_Chr3_58464406	EG5_Chr3	58464406	G/A
627	SNP	SNP_Chr3_60021139	EG5_Chr3	60021139	T/C
628	SNP	SNP_Chr3_60021153	EG5_Chr3	60021153	T/C
629	SNP	SNP_Chr4_2427200	EG5_Chr4	2427200	T/C
630	SNP	SNP_Chr4_8014552	EG5_Chr4	8014552	G/A
631	SNP	SNP_Chr4_16538973	EG5_Chr4	16538973	A/G
632	SNP	SNP_Chr4_16538994	EG5_Chr4	16538994	C/A
633	SNP	SNP_Chr4_19217296	EG5_Chr4	19217296	T/C
634	SNP	SNP_Chr4_20810006	EG5_Chr4	20810006	A/G
635	SNP	SNP_Chr4_23946533	EG5_Chr4	23946533	A/G
636	SNP	SNP_Chr4_26015522	EG5_Chr4	26015522	A/G
637	SNP	SNP_Chr4_33179664	EG5_Chr4	33179664	A/G
638	SNP	SNP_Chr4_33179667	EG5_Chr4	33179667	C/T
639	SNP	SNP_Chr4_39471334	EG5_Chr4	39471334	T/C
640	SNP	SNP_Chr4_39471336	EG5_Chr4	39471336	T/C
641	SNP	SNP_Chr4_43265240	EG5_Chr4	43265240	T/C
642	SNP	SNP_Chr4_53613346	EG5_Chr4	53613346	T/A
643	SNP	SNP_Chr4_53613351	EG5_Chr4	53613351	G/A
644	SNP	SNP_Chr4_55023734	EG5_Chr4	55023734	G/A
645	SNP	SNP_Chr4_55363977	EG5_Chr4	55363977	A/C
646	SNP	SNP_Chr5_1089404	EG5_Chr5	1089404	A/T
647	SNP	SNP_Chr5_2550323	EG5_Chr5	2550323	T/C
648	SNP	SNP_Chr5_5224503	EG5_Chr5	5224503	C/A
649	SNP	SNP_Chr5_13715644	EG5_Chr5	13715644	T/C
650	SNP	SNP_Chr5_13715649	EG5_Chr5	13715649	C/T
651	SNP	SNP_Chr5_18472992	EG5_Chr5	18472992	T/C
652	SNP	SNP_Chr5_18473004	EG5_Chr5	18473004	C/T
653	SNP	SNP_Chr5_18475511	EG5_Chr5	18475511	G/A
654	SNP	SNP_Chr5_19571512	EG5_Chr5	19571512	T/G
655	SNP	SNP_Chr5_28391087	EG5_Chr5	28391087	T/C
656	SNP	SNP_Chr5_28391104	EG5_Chr5	28391104	G/A
657	SNP	SNP_Chr5_28391460	EG5_Chr5	28391460	C/T
658	SNP	SNP_Chr5_28391461	EG5_Chr5	28391461	A/G
659	SNP	SNP_Chr5_28401962	EG5_Chr5	28401962	T/G
660	SNP	SNP_Chr5_28401966	EG5_Chr5	28401966	T/C
661	SNP	SNP_Chr5_29422115	EG5_Chr5	29422115	G/A
662	SNP	SNP_Chr5_29422122	EG5_Chr5	29422122	T/C
663	SNP	SNP_Chr5_33108752	EG5_Chr5	33108752	G/A
664	SNP	SNP_Chr5_33603389	EG5_Chr5	33603389	A/G
665	SNP	SNP_Chr5_33603395	EG5_Chr5	33603395	G/A
666	SNP	SNP_Chr5_37038993	EG5_Chr5	37038993	A/G
667	SNP	SNP_Chr5_41184483	EG5_Chr5	41184483	G/A
668	SNP	SNP_Chr6_5541947	EG5_Chr6	5541947	G/C
669	SNP	SNP_Chr6_6354312	EG5_Chr6	6354312	A/G
670	SNP	SNP_Chr6_10102763	EG5_Chr6	10102763	T/C
671	SNP	SNP_Chr6_10102767	EG5_Chr6	10102767	A/G
672	SNP	SNP_Chr6_12211187	EG5_Chr6	12211187	A/G
673	SNP	SNP_Chr6_13420890	EG5_Chr6	13420890	C/T
674	SNP	SNP_Chr6_14005013	EG5_Chr6	14005013	C/T
675	SNP	SNP_Chr6_18234856	EG5_Chr6	18234856	G/A
676	SNP	SNP_Chr6_21006435	EG5_Chr6	21006435	A/G
677	SNP	SNP_Chr6_21006443	EG5_Chr6	21006443	G/C
678	SNP	SNP_Chr6_33839413	EG5_Chr6	33839413	G/C
679	SNP	SNP_Chr6_35346950	EG5_Chr6	35346950	A/G
680	SNP	SNP_Chr6_43623839	EG5_Chr6	43623839	A/T
681	SNP	SNP_Chr7_2347125	EG5_Chr7	2347125	A/G
682	SNP	SNP_Chr7_3101782	EG5_Chr7	3101782	A/G
683	SNP	SNP_Chr7_3101791	EG5_Chr7	3101791	C/T
684	SNP	SNP_Chr7_7366020	EG5_Chr7	7366020	A/G
685	SNP	SNP_Chr7_14023516	EG5_Chr7	14023516	C/T
686	SNP	SNP_Chr7_14023517	EG5_Chr7	14023517	C/T
687	SNP	SNP_Chr7_14362442	EG5_Chr7	14362442	C/A
688	SNP	SNP_Chr7_23714039	EG5_Chr7	23714039	A/G
689	SNP	SNP_Chr7_24733369	EG5_Chr7	24733369	G/A
690	SNP	SNP_Chr7_27458514	EG5_Chr7	27458514	G/A
691	SNP	SNP_Chr7_27458516	EG5_Chr7	27458516	T/C
692	SNP	SNP_Chr7_27458537	EG5_Chr7	27458537	T/C
693	SNP	SNP_Chr7_28211963	EG5_Chr7	28211963	C/T
694	SNP	SNP_Chr7_28634274	EG5_Chr7	28634274	C/T
695	SNP	SNP_Chr7_31387981	EG5_Chr7	31387981	C/T
696	SNP	SNP_Chr7_31387986	EG5_Chr7	31387986	G/A
697	SNP	SNP_Chr7_31387987	EG5_Chr7	31387987	T/C
698	SNP	SNP_Chr7_33870197	EG5_Chr7	33870197	T/A
699	SNP	SNP_Chr7_33871207	EG5_Chr7	33871207	C/T
700	SNP	SNP_Chr7_39087327	EG5_Chr7	39087327	A/G
701	SNP	SNP_Chr8_18304679	EG5_Chr8	18304679	C/T
702	SNP	SNP_Chr8_18305093	EG5_Chr8	18305093	C/T
703	SNP	SNP_Chr8_18305102	EG5_Chr8	18305102	C/T
704	SNP	SNP_Chr8_22272748	EG5_Chr8	22272748	G/C
705	SNP	SNP_Chr8_22272781	EG5_Chr8	22272781	T/C
706	SNP	SNP_Chr8_22272782	EG5_Chr8	22272782	G/A
707	SNP	SNP_Chr8_23369185	EG5_Chr8	23369185	T/C
708	SNP	SNP_Chr8_24917417	EG5_Chr8	24917417	G/A
709	SNP	SNP_Chr8_24917424	EG5_Chr8	24917424	A/G
710	SNP	SNP_Chr8_27560784	EG5_Chr8	27560784	C/T
711	SNP	SNP_Chr8_27560800	EG5_Chr8	27560800	T/C
712	SNP	SNP_Chr8_27560807	EG5_Chr8	27560807	G/A
713	SNP	SNP_Chr8_35964610	EG5_Chr8	35964610	C/T
714	SNP	SNP_Chr9_10759109	EG5_Chr9	10759109	A/G
715	SNP	SNP_Chr9_16570454	EG5_Chr9	16570454	A/G
716	SNP	SNP_Chr9_16828630	EG5_Chr9	16828630	G/A
717	SNP	SNP_Chr9_22514908	EG5_Chr9	22514908	T/C
718	SNP	SNP_Chr9_28245323	EG5_Chr9	28245323	C/T
719	SNP	SNP_Chr9_29071470	EG5_Chr9	29071470	T/C
720	SNP	SNP_Chr9_29071486	EG5_Chr9	29071486	G/A
721	SNP	SNP_Chr9_35402303	EG5_Chr9	35402303	A/G
722	SNP	SNP_Chr9_35402309	EG5_Chr9	35402309	G/A
723	SNP	SNP_Chr9_36767012	EG5_Chr9	36767012	C/T
724	SNP	SNP_sc00010_1171599	p5_sc00010	1171599	T/C
725	SNP	SNP_sc00010_6227228	p5_sc00010	6227228	C/A
726	SNP	SNP_sc00010_6227238	p5_sc00010	6227238	T/A
727	SNP	SNP_sc00010_6227263	p5_sc00010	6227263	T/C
728	SNP	SNP_sc00010_6227264	p5_sc00010	6227264	G/A
729	SNP	SNP_sc00030_133736	p5_sc00030	133736	T/C
730	SNP	SNP_sc00044_3176742	p5_sc00044	3176742	A/G
731	SNP	SNP_sc00046_622923	p5_sc00046	622923	G/C
732	SNP	SNP_sc00046_622928	p5_sc00046	622928	G/A
733	SNP	SNP_sc00067_1707110	p5_sc00067	1707110	G/A
734	SNP	SNP_sc00093_1369583	p5_sc00093	1369583	C/T
735	SNP	SNP_sc00093_1369587	p5_sc00093	1369587	T/C
736	SNP	SNP_sc00093_2876143	p5_sc00093	2876143	T/A
737	SNP	SNP_sc00093_2876144	p5_sc00093	2876144	A/G
738	SNP	SNP_sc00101_1374961	p5_sc00101	1374961	T/C
739	SNP	SNP_sc00106_715325	p5_sc00106	715325	C/T
740	SNP	SNP_sc00119_641683	p5_sc00119	641683	C/T
741	SNP	SNP_sc00141_778049	p5_sc00141	778049	A/G
742	SNP	SNP_sc00141_897793	p5_sc00141	897793	G/C
743	SNP	SNP_sc00143_1167846	p5_sc00143	1167846	A/G
744	SNP	SNP_sc00156_749898	p5_sc00156	749898	C/T
745	SNP	SNP_sc00162_646866	p5_sc00162	646866	T/C
746	SNP	SNP_sc00190_781884	p5_sc00190	781884	C/T
747	SNP	SNP_sc00190_782352	p5_sc00190	782352	C/T
748	SNP	SNP_sc00191_555621	p5_sc00191	555621	A/G
749	SNP	SNP_sc00195_220931	p5_sc00195	220931	G/A
750	SNP	SNP_sc00196_268016	p5_sc00196	268016	G/A
751	SNP	SNP_sc00223_1126057	p5_sc00223	1126057	C/T
752	SNP	SNP_sc00233_264373	p5_sc00233	264373	C/T
753	SNP	SNP_sc00240_79191	p5_sc00240	79191	T/A
754	SNP	SNP_sc00243_569162	p5_sc00243	569162	A/G
755	SNP	SNP_sc00243_994696	p5_sc00243	994696	A/G
756	SNP	SNP_sc00243_994699	p5_sc00243	994699	T/C
757	SNP	SNP_sc00247_811071	p5_sc00247	811071	A/G
758	SNP	SNP_sc00255_1184822	p5_sc00255	1184822	A/G
759	SNP	SNP_sc00255_1184832	p5_sc00255	1184832	A/G
760	SNP	SNP_sc00258_550985	p5_sc00258	550985	A/G
761	SNP	SNP_sc00258_550993	p5_sc00258	550993	C/T
762	SNP	SNP_sc00258_550994	p5_sc00258	550994	C/T
763	SNP	SNP_sc00258_551001	p5_sc00258	551001	C/A
764	SNP	SNP_sc00258_551009	p5_sc00258	551009	C/T
765	SNP	SNP_sc00260_220418	p5_sc00260	220418	A/G
766	SNP	SNP_sc00260_563600	p5_sc00260	563600	A/G
767	SNP	SNP_sc00260_563601	p5_sc00260	563601	A/G
768	SNP	SNP_sc00284_231157	p5_sc00284	231157	C/G
769	SNP	SNP_sc00292_565197	p5_sc00292	565197	G/A
770	SNP	SNP_sc00311_793630	p5_sc00311	793630	C/T
771	SNP	SNP_sc00327_591574	p5_sc00327	591574	G/C
772	SNP	SNP_sc00327_591579	p5_sc00327	591579	G/A
773	SNP	SNP_sc00329_614150	p5_sc00329	614150	G/A
774	SNP	SNP_sc00330_752233	p5_sc00330	752233	T/G
775	SNP	SNP_sc00335_394647	p5_sc00335	394647	T/A
776	SNP	SNP_sc00341_243688	p5_sc00341	243688	C/T
777	SNP	SNP_sc00354_490637	p5_sc00354	490637	C/T
778	SNP	SNP_sc00354_490646	p5_sc00354	490646	C/T
779	SNP	SNP_sc00383_430338	p5_sc00383	430338	T/C
780	SNP	SNP_sc00384_570216	p5_sc00384	570216	T/C
781	SNP	SNP_sc00384_570217	p5_sc00384	570217	T/C
782	SNP	SNP_sc00386_45092	p5_sc00386	45092	A/T
783	SNP	SNP_sc00386_45097	p5_sc00386	45097	T/C
784	SNP	SNP_sc00388_548753	p5_sc00388	548753	C/T
785	SNP	SNP_sc00413_90185	p5_sc00413	90185	T/C
786	SNP	SNP_sc00413_250054	p5_sc00413	250054	C/T
787	SNP	SNP_sc00416_22236	p5_sc00416	22236	C/T
788	SNP	SNP_sc00440_216910	p5_sc00440	216910	G/A
789	SNP	SNP_sc00440_430736	p5_sc00440	430736	G/A
790	SNP	SNP_sc00443_365325	p5_sc00443	365325	A/G
791	SNP	SNP_sc00443_365331	p5_sc00443	365331	T/C
792	SNP	SNP_sc00450_291804	p5_sc00450	291804	C/T
793	SNP	SNP_sc00451_483703	p5_sc00451	483703	G/A
794	SNP	SNP_sc00451_483719	p5_sc00451	483719	G/A
795	SNP	SNP_sc00453_359782	p5_sc00453	359782	C/T
796	SNP	SNP_sc00453_432007	p5_sc00453	432007	G/A
797	SNP	SNP_sc00459_243213	p5_sc00459	243213	C/T
798	SNP	SNP_sc00459_243214	p5_sc00459	243214	T/C
799	SNP	SNP_sc00472_30649	p5_sc00472	30649	C/T
800	SNP	SNP_sc00472_30650	p5_sc00472	30650	A/G
801	SNP	SNP_sc00479_253177	p5_sc00479	253177	G/A
802	SNP	SNP_sc00496_18512	p5_sc00496	18512	T/C
803	SNP	SNP_sc00496_18521	p5_sc00496	18521	C/T
804	SNP	SNP_sc00548_109465	p5_sc00548	109465	G/A
805	SNP	SNP_sc00548_109470	p5_sc00548	109470	T/C
806	SNP	SNP_sc00570_412176	p5_sc00570	412176	T/C
807	SNP	SNP_sc00570_412185	p5_sc00570	412185	G/T
808	SNP	SNP_sc00581_145071	p5_sc00581	145071	A/G
809	SNP	SNP_sc00591_39946	p5_sc00591	39946	A/G
810	SNP	SNP_sc00591_39954	p5_sc00591	39954	A/G
811	SNP	SNP_sc00616_170462	p5_sc00616	170462	T/C
812	SNP	SNP_sc00624_456596	p5_sc00624	456596	C/T
813	SNP	SNP_sc00641_152600	p5_sc00641	152600	C/T
814	SNP	SNP_sc00641_152605	p5_sc00641	152605	C/G
815	SNP	SNP_sc00664_43573	p5_sc00664	43573	A/G
816	SNP	SNP_sc00667_78833	p5_sc00667	78833	C/T
817	SNP	SNP_sc00673_293512	p5_sc00673	293512	T/C
818	SNP	SNP_sc00703_317012	p5_sc00703	317012	C/A
819	SNP	SNP_sc00703_324348	p5_sc00703	324348	C/T
820	SNP	SNP_sc00715_279712	p5_sc00715	279712	A/G
821	SNP	SNP_sc00715_279721	p5_sc00715	279721	G/A
822	SNP	SNP_sc00756_170400	p5_sc00756	170400	A/G
823	SNP	SNP_sc00756_170405	p5_sc00756	170405	T/C
824	SNP	SNP_sc00756_220275	p5_sc00756	220275	C/T
825	SNP	SNP_sc00766_4139	p5_sc00766	4139	C/G
826	SNP	SNP_sc00766_5577	p5_sc00766	5577	T/C
827	SNP	SNP_sc00766_23969	p5_sc00766	23969	T/C
828	SNP	SNP_sc00766_76932	p5_sc00766	76932	A/T
829	SNP	SNP_sc00766_114178	p5_sc00766	114178	A/G
830	SNP	SNP_sc00776_129160	p5_sc00776	129160	C/T
831	SNP	SNP_sc00799_416065	p5_sc00799	416065	G/C
832	SNP	SNP_sc00799_416072	p5_sc00799	416072	T/C
833	SNP	SNP_sc00807_151390	p5_sc00807	151390	G/A
834	SNP	SNP_sc00807_151408	p5_sc00807	151408	C/T
835	SNP	SNP_sc00808_235443	p5_sc00808	235443	T/C
836	SNP	SNP_sc00816_243559	p5_sc00816	243559	C/T
837	SNP	SNP_sc00824_221161	p5_sc00824	221161	C/T
838	SNP	SNP_sc00824_221183	p5_sc00824	221183	C/T
839	SNP	SNP_sc00840_141236	p5_sc00840	141236	C/G
840	SNP	SNP_sc00849_76516	p5_sc00849	76516	T/G
841	SNP	SNP_sc00870_282201	p5_sc00870	282201	T/C
842	SNP	SNP_sc00883_108563	p5_sc00883	108563	C/T
843	SNP	SNP_sc00993_91705	p5_sc00993	91705	C/T
844	SNP	SNP_sc00993_91706	p5_sc00993	91706	A/G
845	SNP	SNP_sc00997_196314	p5_sc00997	196314	C/T
846	SNP	SNP_sc00999_264860	p5_sc00999	264860	G/T
847	SNP	SNP_sc01198_21384	p5_sc01198	21384	T/C
848	SNP	SNP_sc01198_21386	p5_sc01198	21386	A/G
849	SNP	SNP_sc01221_2787	p5_sc01221	2787	A/G
850	SNP	SNP_sc01243_44970	p5_sc01243	44970	A/G
851	SNP	SNP_sc01264_115784	p5_sc01264	115784	C/T
852	SNP	SNP_sc01274_28474	p5_sc01274	28474	C/T
853	SNP	SNP_sc01294_80065	p5_sc01294	80065	T/C
854	SNP	SNP_sc01363_80778	p5_sc01363	80778	A/G
855	SNP	SNP_sc01379_2888	p5_sc01379	2888	T/G
856	SNP	SNP_sc01431_79350	p5_sc01431	79350	C/T
857	SNP	SNP_sc01447_92345	p5_sc01447	92345	T/C
858	SNP	SNP_sc01507_54912	p5_sc01507	54912	T/C
859	SNP	SNP_sc01592_99159	p5_sc01592	99159	T/C
860	SNP	SNP_sc01603_62720	p5_sc01603	62720	G/A
861	SNP	SNP_sc01616_16858	p5_sc01616	16858	C/T
862	SNP	SNP_sc01616_16862	p5_sc01616	16862	A/T
863	SNP	SNP_sc01625_76050	p5_sc01625	76050	C/T
864	SNP	SNP_sc01825_104856	p5_sc01825	104856	T/C
865	SNP	SNP_sc01825_104859	p5_sc01825	104859	C/T
866	SNP	SNP_sc02156_958	p5_sc02156	958	A/G
867	SNP	SNP_sc02775_89493	p5_sc02775	89493	G/A
868	SNP	SNP_sc02839_51762	p5_sc02839	51762	C/T
869	SNP	SNP_sc03097_4444	p5_sc03097	4444	A/G
870	SNP	SNP_sc03097_4451	p5_sc03097	4451	G/A
871	SNP	SNP_sc03125_27166	p5_sc03125	27166	A/T
872	SNP	SNP_sc03125_27176	p5_sc03125	27176	T/A
873	SNP	SNP_sc03259_17007	p5_sc03259	17007	T/A
874	SNP	SNP_sc03280_8974	p5_sc03280	8974	T/A
875	SNP	SNP_sc03422_3538	p5_sc03422	3538	T/C
876	SNP	SNP_sc03422_3550	p5_sc03422	3550	T/C
877	SNP	SNP_sc03577_38573	p5_sc03577	38573	G/A
878	SNP	SNP_sc03653_30214	p5_sc03653	30214	T/C
879	SNP	SNP_sc03900_48963	p5_sc03900	48963	A/G
880	SNP	SNP_sc04079_21296	p5_sc04079	21296	G/A
881	SNP	SNP_sc04208_17229	p5_sc04208	17229	T/C
882	SNP	SNP_sc04246_3611	p5_sc04246	3611	A/G
883	SNP	SNP_sc04246_3615	p5_sc04246	3615	T/C
884	SNP	SNP_sc04498_6166	p5_sc04498	6166	C/T
885	SNP	SNP_sc04569_26020	p5_sc04569	26020	C/T
886	SNP	SNP_sc04631_19037	p5_sc04631	19037	G/A
887	SNP	SNP_sc04754_5052	p5_sc04754	5052	G/A
888	SNP	SNP_sc04754_5053	p5_sc04754	5053	A/G
889	SNP	SNP_sc05540_14466	p5_sc05540	14466	G/A
890	SNP	SNP_sc06686_4965	p5_sc06686	4965	T/C
891	SNP	SNP_sc07414_2514	p5_sc07414	2514	C/T
892	SNP	SNP_sc07414_2520	p5_sc07414	2520	A/G
893	SNP	SNP_sc09239_2726	p5_sc09239	2726	T/C
894	SNP	SNP_sc10535_1765	p5_sc10535	1765	T/C
895	SNP	SNP_sc11845_4274	p5_sc11845	4274	A/G
896	SNP	SNP_sc12123_505	p5_sc12123	505	T/C
897	SNP	SNP_sc12814_793	p5_sc12814	793	C/T
898	SNP	SNP_sc15731_2409	p5_sc15731	2409	A/T
899	SNP	SNP_sc15731_2443	p5_sc15731	2443	G/C
900	SNP	SNP_sc15867_1320	p5_sc15867	1320	C/T
901	SNP	SNP_sc15867_1325	p5_sc15867	1325	C/T
902	SNP	SNP_sc16552_1068	p5_sc16552	1068	C/T
903	SNP	SNP_sc16552_1069	p5_sc16552	1069	C/T
904	SNP	SNP_sc16552_1078	p5_sc16552	1078	T/C
905	SNP	SNP_sc16552_1080	p5_sc16552	1080	C/T
906	SNP	SNP_sc18632_913	p5_sc18632	913	T/C
907	SNP	SNP_sc18864_639	p5_sc18864	639	G/A
908	SNP	SNP_sc18964_2160	p5_sc18964	2160	A/T
909	SNP	SNP_sc19020_1193	p5_sc19020	1193	C/T
910	SNP	SNP_sc19153_2398	p5_sc19153	2398	G/T
911	SNP	SNP_sc19312_993	p5_sc19312	993	C/T
912	SNP	SNP_sc20354_1704	p5_sc20354	1704	A/G
913	SNP	SNP_sc22119_181	p5_sc22119	181	A/G
914	SNP	SNP_sc24229_585	p5_sc24229	585	T/C
915	SNP	SNP_sc25682_1161	p5_sc25682	1161	T/A
916	SNP	SNP_sc30407_1829	p5_sc30407	1829	G/T
917	SNP	SNP_sc34365_1239	p5_sc34365	1239	A/G
918	SNP	SNP_sc34365_1249	p5_sc34365	1249	A/G
919	SNP	SNP_sc35484_1682	p5_sc35484	1682	G/T
920	SNP	SNP_sc35882_1956	p5_sc35882	1956	C/T
921	SNP	SNP_sc39606_622	p5_sc39606	622	A/G
922	SNP	SNP_sc39606_632	p5_sc39606	632	T/C
923	SNP	SNP_Chr1_728477	EG5_Chr1	728477	T/C
924	SNP	SNP_Chr1_1999293	EG5_Chr1	1999293	G/A
925	SNP	SNP_Chr1_4473907	EG5_Chr1	4473907	C/T
926	SNP	SNP_Chr1_4944481	EG5_Chr1	4944481	A/G
927	SNP	SNP_Chr1_9615663	EG5_Chr1	9615663	T/G
928	SNP	SNP_Chr1_12866626	EG5_Chr1	12866626	T/C
929	SNP	SNP_Chr1_15371204	EG5_Chr1	15371204	G/T
930	SNP	SNP_Chr1_18059366	EG5_Chr1	18059366	T/C
931	SNP	SNP_Chr1_18059374	EG5_Chr1	18059374	G/A
932	SNP	SNP_Chr1_18392502	EG5_Chr1	18392502	G/C
933	SNP	SNP_Chr1_24432270	EG5_Chr1	24432270	T/C
934	SNP	SNP_Chr1_24711938	EG5_Chr1	24711938	G/T
935	SNP	SNP_Chr1_28357629	EG5_Chr1	28357629	T/C
936	SNP	SNP_Chr1_28358001	EG5_Chr1	28358001	A/T
937	SNP	SNP_Chr1_46026472	EG5_Chr1	46026472	T/C
938	SNP	SNP_Chr1_49225167	EG5_Chr1	49225167	A/G
939	SNP	SNP_Chr1_55086888	EG5_Chr1	55086888	C/T
940	SNP	SNP_Chr1_55362402	EG5_Chr1	55362402	C/A
941	SNP	SNP_Chr1_59055809	EG5_Chr1	59055809	C/G
942	SNP	SNP_Chr1_59741256	EG5_Chr1	59741256	T/C
943	SNP	SNP_Chr1_63499856	EG5_Chr1	63499856	T/C
944	SNP	SNP_Chr1_63510552	EG5_Chr1	63510552	C/T
945	SNP	SNP_Chr1_64712661	EG5_Chr1	64712661	G/A
946	SNP	SNP_Chr10_1949911	EG5_Chr10	1949911	G/A
947	SNP	SNP_Chr10_1949931	EG5_Chr10	1949931	A/G
948	SNP	SNP_Chr10_3775150	EG5_Chr10	3775150	T/C
949	SNP	SNP_Chr10_4099448	EG5_Chr10	4099448	C/G
950	SNP	SNP_Chr10_4480575	EG5_Chr10	4480575	T/G
951	SNP	SNP_Chr10_4494994	EG5_Chr10	4494994	A/T
952	SNP	SNP_Chr10_5943793	EG5_Chr10	5943793	T/A
953	SNP	SNP_Chr10_5943794	EG5_Chr10	5943794	T/A
954	SNP	SNP_Chr10_6226435	EG5_Chr10	6226435	G/A
955	SNP	SNP_Chr10_6226446	EG5_Chr10	6226446	A/G
956	SNP	SNP_Chr10_9827355	EG5_Chr10	9827355	A/G
957	SNP	SNP_Chr10_9827363	EG5_Chr10	9827363	G/A
958	SNP	SNP_Chr10_9827373	EG5_Chr10	9827373	T/G
959	SNP	SNP_Chr10_11225499	EG5_Chr10	11225499	C/T
960	SNP	SNP_Chr10_11225555	EG5_Chr10	11225555	T/A
961	SNP	SNP_Chr10_13415890	EG5_Chr10	13415890	C/T
962	SNP	SNP_Chr10_14110364	EG5_Chr10	14110364	T/C
963	SNP	SNP_Chr10_15905757	EG5_Chr10	15905757	G/C
964	SNP	SNP_Chr10_16597206	EG5_Chr10	16597206	A/G
965	SNP	SNP_Chr10_18303057	EG5_Chr10	18303057	C/T
966	SNP	SNP_Chr10_18344442	EG5_Chr10	18344442	G/A
967	SNP	SNP_Chr10_18344450	EG5_Chr10	18344450	C/A
968	SNP	SNP_Chr10_28025091	EG5_Chr10	28025091	A/T
969	SNP	SNP_Chr10_29293226	EG5_Chr10	29293226	A/G
970	SNP	SNP_Chr11_2822392	EG5_Chr11	2822392	T/C
971	SNP	SNP_Chr11_2882909	EG5_Chr11	2882909	G/A
972	SNP	SNP_Chr11_3710174	EG5_Chr11	3710174	T/C
973	SNP	SNP_Chr11_19951717	EG5_Chr11	19951717	C/G
974	SNP	SNP_Chr11_20686019	EG5_Chr11	20686019	C/T
975	SNP	SNP_Chr11_21786598	EG5_Chr11	21786598	T/C
976	SNP	SNP_Chr11_21786602	EG5_Chr11	21786602	T/C
977	SNP	SNP_Chr11_21786611	EG5_Chr11	21786611	G/A
978	SNP	SNP_Chr11_22841215	EG5_Chr11	22841215	T/A
979	SNP	SNP_Chr11_22945444	EG5_Chr11	22945444	G/A
980	SNP	SNP_Chr11_23010086	EG5_Chr11	23010086	T/C
981	SNP	SNP_Chr11_23230036	EG5_Chr11	23230036	T/G
982	SNP	SNP_Chr12_3032182	EG5_Chr12	3032182	G/C
983	SNP	SNP_Chr12_7273947	EG5_Chr12	7273947	G/A
984	SNP	SNP_Chr12_8034971	EG5_Chr12	8034971	A/G
985	SNP	SNP_Chr12_9435572	EG5_Chr12	9435572	C/T
986	SNP	SNP_Chr12_10004545	EG5_Chr12	10004545	T/G
987	SNP	SNP_Chr12_10004954	EG5_Chr12	10004954	T/A
988	SNP	SNP_Chr12_10107222	EG5_Chr12	10107222	T/G
989	SNP	SNP_Chr12_15336836	EG5_Chr12	15336836	A/T
990	SNP	SNP_Chr12_19867651	EG5_Chr12	19867651	T/C
991	SNP	SNP_Chr12_26683015	EG5_Chr12	26683015	T/C
992	SNP	SNP_Chr12_27252839	EG5_Chr12	27252839	G/C
993	SNP	SNP_Chr13_3619847	EG5_Chr13	3619847	T/A
994	SNP	SNP_Chr13_11568232	EG5_Chr13	11568232	C/T
995	SNP	SNP_Chr13_19365524	EG5_Chr13	19365524	T/C
996	SNP	SNP_Chr13_19365531	EG5_Chr13	19365531	A/G
997	SNP	SNP_Chr13_22215897	EG5_Chr13	22215897	G/A
998	SNP	SNP_Chr13_25631569	EG5_Chr13	25631569	A/G
999	SNP	SNP_Chr14_423084	EG5_Chr14	423084	T/C
1000	SNP	SNP_Chr14_4017078	EG5_Chr14	4017078	A/G
1001	SNP	SNP_Chr14_10811669	EG5_Chr14	10811669	G/A
1002	SNP	SNP_Chr14_10811698	EG5_Chr14	10811698	C/T
1003	SNP	SNP_Chr14_11550621	EG5_Chr14	11550621	T/A
1004	SNP	SNP_Chr14_18166724	EG5_Chr14	18166724	C/T
1005	SNP	SNP_Chr14_18688252	EG5_Chr14	18688252	C/T
1006	SNP	SNP_Chr14_19439643	EG5_Chr14	19439643	C/T
1007	SNP	SNP_Chr15_5703648	EG5_Chr15	5703648	T/A
1008	SNP	SNP_Chr15_6060013	EG5_Chr15	6060013	T/C
1009	SNP	SNP_Chr15_6060444	EG5_Chr15	6060444	C/T
1010	SNP	SNP_Chr15_13312332	EG5_Chr15	13312332	G/A
1011	SNP	SNP_Chr15_14084658	EG5_Chr15	14084658	C/G
1012	SNP	SNP_Chr15_14399997	EG5_Chr15	14399997	C/T
1013	SNP	SNP_Chr15_14400005	EG5_Chr15	14400005	T/A
1014	SNP	SNP_Chr15_15078109	EG5_Chr15	15078109	C/T
1015	SNP	SNP_Chr15_15078115	EG5_Chr15	15078115	G/T
1016	SNP	SNP_Chr15_17442687	EG5_Chr15	17442687	C/A
1017	SNP	SNP_Chr15_17442689	EG5_Chr15	17442689	T/A
1018	SNP	SNP_Chr15_19486557	EG5_Chr15	19486557	A/G
1019	SNP	SNP_Chr16_365320	EG5_Chr16	365320	A/G
1020	SNP	SNP_Chr16_5114205	EG5_Chr16	5114205	G/A
1021	SNP	SNP_Chr16_5615731	EG5_Chr16	5615731	T/C
1022	SNP	SNP_Chr16_5731204	EG5_Chr16	5731204	T/C
1023	SNP	SNP_Chr16_13002684	EG5_Chr16	13002684	A/G
1024	SNP	SNP_Chr2_4814383	EG5_Chr2	4814383	G/C
1025	SNP	SNP_Chr2_4814442	EG5_Chr2	4814442	G/C
1026	SNP	SNP_Chr2_6162537	EG5_Chr2	6162537	G/A
1027	SNP	SNP_Chr2_7544740	EG5_Chr2	7544740	T/C
1028	SNP	SNP_Chr2_8735997	EG5_Chr2	8735997	T/C
1029	SNP	SNP_Chr2_28556336	EG5_Chr2	28556336	A/G
1030	SNP	SNP_Chr2_32108086	EG5_Chr2	32108086	A/G
1031	SNP	SNP_Chr2_35017049	EG5_Chr2	35017049	A/G
1032	SNP	SNP_Chr2_42704915	EG5_Chr2	42704915	T/C
1033	SNP	SNP_Chr2_44213106	EG5_Chr2	44213106	C/T
1034	SNP	SNP_Chr2_47309773	EG5_Chr2	47309773	A/C
1035	SNP	SNP_Chr2_47309810	EG5_Chr2	47309810	T/A
1036	SNP	SNP_Chr2_47437673	EG5_Chr2	47437673	T/G
1037	SNP	SNP_Chr2_47437698	EG5_Chr2	47437698	T/C
1038	SNP	SNP_Chr2_48938694	EG5_Chr2	48938694	T/C
1039	SNP	SNP_Chr2_48938696	EG5_Chr2	48938696	T/G
1040	SNP	SNP_Chr2_48938697	EG5_Chr2	48938697	T/A
1041	SNP	SNP_Chr2_49002333	EG5_Chr2	49002333	G/A
1042	SNP	SNP_Chr2_49342355	EG5_Chr2	49342355	C/T
1043	SNP	SNP_Chr2_52046994	EG5_Chr2	52046994	C/T
1044	SNP	SNP_Chr2_52098634	EG5_Chr2	52098634	T/C
1045	SNP	SNP_Chr2_52289519	EG5_Chr2	52289519	G/A
1046	SNP	SNP_Chr2_61531660	EG5_Chr2	61531660	G/A
1047	SNP	SNP_Chr2_63451211	EG5_Chr2	63451211	G/A
1048	SNP	SNP_Chr3_6592649	EG5_Chr3	6592649	T/A
1049	SNP	SNP_Chr3_10276423	EG5_Chr3	10276423	A/G
1050	SNP	SNP_Chr3_15357579	EG5_Chr3	15357579	C/T
1051	SNP	SNP_Chr3_19586828	EG5_Chr3	19586828	C/T
1052	SNP	SNP_Chr3_19586844	EG5_Chr3	19586844	G/A
1053	SNP	SNP_Chr3_31604013	EG5_Chr3	31604013	G/C
1054	SNP	SNP_Chr3_33859859	EG5_Chr3	33859859	C/T
1055	SNP	SNP_Chr3_34766522	EG5_Chr3	34766522	A/G
1056	SNP	SNP_Chr3_38845322	EG5_Chr3	38845322	C/T
1057	SNP	SNP_Chr3_41319172	EG5_Chr3	41319172	A/G
1058	SNP	SNP_Chr3_42193000	EG5_Chr3	42193000	T/C
1059	SNP	SNP_Chr3_44057375	EG5_Chr3	44057375	G/A
1060	SNP	SNP_Chr3_44406484	EG5_Chr3	44406484	A/G
1061	SNP	SNP_Chr3_44406485	EG5_Chr3	44406485	G/A
1062	SNP	SNP_Chr3_50351798	EG5_Chr3	50351798	G/A
1063	SNP	SNP_Chr3_50351805	EG5_Chr3	50351805	A/G
1064	SNP	SNP_Chr3_52434590	EG5_Chr3	52434590	T/C
1065	SNP	SNP_Chr3_53193308	EG5_Chr3	53193308	C/T
1066	SNP	SNP_Chr3_53579250	EG5_Chr3	53579250	A/G
1067	SNP	SNP_Chr3_58634629	EG5_Chr3	58634629	T/C
1068	SNP	SNP_Chr4_1923571	EG5_Chr4	1923571	C/T
1069	SNP	SNP_Chr4_1923576	EG5_Chr4	1923576	A/G
1070	SNP	SNP_Chr4_3664164	EG5_Chr4	3664164	T/G
1071	SNP	SNP_Chr4_5698338	EG5_Chr4	5698338	G/A
1072	SNP	SNP_Chr4_14267594	EG5_Chr4	14267594	C/G
1073	SNP	SNP_Chr4_16583564	EG5_Chr4	16583564	C/T
1074	SNP	SNP_Chr4_22031752	EG5_Chr4	22031752	T/C
1075	SNP	SNP_Chr4_25137168	EG5_Chr4	25137168	G/A
1076	SNP	SNP_Chr4_26465461	EG5_Chr4	26465461	C/T
1077	SNP	SNP_Chr4_26832450	EG5_Chr4	26832450	C/T
1078	SNP	SNP_Chr4_26832467	EG5_Chr4	26832467	T/C
1079	SNP	SNP_Chr4_30479472	EG5_Chr4	30479472	G/T
1080	SNP	SNP_Chr4_31280684	EG5_Chr4	31280684	A/G
1081	SNP	SNP_Chr4_43157100	EG5_Chr4	43157100	T/C
1082	SNP	SNP_Chr4_46119228	EG5_Chr4	46119228	G/A
1083	SNP	SNP_Chr4_50980215	EG5_Chr4	50980215	C/T
1084	SNP	SNP_Chr4_50980220	EG5_Chr4	50980220	C/T
1085	SNP	SNP_Chr4_52229383	EG5_Chr4	52229383	A/T
1086	SNP	SNP_Chr4_54302144	EG5_Chr4	54302144	T/A
1087	SNP	SNP_Chr4_57227786	EG5_Chr4	57227786	T/C
1088	SNP	SNP_Chr5_9814317	EG5_Chr5	9814317	A/G
1089	SNP	SNP_Chr5_11628651	EG5_Chr5	11628651	G/T
1090	SNP	SNP_Chr5_11707707	EG5_Chr5	11707707	T/C
1091	SNP	SNP_Chr5_11707722	EG5_Chr5	11707722	A/G
1092	SNP	SNP_Chr5_11707737	EG5_Chr5	11707737	A/G
1093	SNP	SNP_Chr5_11707751	EG5_Chr5	11707751	G/A
1094	SNP	SNP_Chr5_11707769	EG5_Chr5	11707769	C/T
1095	SNP	SNP_Chr5_15999390	EG5_Chr5	15999390	C/A
1096	SNP	SNP_Chr5_17444820	EG5_Chr5	17444820	A/G
1097	SNP	SNP_Chr5_21410899	EG5_Chr5	21410899	G/A
1098	SNP	SNP_Chr5_26191261	EG5_Chr5	26191261	T/C
1099	SNP	SNP_Chr5_26191269	EG5_Chr5	26191269	G/A
1100	SNP	SNP_Chr5_27778588	EG5_Chr5	27778588	A/G
1101	SNP	SNP_Chr5_29565970	EG5_Chr5	29565970	A/G
1102	SNP	SNP_Chr5_33263667	EG5_Chr5	33263667	A/G
1103	SNP	SNP_Chr5_39414990	EG5_Chr5	39414990	G/T
1104	SNP	SNP_Chr5_40155320	EG5_Chr5	40155320	C/T
1105	SNP	SNP_Chr5_41184462	EG5_Chr5	41184462	T/G
1106	SNP	SNP_Chr5_42775797	EG5_Chr5	42775797	C/T
1107	SNP	SNP_Chr5_42775798	EG5_Chr5	42775798	C/T
1108	SNP	SNP_Chr5_45940855	EG5_Chr5	45940855	G/A
1109	SNP	SNP_Chr5_48090604	EG5_Chr5	48090604	C/A
1110	SNP	SNP_Chr5_48995517	EG5_Chr5	48995517	G/A
1111	SNP	SNP_Chr5_50223489	EG5_Chr5	50223489	A/T
1112	SNP	SNP_Chr5_50625525	EG5_Chr5	50625525	A/T
1113	SNP	SNP_Chr6_92866	EG5_Chr6	92866	T/G
1114	SNP	SNP_Chr6_4067922	EG5_Chr6	4067922	A/T
1115	SNP	SNP_Chr6_4067930	EG5_Chr6	4067930	G/C
1116	SNP	SNP_Chr6_10095466	EG5_Chr6	10095466	A/G
1117	SNP	SNP_Chr6_12153597	EG5_Chr6	12153597	A/G
1118	SNP	SNP_Chr6_12153604	EG5_Chr6	12153604	A/G
1119	SNP	SNP_Chr6_13344511	EG5_Chr6	13344511	A/G
1120	SNP	SNP_Chr6_24726829	EG5_Chr6	24726829	T/C
1121	SNP	SNP_Chr6_28091013	EG5_Chr6	28091013	T/A
1122	SNP	SNP_Chr6_28091014	EG5_Chr6	28091014	C/T
1123	SNP	SNP_Chr6_28454895	EG5_Chr6	28454895	C/A
1124	SNP	SNP_Chr6_38293403	EG5_Chr6	38293403	A/G
1125	SNP	SNP_Chr6_38293410	EG5_Chr6	38293410	G/A
1126	SNP	SNP_Chr6_38293415	EG5_Chr6	38293415	G/A
1127	SNP	SNP_Chr6_38293423	EG5_Chr6	38293423	T/C
1128	SNP	SNP_Chr6_38293803	EG5_Chr6	38293803	G/A
1129	SNP	SNP_Chr6_38293806	EG5_Chr6	38293806	G/A
1130	SNP	SNP_Chr7_5459377	EG5_Chr7	5459377	C/T
1131	SNP	SNP_Chr7_7731311	EG5_Chr7	7731311	T/A
1132	SNP	SNP_Chr7_17069962	EG5_Chr7	17069962	T/C
1133	SNP	SNP_Chr7_17588913	EG5_Chr7	17588913	T/C
1134	SNP	SNP_Chr7_23918156	EG5_Chr7	23918156	G/A
1135	SNP	SNP_Chr7_24110821	EG5_Chr7	24110821	G/A
1136	SNP	SNP_Chr7_24110827	EG5_Chr7	24110827	T/C
1137	SNP	SNP_Chr7_24211908	EG5_Chr7	24211908	T/C
1138	SNP	SNP_Chr7_24211926	EG5_Chr7	24211926	A/C
1139	SNP	SNP_Chr7_26317041	EG5_Chr7	26317041	G/C
1140	SNP	SNP_Chr7_28530012	EG5_Chr7	28530012	C/T
1141	SNP	SNP_Chr7_31461170	EG5_Chr7	31461170	C/T
1142	SNP	SNP_Chr7_32896666	EG5_Chr7	32896666	T/C
1143	SNP	SNP_Chr7_35961498	EG5_Chr7	35961498	A/T
1144	SNP	SNP_Chr7_39087706	EG5_Chr7	39087706	A/G
1145	SNP	SNP_Chr7_39899954	EG5_Chr7	39899954	G/A
1146	SNP	SNP_Chr7_39899960	EG5_Chr7	39899960	T/A
1147	SNP	SNP_Chr8_2766245	EG5_Chr8	2766245	C/G
1148	SNP	SNP_Chr8_2766253	EG5_Chr8	2766253	A/T
1149	SNP	SNP_Chr8_12354204	EG5_Chr8	12354204	G/A
1150	SNP	SNP_Chr8_12526218	EG5_Chr8	12526218	T/C
1151	SNP	SNP_Chr8_12526219	EG5_Chr8	12526219	G/A
1152	SNP	SNP_Chr8_16720546	EG5_Chr8	16720546	A/T
1153	SNP	SNP_Chr8_24685741	EG5_Chr8	24685741	T/A
1154	SNP	SNP_Chr8_25581160	EG5_Chr8	25581160	G/A
1155	SNP	SNP_Chr8_26892791	EG5_Chr8	26892791	T/C
1156	SNP	SNP_Chr8_31719397	EG5_Chr8	31719397	T/C
1157	SNP	SNP_Chr8_38481407	EG5_Chr8	38481407	A/G
1158	SNP	SNP_Chr9_6422417	EG5_Chr9	6422417	G/A
1159	SNP	SNP_Chr9_6904943	EG5_Chr9	6904943	G/A
1160	SNP	SNP_Chr9_6904944	EG5_Chr9	6904944	C/T
1161	SNP	SNP_Chr9_32043143	EG5_Chr9	32043143	G/A
1162	SNP	SNP_Chr9_32043144	EG5_Chr9	32043144	C/T
1163	SNP	SNP_Chr9_36922256	EG5_Chr9	36922256	A/G
1164	SNP	SNP_sc00010_4477716	p5_sc00010	4477716	G/A
1165	SNP	SNP_sc00010_4703184	p5_sc00010	4703184	G/A
1166	SNP	SNP_sc00010_5583728	p5_sc00010	5583728	G/A
1167	SNP	SNP_sc00010_6227267	p5_sc00010	6227267	C/T
1168	SNP	SNP_sc00030_386974	p5_sc00030	386974	A/G
1169	SNP	SNP_sc00030_748115	p5_sc00030	748115	T/C
1170	SNP	SNP_sc00030_748117	p5_sc00030	748117	T/C
1171	SNP	SNP_sc00030_3934421	p5_sc00030	3934421	T/A
1172	SNP	SNP_sc00044_1806167	p5_sc00044	1806167	A/T
1173	SNP	SNP_sc00044_3177156	p5_sc00044	3177156	G/A
1174	SNP	SNP_sc00067_324205	p5_sc00067	324205	A/G
1175	SNP	SNP_sc00089_1454704	p5_sc00089	1454704	C/T
1176	SNP	SNP_sc00089_1454710	p5_sc00089	1454710	T/C
1177	SNP	SNP_sc00089_1454716	p5_sc00089	1454716	C/T
1178	SNP	SNP_sc00090_2672995	p5_sc00090	2672995	G/A
1179	SNP	SNP_sc00090_2673000	p5_sc00090	2673000	T/C
1180	SNP	SNP_sc00090_2673008	p5_sc00090	2673008	A/G
1181	SNP	SNP_sc00101_1859528	p5_sc00101	1859528	T/C
1182	SNP	SNP_sc00115_1393941	p5_sc00115	1393941	T/A
1183	SNP	SNP_sc00119_1123854	p5_sc00119	1123854	G/A
1184	SNP	SNP_sc00119_1123857	p5_sc00119	1123857	C/T
1185	SNP	SNP_sc00162_407044	p5_sc00162	407044	T/G
1186	SNP	SNP_sc00162_968406	p5_sc00162	968406	T/C
1187	SNP	SNP_sc00162_2026907	p5_sc00162	2026907	A/G
1188	SNP	SNP_sc00190_1318853	p5_sc00190	1318853	G/A
1189	SNP	SNP_sc00190_1318860	p5_sc00190	1318860	T/C
1190	SNP	SNP_sc00203_997288	p5_sc00203	997288	T/C
1191	SNP	SNP_sc00239_777818	p5_sc00239	777818	G/A
1192	SNP	SNP_sc00239_929587	p5_sc00239	929587	G/A
1193	SNP	SNP_sc00239_929588	p5_sc00239	929588	C/T
1194	SNP	SNP_sc00243_994712	p5_sc00243	994712	G/A
1195	SNP	SNP_sc00243_994722	p5_sc00243	994722	T/C
1196	SNP	SNP_sc00249_313950	p5_sc00249	313950	G/A
1197	SNP	SNP_sc00258_550577	p5_sc00258	550577	A/G
1198	SNP	SNP_sc00258_550578	p5_sc00258	550578	A/G
1199	SNP	SNP_sc00258_651980	p5_sc00258	651980	T/C
1200	SNP	SNP_sc00260_88629	p5_sc00260	88629	C/T
1201	SNP	SNP_sc00260_220439	p5_sc00260	220439	A/T
1202	SNP	SNP_sc00291_442832	p5_sc00291	442832	G/C
1203	SNP	SNP_sc00300_385564	p5_sc00300	385564	T/C
1204	SNP	SNP_sc00301_972842	p5_sc00301	972842	A/G
1205	SNP	SNP_sc00309_382052	p5_sc00309	382052	G/A
1206	SNP	SNP_sc00314_843520	p5_sc00314	843520	C/T
1207	SNP	SNP_sc00315_817913	p5_sc00315	817913	A/G
1208	SNP	SNP_sc00321_89733	p5_sc00321	89733	G/A
1209	SNP	SNP_sc00325_962943	p5_sc00325	962943	T/C
1210	SNP	SNP_sc00325_962945	p5_sc00325	962945	A/G
1211	SNP	SNP_sc00326_1031213	p5_sc00326	1031213	A/G
1212	SNP	SNP_sc00326_1031214	p5_sc00326	1031214	C/T
1213	SNP	SNP_sc00327_485170	p5_sc00327	485170	T/C
1214	SNP	SNP_sc00327_485174	p5_sc00327	485174	T/C
1215	SNP	SNP_sc00354_565128	p5_sc00354	565128	T/C
1216	SNP	SNP_sc00354_565138	p5_sc00354	565138	A/T
1217	SNP	SNP_sc00354_659007	p5_sc00354	659007	T/C
1218	SNP	SNP_sc00356_520129	p5_sc00356	520129	C/G
1219	SNP	SNP_sc00359_212960	p5_sc00359	212960	A/G
1220	SNP	SNP_sc00375_182072	p5_sc00375	182072	C/T
1221	SNP	SNP_sc00379_436637	p5_sc00379	436637	C/T
1222	SNP	SNP_sc00386_327927	p5_sc00386	327927	A/G
1223	SNP	SNP_sc00391_341924	p5_sc00391	341924	A/G
1224	SNP	SNP_sc00391_341926	p5_sc00391	341926	T/A
1225	SNP	SNP_sc00391_495539	p5_sc00391	495539	T/C
1226	SNP	SNP_sc00405_109730	p5_sc00405	109730	A/G
1227	SNP	SNP_sc00405_109743	p5_sc00405	109743	C/T
1228	SNP	SNP_sc00411_368797	p5_sc00411	368797	T/C
1229	SNP	SNP_sc00411_368806	p5_sc00411	368806	G/A
1230	SNP	SNP_sc00411_603442	p5_sc00411	603442	A/G
1231	SNP	SNP_sc00411_603452	p5_sc00411	603452	T/C
1232	SNP	SNP_sc00426_50387	p5_sc00426	50387	G/A
1233	SNP	SNP_sc00426_50393	p5_sc00426	50393	C/T
1234	SNP	SNP_sc00428_369804	p5_sc00428	369804	T/C
1235	SNP	SNP_sc00432_646781	p5_sc00432	646781	C/T
1236	SNP	SNP_sc00441_311556	p5_sc00441	311556	T/C
1237	SNP	SNP_sc00441_311577	p5_sc00441	311577	T/G
1238	SNP	SNP_sc00443_365357	p5_sc00443	365357	C/T
1239	SNP	SNP_sc00450_285842	p5_sc00450	285842	T/C
1240	SNP	SNP_sc00453_226985	p5_sc00453	226985	T/A
1241	SNP	SNP_sc00457_528505	p5_sc00457	528505	T/C
1242	SNP	SNP_sc00464_105647	p5_sc00464	105647	A/G
1243	SNP	SNP_sc00464_184473	p5_sc00464	184473	G/A
1244	SNP	SNP_sc00497_487201	p5_sc00497	487201	A/G
1245	SNP	SNP_sc00497_487209	p5_sc00497	487209	A/G
1246	SNP	SNP_sc00522_112711	p5_sc00522	112711	A/G
1247	SNP	SNP_sc00523_239963	p5_sc00523	239963	A/G
1248	SNP	SNP_sc00529_106982	p5_sc00529	106982	A/G
1249	SNP	SNP_sc00543_156521	p5_sc00543	156521	G/A
1250	SNP	SNP_sc00548_421849	p5_sc00548	421849	C/T
1251	SNP	SNP_sc00548_421874	p5_sc00548	421874	A/G
1252	SNP	SNP_sc00566_423617	p5_sc00566	423617	C/T
1253	SNP	SNP_sc00566_442736	p5_sc00566	442736	T/C
1254	SNP	SNP_sc00569_145204	p5_sc00569	145204	A/G
1255	SNP	SNP_sc00590_137914	p5_sc00590	137914	A/G
1256	SNP	SNP_sc00590_137934	p5_sc00590	137934	T/G
1257	SNP	SNP_sc00590_137955	p5_sc00590	137955	C/G
1258	SNP	SNP_sc00590_346759	p5_sc00590	346759	C/T
1259	SNP	SNP_sc00617_420095	p5_sc00617	420095	C/T
1260	SNP	SNP_sc00617_420131	p5_sc00617	420131	T/C
1261	SNP	SNP_sc00632_190680	p5_sc00632	190680	G/A
1262	SNP	SNP_sc00632_190690	p5_sc00632	190690	T/C
1263	SNP	SNP_sc00632_190697	p5_sc00632	190697	T/C
1264	SNP	SNP_sc00645_541680	p5_sc00645	541680	G/A
1265	SNP	SNP_sc00686_338165	p5_sc00686	338165	A/G
1266	SNP	SNP_sc00686_338176	p5_sc00686	338176	A/G
1267	SNP	SNP_sc00689_163984	p5_sc00689	163984	C/T
1268	SNP	SNP_sc00731_165468	p5_sc00731	165468	T/C
1269	SNP	SNP_sc00735_268618	p5_sc00735	268618	T/C
1270	SNP	SNP_sc00755_148198	p5_sc00755	148198	C/T
1271	SNP	SNP_sc00766_46290	p5_sc00766	46290	C/T
1272	SNP	SNP_sc00778_306996	p5_sc00778	306996	T/C
1273	SNP	SNP_sc00787_38659	p5_sc00787	38659	A/G
1274	SNP	SNP_sc00807_151004	p5_sc00807	151004	A/G
1275	SNP	SNP_sc00807_151024	p5_sc00807	151024	T/C
1276	SNP	SNP_sc00816_277013	p5_sc00816	277013	A/G
1277	SNP	SNP_sc00831_254466	p5_sc00831	254466	A/G
1278	SNP	SNP_sc00858_9309	p5_sc00858	9309	T/C
1279	SNP	SNP_sc00859_306709	p5_sc00859	306709	G/A
1280	SNP	SNP_sc00875_62513	p5_sc00875	62513	G/A
1281	SNP	SNP_sc00886_280982	p5_sc00886	280982	T/C
1282	SNP	SNP_sc00896_11727	p5_sc00896	11727	G/A
1283	SNP	SNP_sc00896_11737	p5_sc00896	11737	T/A
1284	SNP	SNP_sc00913_186400	p5_sc00913	186400	G/T
1285	SNP	SNP_sc00926_71716	p5_sc00926	71716	T/C
1286	SNP	SNP_sc00939_219446	p5_sc00939	219446	A/G
1287	SNP	SNP_sc00942_41428	p5_sc00942	41428	A/T
1288	SNP	SNP_sc00945_131559	p5_sc00945	131559	T/C
1289	SNP	SNP_sc00955_148450	p5_sc00955	148450	T/A
1290	SNP	SNP_sc00980_57618	p5_sc00980	57618	G/A
1291	SNP	SNP_sc00980_57622	p5_sc00980	57622	T/C
1292	SNP	SNP_sc00983_47218	p5_sc00983	47218	G/A
1293	SNP	SNP_sc01007_38395	p5_sc01007	38395	C/A
1294	SNP	SNP_sc01051_224864	p5_sc01051	224864	C/T
1295	SNP	SNP_sc01163_162477	p5_sc01163	162477	A/G
1296	SNP	SNP_sc01163_162530	p5_sc01163	162530	G/A
1297	SNP	SNP_sc01163_162543	p5_sc01163	162543	G/A
1298	SNP	SNP_sc01189_168810	p5_sc01189	168810	T/G
1299	SNP	SNP_sc01197_126813	p5_sc01197	126813	A/G
1300	SNP	SNP_sc01208_102394	p5_sc01208	102394	G/A
1301	SNP	SNP_sc01230_96037	p5_sc01230	96037	T/A
1302	SNP	SNP_sc01243_44570	p5_sc01243	44570	G/T
1303	SNP	SNP_sc01264_115761	p5_sc01264	115761	T/C
1304	SNP	SNP_sc01301_75724	p5_sc01301	75724	T/C
1305	SNP	SNP_sc01301_75725	p5_sc01301	75725	A/T
1306	SNP	SNP_sc01346_170060	p5_sc01346	170060	C/T
1307	SNP	SNP_sc01360_190221	p5_sc01360	190221	A/G
1308	SNP	SNP_sc01360_190588	p5_sc01360	190588	A/G
1309	SNP	SNP_sc01440_19319	p5_sc01440	19319	T/C
1310	SNP	SNP_sc01440_19323	p5_sc01440	19323	G/A
1311	SNP	SNP_sc01442_93928	p5_sc01442	93928	A/G
1312	SNP	SNP_sc01447_92742	p5_sc01447	92742	A/G
1313	SNP	SNP_sc01570_44942	p5_sc01570	44942	A/G
1314	SNP	SNP_sc01573_63197	p5_sc01573	63197	C/T
1315	SNP	SNP_sc01591_1427	p5_sc01591	1427	C/T
1316	SNP	SNP_sc01631_7913	p5_sc01631	7913	G/A
1317	SNP	SNP_sc01631_7926	p5_sc01631	7926	G/A
1318	SNP	SNP_sc01631_7935	p5_sc01631	7935	C/T
1319	SNP	SNP_sc01651_47996	p5_sc01651	47996	T/C
1320	SNP	SNP_sc01703_83374	p5_sc01703	83374	T/C
1321	SNP	SNP_sc01706_39317	p5_sc01706	39317	T/C
1322	SNP	SNP_sc01706_39318	p5_sc01706	39318	C/A
1323	SNP	SNP_sc01723_30725	p5_sc01723	30725	A/G
1324	SNP	SNP_sc01723_30758	p5_sc01723	30758	T/C
1325	SNP	SNP_sc01732_44826	p5_sc01732	44826	C/T
1326	SNP	SNP_sc01777_92363	p5_sc01777	92363	A/G
1327	SNP	SNP_sc01798_46409	p5_sc01798	46409	A/G
1328	SNP	SNP_sc01803_75599	p5_sc01803	75599	T/C
1329	SNP	SNP_sc01894_5766	p5_sc01894	5766	G/A
1330	SNP	SNP_sc01918_46284	p5_sc01918	46284	C/T
1331	SNP	SNP_sc01980_56012	p5_sc01980	56012	C/A
1332	SNP	SNP_sc02082_43325	p5_sc02082	43325	G/A
1333	SNP	SNP_sc02100_6847	p5_sc02100	6847	T/A
1334	SNP	SNP_sc02203_25715	p5_sc02203	25715	C/T
1335	SNP	SNP_sc02250_63476	p5_sc02250	63476	T/C
1336	SNP	SNP_sc02314_109	p5_sc02314	109	A/G
1337	SNP	SNP_sc02323_39504	p5_sc02323	39504	T/A
1338	SNP	SNP_sc02499_75097	p5_sc02499	75097	G/A
1339	SNP	SNP_sc02562_32901	p5_sc02562	32901	T/G
1340	SNP	SNP_sc02628_12741	p5_sc02628	12741	G/A
1341	SNP	SNP_sc02713_33302	p5_sc02713	33302	A/G
1342	SNP	SNP_sc02713_33306	p5_sc02713	33306	C/T
1343	SNP	SNP_sc02888_9274	p5_sc02888	9274	G/T
1344	SNP	SNP_sc02888_41443	p5_sc02888	41443	C/T
1345	SNP	SNP_sc02979_58494	p5_sc02979	58494	A/G
1346	SNP	SNP_sc03067_471	p5_sc03067	471	C/T
1347	SNP	SNP_sc03513_34565	p5_sc03513	34565	C/G
1348	SNP	SNP_sc03760_2437	p5_sc03760	2437	C/T
1349	SNP	SNP_sc03900_48972	p5_sc03900	48972	C/T
1350	SNP	SNP_sc04508_14196	p5_sc04508	14196	C/T
1351	SNP	SNP_sc04624_27728	p5_sc04624	27728	G/A
1352	SNP	SNP_sc04836_3407	p5_sc04836	3407	G/A
1353	SNP	SNP_sc04836_3852	p5_sc04836	3852	A/G
1354	SNP	SNP_sc04836_3866	p5_sc04836	3866	T/A
1355	SNP	SNP_sc04836_3871	p5_sc04836	3871	C/T
1356	SNP	SNP_sc04840_366	p5_sc04840	366	C/T
1357	SNP	SNP_sc04979_2245	p5_sc04979	2245	G/A
1358	SNP	SNP_sc04979_2251	p5_sc04979	2251	C/T
1359	SNP	SNP_sc04979_2278	p5_sc04979	2278	C/T
1360	SNP	SNP_sc04979_2281	p5_sc04979	2281	T/C
1361	SNP	SNP_sc04979_2679	p5_sc04979	2679	T/C
1362	SNP	SNP_sc05370_454	p5_sc05370	454	A/G
1363	SNP	SNP_sc05370_455	p5_sc05370	455	A/G
1364	SNP	SNP_sc06182_10038	p5_sc06182	10038	A/G
1365	SNP	SNP_sc06366_4201	p5_sc06366	4201	G/A
1366	SNP	SNP_sc06524_1259	p5_sc06524	1259	T/C
1367	SNP	SNP_sc06686_4949	p5_sc06686	4949	T/C
1368	SNP	SNP_sc07195_2260	p5_sc07195	2260	T/C
1369	SNP	SNP_sc07359_10588	p5_sc07359	10588	G/A
1370	SNP	SNP_sc08157_1594	p5_sc08157	1594	T/G
1371	SNP	SNP_sc08313_103	p5_sc08313	103	G/C
1372	SNP	SNP_sc08921_1902	p5_sc08921	1902	A/G
1373	SNP	SNP_sc09648_3772	p5_sc09648	3772	G/A
1374	SNP	SNP_sc09796_1689	p5_sc09796	1689	C/T
1375	SNP	SNP_sc10535_1722	p5_sc10535	1722	T/C
1376	SNP	SNP_sc10535_1745	p5_sc10535	1745	A/G
1377	SNP	SNP_sc10665_2018	p5_sc10665	2018	G/A
1378	SNP	SNP_sc11108_2658	p5_sc11108	2658	T/C
1379	SNP	SNP_sc11108_3034	p5_sc11108	3034	C/G
1380	SNP	SNP_sc11230_3008	p5_sc11230	3008	C/T
1381	SNP	SNP_sc11230_3020	p5_sc11230	3020	T/A
1382	SNP	SNP_sc12123_557	p5_sc12123	557	T/G
1383	SNP	SNP_sc13016_130	p5_sc13016	130	C/T
1384	SNP	SNP_sc16105_1705	p5_sc16105	1705	T/C
1385	SNP	SNP_sc16105_1712	p5_sc16105	1712	T/C
1386	SNP	SNP_sc17218_879	p5_sc17218	879	T/C
1387	SNP	SNP_sc18964_2115	p5_sc18964	2115	T/C
1388	SNP	SNP_sc20354_2065	p5_sc20354	2065	A/G
1389	SNP	SNP_sc20417_169	p5_sc20417	169	T/C
1390	SNP	SNP_sc25319_1233	p5_sc25319	1233	T/C
1391	SNP	SNP_sc27361_1119	p5_sc27361	1119	T/C
1392	SNP	SNP_sc27605_996	p5_sc27605	996	T/C
1393	SNP	SNP_sc28099_1764	p5_sc28099	1764	C/T
1394	SNP	SNP_sc29572_1847	p5_sc29572	1847	G/A
1395	SNP	SNP_sc36005_1502	p5_sc36005	1502	T/C
1396	SNP	SNP_sc36161_864	p5_sc36161	864	C/T
1397	SNP	SNP_sc36526_968	p5_sc36526	968	A/T
1398	SNP	SNP_sc38819_887	p5_sc38819	887	T/A
1399	SNP	SNP_Chr1_2639305	EG5_Chr1	2639305	C/A
1400	SNP	SNP_Chr1_4944499	EG5_Chr1	4944499	T/C
1401	SNP	SNP_Chr1_9542366	EG5_Chr1	9542366	C/T
1402	SNP	SNP_Chr1_11030635	EG5_Chr1	11030635	A/G
1403	SNP	SNP_Chr1_13795313	EG5_Chr1	13795313	T/G
1404	SNP	SNP_Chr1_16933891	EG5_Chr1	16933891	G/A
1405	SNP	SNP_Chr1_17542057	EG5_Chr1	17542057	A/G
1406	SNP	SNP_Chr1_17542066	EG5_Chr1	17542066	A/G
1407	SNP	SNP_Chr1_17542069	EG5_Chr1	17542069	C/T
1408	SNP	SNP_Chr1_17542072	EG5_Chr1	17542072	A/G
1409	SNP	SNP_Chr1_20916111	EG5_Chr1	20916111	G/C
1410	SNP	SNP_Chr1_27696557	EG5_Chr1	27696557	A/T
1411	SNP	SNP_Chr1_29354450	EG5_Chr1	29354450	C/T
1412	SNP	SNP_Chr1_30272816	EG5_Chr1	30272816	T/A
1413	SNP	SNP_Chr1_37615431	EG5_Chr1	37615431	T/C
1414	SNP	SNP_Chr1_38875010	EG5_Chr1	38875010	A/G
1415	SNP	SNP_Chr1_38875013	EG5_Chr1	38875013	A/G
1416	SNP	SNP_Chr1_40303824	EG5_Chr1	40303824	C/T
1417	SNP	SNP_Chr1_40866510	EG5_Chr1	40866510	G/T
1418	SNP	SNP_Chr1_47074644	EG5_Chr1	47074644	T/C
1419	SNP	SNP_Chr1_48551013	EG5_Chr1	48551013	A/G
1420	SNP	SNP_Chr1_49225136	EG5_Chr1	49225136	A/G
1421	SNP	SNP_Chr1_52993892	EG5_Chr1	52993892	A/G
1422	SNP	SNP_Chr1_55362445	EG5_Chr1	55362445	C/T
1423	SNP	SNP_Chr1_59435039	EG5_Chr1	59435039	G/T
1424	SNP	SNP_Chr1_59650202	EG5_Chr1	59650202	C/T
1425	SNP	SNP_Chr1_59741344	EG5_Chr1	59741344	C/T
1426	SNP	SNP_Chr1_63510959	EG5_Chr1	63510959	C/T
1427	SNP	SNP_Chr10_5916306	EG5_Chr10	5916306	C/T
1428	SNP	SNP_Chr10_10346899	EG5_Chr10	10346899	A/G
1429	SNP	SNP_Chr10_11232137	EG5_Chr10	11232137	A/T
1430	SNP	SNP_Chr10_11812894	EG5_Chr10	11812894	G/A
1431	SNP	SNP_Chr10_13885048	EG5_Chr10	13885048	T/C
1432	SNP	SNP_Chr10_14279273	EG5_Chr10	14279273	T/G
1433	SNP	SNP_Chr10_16159848	EG5_Chr10	16159848	G/A
1434	SNP	SNP_Chr10_18291308	EG5_Chr10	18291308	G/A
1435	SNP	SNP_Chr10_20315024	EG5_Chr10	20315024	T/A
1436	SNP	SNP_Chr10_21212452	EG5_Chr10	21212452	T/C
1437	SNP	SNP_Chr10_25257402	EG5_Chr10	25257402	A/G
1438	SNP	SNP_Chr10_26611884	EG5_Chr10	26611884	A/G
1439	SNP	SNP_Chr11_17479604	EG5_Chr11	17479604	C/T
1440	SNP	SNP_Chr11_17479609	EG5_Chr11	17479609	C/T
1441	SNP	SNP_Chr11_18419979	EG5_Chr11	18419979	G/A
1442	SNP	SNP_Chr11_18538799	EG5_Chr11	18538799	T/C
1443	SNP	SNP_Chr11_23736413	EG5_Chr11	23736413	C/T
1444	SNP	SNP_Chr11_26483619	EG5_Chr11	26483619	A/G
1445	SNP	SNP_Chr11_26483626	EG5_Chr11	26483626	A/G
1446	SNP	SNP_Chr11_27428290	EG5_Chr11	27428290	A/T
1447	SNP	SNP_Chr12_1500104	EG5_Chr12	1500104	T/C
1448	SNP	SNP_Chr12_3511298	EG5_Chr12	3511298	C/T
1449	SNP	SNP_Chr12_4398325	EG5_Chr12	4398325	G/C
1450	SNP	SNP_Chr12_14563455	EG5_Chr12	14563455	T/A
1451	SNP	SNP_Chr12_18974885	EG5_Chr12	18974885	C/A
1452	SNP	SNP_Chr12_21490633	EG5_Chr12	21490633	C/G
1453	SNP	SNP_Chr12_21490635	EG5_Chr12	21490635	G/A
1454	SNP	SNP_Chr12_21490636	EG5_Chr12	21490636	G/T
1455	SNP	SNP_Chr12_21490646	EG5_Chr12	21490646	G/A
1456	SNP	SNP_Chr12_21490647	EG5_Chr12	21490647	T/C
1457	SNP	SNP_Chr12_22157678	EG5_Chr12	22157678	A/G
1458	SNP	SNP_Chr12_27137337	EG5_Chr12	27137337	C/G
1459	SNP	SNP_Chr12_27582960	EG5_Chr12	27582960	T/C
1460	SNP	SNP_Chr13_8379210	EG5_Chr13	8379210	T/C
1461	SNP	SNP_Chr13_10117149	EG5_Chr13	10117149	T/A
1462	SNP	SNP_Chr13_11567906	EG5_Chr13	11567906	T/C
1463	SNP	SNP_Chr13_15161150	EG5_Chr13	15161150	A/G
1464	SNP	SNP_Chr13_18304359	EG5_Chr13	18304359	T/G
1465	SNP	SNP_Chr13_19311402	EG5_Chr13	19311402	T/A
1466	SNP	SNP_Chr13_19365939	EG5_Chr13	19365939	C/T
1467	SNP	SNP_Chr13_22404618	EG5_Chr13	22404618	A/G
1468	SNP	SNP_Chr14_353586	EG5_Chr14	353586	A/T
1469	SNP	SNP_Chr14_2443505	EG5_Chr14	2443505	T/C
1470	SNP	SNP_Chr14_5820698	EG5_Chr14	5820698	A/T
1471	SNP	SNP_Chr14_11000537	EG5_Chr14	11000537	T/A
1472	SNP	SNP_Chr14_13533753	EG5_Chr14	13533753	A/G
1473	SNP	SNP_Chr14_18653575	EG5_Chr14	18653575	C/T
1474	SNP	SNP_Chr14_18688242	EG5_Chr14	18688242	T/C
1475	SNP	SNP_Chr14_20526785	EG5_Chr14	20526785	A/G
1476	SNP	SNP_Chr15_5745072	EG5_Chr15	5745072	C/T
1477	SNP	SNP_Chr15_6060414	EG5_Chr15	6060414	C/T
1478	SNP	SNP_Chr15_10549838	EG5_Chr15	10549838	G/A
1479	SNP	SNP_Chr15_11646383	EG5_Chr15	11646383	A/T
1480	SNP	SNP_Chr15_15077649	EG5_Chr15	15077649	A/G
1481	SNP	SNP_Chr15_18280192	EG5_Chr15	18280192	C/T
1482	SNP	SNP_Chr15_19088629	EG5_Chr15	19088629	A/T
1483	SNP	SNP_Chr15_20453123	EG5_Chr15	20453123	G/T
1484	SNP	SNP_Chr16_3837571	EG5_Chr16	3837571	T/C
1485	SNP	SNP_Chr16_9124377	EG5_Chr16	9124377	A/T
1486	SNP	SNP_Chr16_9405083	EG5_Chr16	9405083	A/G
1487	SNP	SNP_Chr16_12336130	EG5_Chr16	12336130	G/A
1488	SNP	SNP_Chr16_13002624	EG5_Chr16	13002624	A/G
1489	SNP	SNP_Chr2_1403913	EG5_Chr2	1403913	C/T
1490	SNP	SNP_Chr2_2124898	EG5_Chr2	2124898	A/T
1491	SNP	SNP_Chr2_4813989	EG5_Chr2	4813989	A/T
1492	SNP	SNP_Chr2_4926550	EG5_Chr2	4926550	C/G
1493	SNP	SNP_Chr2_4926556	EG5_Chr2	4926556	C/T
1494	SNP	SNP_Chr2_6162143	EG5_Chr2	6162143	T/C
1495	SNP	SNP_Chr2_7370904	EG5_Chr2	7370904	G/A
1496	SNP	SNP_Chr2_13085263	EG5_Chr2	13085263	G/A
1497	SNP	SNP_Chr2_13085301	EG5_Chr2	13085301	A/G
1498	SNP	SNP_Chr2_19139777	EG5_Chr2	19139777	G/A
1499	SNP	SNP_Chr2_20062347	EG5_Chr2	20062347	C/T
1500	SNP	SNP_Chr2_20062358	EG5_Chr2	20062358	C/T
1501	SNP	SNP_Chr2_20397176	EG5_Chr2	20397176	C/T
1502	SNP	SNP_Chr2_22054017	EG5_Chr2	22054017	T/C
1503	SNP	SNP_Chr2_24797566	EG5_Chr2	24797566	C/A
1504	SNP	SNP_Chr2_26346080	EG5_Chr2	26346080	T/C
1505	SNP	SNP_Chr2_27705990	EG5_Chr2	27705990	C/A
1506	SNP	SNP_Chr2_27705996	EG5_Chr2	27705996	C/T
1507	SNP	SNP_Chr2_29599860	EG5_Chr2	29599860	G/A
1508	SNP	SNP_Chr2_32107733	EG5_Chr2	32107733	A/G
1509	SNP	SNP_Chr2_32301251	EG5_Chr2	32301251	A/G
1510	SNP	SNP_Chr2_33031800	EG5_Chr2	33031800	G/A
1511	SNP	SNP_Chr2_42592925	EG5_Chr2	42592925	C/A
1512	SNP	SNP_Chr2_42592933	EG5_Chr2	42592933	C/T
1513	SNP	SNP_Chr2_43740499	EG5_Chr2	43740499	A/G
1514	SNP	SNP_Chr2_44212726	EG5_Chr2	44212726	C/T
1515	SNP	SNP_Chr2_44498114	EG5_Chr2	44498114	T/C
1516	SNP	SNP_Chr2_44498122	EG5_Chr2	44498122	T/C
1517	SNP	SNP_Chr2_49002277	EG5_Chr2	49002277	C/T
1518	SNP	SNP_Chr2_56077805	EG5_Chr2	56077805	T/G
1519	SNP	SNP_Chr2_59492595	EG5_Chr2	59492595	T/C
1520	SNP	SNP_Chr2_59492597	EG5_Chr2	59492597	G/A
1521	SNP	SNP_Chr2_62166291	EG5_Chr2	62166291	T/C
1522	SNP	SNP_Chr3_9174420	EG5_Chr3	9174420	C/T
1523	SNP	SNP_Chr3_10276397	EG5_Chr3	10276397	T/C
1524	SNP	SNP_Chr3_17153247	EG5_Chr3	17153247	C/A
1525	SNP	SNP_Chr3_25637718	EG5_Chr3	25637718	G/A
1526	SNP	SNP_Chr3_33443942	EG5_Chr3	33443942	G/A
1527	SNP	SNP_Chr3_34567747	EG5_Chr3	34567747	T/C
1528	SNP	SNP_Chr3_34567769	EG5_Chr3	34567769	A/G
1529	SNP	SNP_Chr3_35531692	EG5_Chr3	35531692	T/C
1530	SNP	SNP_Chr3_35662747	EG5_Chr3	35662747	T/C
1531	SNP	SNP_Chr3_35662769	EG5_Chr3	35662769	A/G
1532	SNP	SNP_Chr3_38845334	EG5_Chr3	38845334	A/G
1533	SNP	SNP_Chr3_40265333	EG5_Chr3	40265333	T/C
1534	SNP	SNP_Chr3_42651123	EG5_Chr3	42651123	T/C
1535	SNP	SNP_Chr3_44057340	EG5_Chr3	44057340	T/C
1536	SNP	SNP_Chr3_49580912	EG5_Chr3	49580912	G/A
1537	SNP	SNP_Chr3_50351862	EG5_Chr3	50351862	T/C
1538	SNP	SNP_Chr3_50351867	EG5_Chr3	50351867	C/T
1539	SNP	SNP_Chr3_51457395	EG5_Chr3	51457395	G/A
1540	SNP	SNP_Chr4_822955	EG5_Chr4	822955	G/A
1541	SNP	SNP_Chr4_1858985	EG5_Chr4	1858985	G/A
1542	SNP	SNP_Chr4_1858990	EG5_Chr4	1858990	A/G
1543	SNP	SNP_Chr4_3657142	EG5_Chr4	3657142	T/C
1544	SNP	SNP_Chr4_5241005	EG5_Chr4	5241005	C/T
1545	SNP	SNP_Chr4_6298505	EG5_Chr4	6298505	C/T
1546	SNP	SNP_Chr4_6525574	EG5_Chr4	6525574	T/C
1547	SNP	SNP_Chr4_14162121	EG5_Chr4	14162121	G/A
1548	SNP	SNP_Chr4_20037863	EG5_Chr4	20037863	G/A
1549	SNP	SNP_Chr4_24095905	EG5_Chr4	24095905	C/T
1550	SNP	SNP_Chr4_24095906	EG5_Chr4	24095906	A/G
1551	SNP	SNP_Chr4_25742775	EG5_Chr4	25742775	A/T
1552	SNP	SNP_Chr4_25742799	EG5_Chr4	25742799	C/T
1553	SNP	SNP_Chr4_26832855	EG5_Chr4	26832855	A/G
1554	SNP	SNP_Chr4_29117754	EG5_Chr4	29117754	T/C
1555	SNP	SNP_Chr4_31077188	EG5_Chr4	31077188	G/A
1556	SNP	SNP_Chr4_31077194	EG5_Chr4	31077194	A/T
1557	SNP	SNP_Chr4_33411168	EG5_Chr4	33411168	A/G
1558	SNP	SNP_Chr4_33419742	EG5_Chr4	33419742	T/A
1559	SNP	SNP_Chr4_34116390	EG5_Chr4	34116390	G/A
1560	SNP	SNP_Chr4_40225860	EG5_Chr4	40225860	A/G
1561	SNP	SNP_Chr4_44050850	EG5_Chr4	44050850	A/T
1562	SNP	SNP_Chr4_49715194	EG5_Chr4	49715194	T/C
1563	SNP	SNP_Chr4_50189273	EG5_Chr4	50189273	G/A
1564	SNP	SNP_Chr4_50980223	EG5_Chr4	50980223	A/C
1565	SNP	SNP_Chr4_50980230	EG5_Chr4	50980230	T/A
1566	SNP	SNP_Chr4_54157791	EG5_Chr4	54157791	A/C
1567	SNP	SNP_Chr5_4541592	EG5_Chr5	4541592	A/G
1568	SNP	SNP_Chr5_9388425	EG5_Chr5	9388425	T/C
1569	SNP	SNP_Chr5_10833112	EG5_Chr5	10833112	A/T
1570	SNP	SNP_Chr5_11899985	EG5_Chr5	11899985	C/T
1571	SNP	SNP_Chr5_13712798	EG5_Chr5	13712798	C/T
1572	SNP	SNP_Chr5_18635820	EG5_Chr5	18635820	C/T
1573	SNP	SNP_Chr5_19841734	EG5_Chr5	19841734	G/T
1574	SNP	SNP_Chr5_24946134	EG5_Chr5	24946134	A/G
1575	SNP	SNP_Chr5_28857298	EG5_Chr5	28857298	A/G
1576	SNP	SNP_Chr5_29094437	EG5_Chr5	29094437	T/C
1577	SNP	SNP_Chr5_30747053	EG5_Chr5	30747053	A/G
1578	SNP	SNP_Chr5_30747073	EG5_Chr5	30747073	C/T
1579	SNP	SNP_Chr5_31880270	EG5_Chr5	31880270	C/T
1580	SNP	SNP_Chr5_36411329	EG5_Chr5	36411329	A/G
1581	SNP	SNP_Chr5_36457957	EG5_Chr5	36457957	T/A
1582	SNP	SNP_Chr5_38205441	EG5_Chr5	38205441	A/G
1583	SNP	SNP_Chr5_38815153	EG5_Chr5	38815153	C/T
1584	SNP	SNP_Chr5_38816914	EG5_Chr5	38816914	T/C
1585	SNP	SNP_Chr5_38817251	EG5_Chr5	38817251	C/T
1586	SNP	SNP_Chr5_39589783	EG5_Chr5	39589783	G/A
1587	SNP	SNP_Chr5_45940851	EG5_Chr5	45940851	C/T
1588	SNP	SNP_Chr6_1115027	EG5_Chr6	1115027	T/C
1589	SNP	SNP_Chr6_7627728	EG5_Chr6	7627728	T/C
1590	SNP	SNP_Chr6_10881140	EG5_Chr6	10881140	G/A
1591	SNP	SNP_Chr6_12263446	EG5_Chr6	12263446	C/T
1592	SNP	SNP_Chr6_17959939	EG5_Chr6	17959939	A/G
1593	SNP	SNP_Chr6_22004463	EG5_Chr6	22004463	T/C
1594	SNP	SNP_Chr6_22004469	EG5_Chr6	22004469	T/C
1595	SNP	SNP_Chr6_22392032	EG5_Chr6	22392032	A/G
1596	SNP	SNP_Chr6_25116261	EG5_Chr6	25116261	A/G
1597	SNP	SNP_Chr6_28910108	EG5_Chr6	28910108	G/A
1598	SNP	SNP_Chr6_30064193	EG5_Chr6	30064193	A/T
1599	SNP	SNP_Chr6_33056515	EG5_Chr6	33056515	A/G
1600	SNP	SNP_Chr6_33056525	EG5_Chr6	33056525	A/G
1601	SNP	SNP_Chr6_33056533	EG5_Chr6	33056533	A/G
1602	SNP	SNP_Chr6_39120406	EG5_Chr6	39120406	A/G
1603	SNP	SNP_Chr7_964416	EG5_Chr7	964416	G/A
1604	SNP	SNP_Chr7_4892599	EG5_Chr7	4892599	T/A
1605	SNP	SNP_Chr7_4892600	EG5_Chr7	4892600	T/A
1606	SNP	SNP_Chr7_10177764	EG5_Chr7	10177764	G/A
1607	SNP	SNP_Chr7_10177786	EG5_Chr7	10177786	G/C
1608	SNP	SNP_Chr7_23714082	EG5_Chr7	23714082	A/G
1609	SNP	SNP_Chr7_28211610	EG5_Chr7	28211610	G/A
1610	SNP	SNP_Chr7_28211614	EG5_Chr7	28211614	C/T
1611	SNP	SNP_Chr7_28241211	EG5_Chr7	28241211	C/T
1612	SNP	SNP_Chr7_33804660	EG5_Chr7	33804660	C/A
1613	SNP	SNP_Chr7_33804667	EG5_Chr7	33804667	G/A
1614	SNP	SNP_Chr7_35340151	EG5_Chr7	35340151	C/T
1615	SNP	SNP_Chr7_35340160	EG5_Chr7	35340160	T/A
1616	SNP	SNP_Chr7_37445973	EG5_Chr7	37445973	G/A
1617	SNP	SNP_Chr7_37445980	EG5_Chr7	37445980	C/T
1618	SNP	SNP_Chr7_38056949	EG5_Chr7	38056949	C/T
1619	SNP	SNP_Chr7_38668938	EG5_Chr7	38668938	G/A
1620	SNP	SNP_Chr8_3537409	EG5_Chr8	3537409	C/T
1621	SNP	SNP_Chr8_7068722	EG5_Chr8	7068722	C/T
1622	SNP	SNP_Chr8_14590670	EG5_Chr8	14590670	A/G
1623	SNP	SNP_Chr8_19574885	EG5_Chr8	19574885	C/T
1624	SNP	SNP_Chr8_19965220	EG5_Chr8	19965220	T/C
1625	SNP	SNP_Chr8_25581095	EG5_Chr8	25581095	A/T
1626	SNP	SNP_Chr8_25581131	EG5_Chr8	25581131	C/G
1627	SNP	SNP_Chr8_36976096	EG5_Chr8	36976096	T/C
1628	SNP	SNP_Chr9_6474241	EG5_Chr9	6474241	G/A
1629	SNP	SNP_Chr9_6474249	EG5_Chr9	6474249	A/G
1630	SNP	SNP_Chr9_32043179	EG5_Chr9	32043179	A/G
1631	SNP	SNP_Chr9_32043184	EG5_Chr9	32043184	C/T
1632	SNP	SNP_Chr9_32465529	EG5_Chr9	32465529	T/C
1633	SNP	SNP_Chr9_36767907	EG5_Chr9	36767907	T/C
1634	SNP	SNP_Chr9_36767926	EG5_Chr9	36767926	C/G
1635	SNP	SNP_sc00044_1458430	p5_sc00044	1458430	T/C
1636	SNP	SNP_sc00044_1458443	p5_sc00044	1458443	T/C
1637	SNP	SNP_sc00044_1458830	p5_sc00044	1458830	A/G
1638	SNP	SNP_sc00044_1458866	p5_sc00044	1458866	C/G
1639	SNP	SNP_sc00044_1806235	p5_sc00044	1806235	A/T
1640	SNP	SNP_sc00044_3177122	p5_sc00044	3177122	C/T
1641	SNP	SNP_sc00046_619067	p5_sc00046	619067	C/T
1642	SNP	SNP_sc00046_1188643	p5_sc00046	1188643	G/A
1643	SNP	SNP_sc00046_1188644	p5_sc00046	1188644	G/A
1644	SNP	SNP_sc00046_2655408	p5_sc00046	2655408	G/A
1645	SNP	SNP_sc00046_3846841	p5_sc00046	3846841	A/G
1646	SNP	SNP_sc00067_272967	p5_sc00067	272967	A/T
1647	SNP	SNP_sc00067_1707573	p5_sc00067	1707573	A/G
1648	SNP	SNP_sc00068_438307	p5_sc00068	438307	G/A
1649	SNP	SNP_sc00092_427138	p5_sc00092	427138	A/G
1650	SNP	SNP_sc00106_1482443	p5_sc00106	1482443	A/G
1651	SNP	SNP_sc00109_32046	p5_sc00109	32046	A/G
1652	SNP	SNP_sc00109_32062	p5_sc00109	32062	A/T
1653	SNP	SNP_sc00111_1253075	p5_sc00111	1253075	C/T
1654	SNP	SNP_sc00119_2111937	p5_sc00119	2111937	C/T
1655	SNP	SNP_sc00119_2111939	p5_sc00119	2111939	G/A
1656	SNP	SNP_sc00141_325983	p5_sc00141	325983	T/C
1657	SNP	SNP_sc00141_325984	p5_sc00141	325984	G/A
1658	SNP	SNP_sc00141_409466	p5_sc00141	409466	T/C
1659	SNP	SNP_sc00141_409490	p5_sc00141	409490	G/C
1660	SNP	SNP_sc00144_281842	p5_sc00144	281842	T/C
1661	SNP	SNP_sc00156_343673	p5_sc00156	343673	T/C
1662	SNP	SNP_sc00156_578474	p5_sc00156	578474	C/T
1663	SNP	SNP_sc00195_980368	p5_sc00195	980368	T/C
1664	SNP	SNP_sc00210_585485	p5_sc00210	585485	A/G
1665	SNP	SNP_sc00210_585497	p5_sc00210	585497	A/G
1666	SNP	SNP_sc00222_830750	p5_sc00222	830750	C/T
1667	SNP	SNP_sc00226_567934	p5_sc00226	567934	G/A
1668	SNP	SNP_sc00228_297098	p5_sc00228	297098	G/A
1669	SNP	SNP_sc00233_1353660	p5_sc00233	1353660	A/C
1670	SNP	SNP_sc00234_656631	p5_sc00234	656631	C/T
1671	SNP	SNP_sc00243_580946	p5_sc00243	580946	C/G
1672	SNP	SNP_sc00243_580947	p5_sc00243	580947	T/C
1673	SNP	SNP_sc00247_883512	p5_sc00247	883512	C/T
1674	SNP	SNP_sc00258_651994	p5_sc00258	651994	C/T
1675	SNP	SNP_sc00260_220759	p5_sc00260	220759	A/G
1676	SNP	SNP_sc00260_220818	p5_sc00260	220818	A/G
1677	SNP	SNP_sc00265_369977	p5_sc00265	369977	C/T
1678	SNP	SNP_sc00265_369986	p5_sc00265	369986	C/T
1679	SNP	SNP_sc00280_886290	p5_sc00280	886290	T/C
1680	SNP	SNP_sc00280_886371	p5_sc00280	886371	T/C
1681	SNP	SNP_sc00280_886378	p5_sc00280	886378	A/G
1682	SNP	SNP_sc00280_886379	p5_sc00280	886379	T/C
1683	SNP	SNP_sc00282_465288	p5_sc00282	465288	C/T
1684	SNP	SNP_sc00297_444994	p5_sc00297	444994	A/G
1685	SNP	SNP_sc00300_236875	p5_sc00300	236875	C/T
1686	SNP	SNP_sc00300_378758	p5_sc00300	378758	T/C
1687	SNP	SNP_sc00300_378790	p5_sc00300	378790	T/C
1688	SNP	SNP_sc00314_272874	p5_sc00314	272874	T/C
1689	SNP	SNP_sc00324_669337	p5_sc00324	669337	G/C
1690	SNP	SNP_sc00324_669746	p5_sc00324	669746	C/A
1691	SNP	SNP_sc00327_591594	p5_sc00327	591594	G/A
1692	SNP	SNP_sc00327_591990	p5_sc00327	591990	T/C
1693	SNP	SNP_sc00328_258226	p5_sc00328	258226	T/C
1694	SNP	SNP_sc00328_612593	p5_sc00328	612593	A/G
1695	SNP	SNP_sc00353_273059	p5_sc00353	273059	T/C
1696	SNP	SNP_sc00361_205330	p5_sc00361	205330	A/G
1697	SNP	SNP_sc00378_82903	p5_sc00378	82903	C/T
1698	SNP	SNP_sc00379_138045	p5_sc00379	138045	A/G
1699	SNP	SNP_sc00384_301624	p5_sc00384	301624	G/T
1700	SNP	SNP_sc00405_243687	p5_sc00405	243687	A/G
1701	SNP	SNP_sc00405_243694	p5_sc00405	243694	G/A
1702	SNP	SNP_sc00407_501859	p5_sc00407	501859	A/T
1703	SNP	SNP_sc00409_143504	p5_sc00409	143504	G/A
1704	SNP	SNP_sc00409_143511	p5_sc00409	143511	A/G
1705	SNP	SNP_sc00411_235725	p5_sc00411	235725	T/C
1706	SNP	SNP_sc00417_135756	p5_sc00417	135756	A/G
1707	SNP	SNP_sc00440_451623	p5_sc00440	451623	G/A
1708	SNP	SNP_sc00440_467579	p5_sc00440	467579	C/T
1709	SNP	SNP_sc00440_617416	p5_sc00440	617416	C/T
1710	SNP	SNP_sc00443_364915	p5_sc00443	364915	C/T
1711	SNP	SNP_sc00443_364946	p5_sc00443	364946	G/C
1712	SNP	SNP_sc00443_364959	p5_sc00443	364959	C/T
1713	SNP	SNP_sc00443_364963	p5_sc00443	364963	T/C
1714	SNP	SNP_sc00443_364965	p5_sc00443	364965	G/A
1715	SNP	SNP_sc00443_364967	p5_sc00443	364967	G/A
1716	SNP	SNP_sc00443_364997	p5_sc00443	364997	C/T
1717	SNP	SNP_sc00453_431568	p5_sc00453	431568	A/G
1718	SNP	SNP_sc00453_431578	p5_sc00453	431578	T/C
1719	SNP	SNP_sc00453_431586	p5_sc00453	431586	A/G
1720	SNP	SNP_sc00453_431596	p5_sc00453	431596	T/C
1721	SNP	SNP_sc00459_243180	p5_sc00459	243180	T/C
1722	SNP	SNP_sc00459_243628	p5_sc00459	243628	G/A
1723	SNP	SNP_sc00483_455568	p5_sc00483	455568	T/C
1724	SNP	SNP_sc00497_492202	p5_sc00497	492202	G/A
1725	SNP	SNP_sc00497_492228	p5_sc00497	492228	T/C
1726	SNP	SNP_sc00500_252832	p5_sc00500	252832	A/G
1727	SNP	SNP_sc00501_408058	p5_sc00501	408058	A/G
1728	SNP	SNP_sc00506_211218	p5_sc00506	211218	C/T
1729	SNP	SNP_sc00529_107001	p5_sc00529	107001	A/G
1730	SNP	SNP_sc00531_160167	p5_sc00531	160167	T/C
1731	SNP	SNP_sc00531_160168	p5_sc00531	160168	A/G
1732	SNP	SNP_sc00566_405161	p5_sc00566	405161	T/C
1733	SNP	SNP_sc00566_423535	p5_sc00566	423535	T/C
1734	SNP	SNP_sc00566_423573	p5_sc00566	423573	G/A
1735	SNP	SNP_sc00566_427389	p5_sc00566	427389	C/T
1736	SNP	SNP_sc00566_427417	p5_sc00566	427417	T/C
1737	SNP	SNP_sc00584_401049	p5_sc00584	401049	T/C
1738	SNP	SNP_sc00584_401056	p5_sc00584	401056	T/C
1739	SNP	SNP_sc00588_455594	p5_sc00588	455594	A/G
1740	SNP	SNP_sc00590_32016	p5_sc00590	32016	A/G
1741	SNP	SNP_sc00590_138304	p5_sc00590	138304	T/C
1742	SNP	SNP_sc00598_107216	p5_sc00598	107216	C/T
1743	SNP	SNP_sc00608_278423	p5_sc00608	278423	C/T
1744	SNP	SNP_sc00611_128010	p5_sc00611	128010	C/T
1745	SNP	SNP_sc00618_264920	p5_sc00618	264920	G/A
1746	SNP	SNP_sc00624_397850	p5_sc00624	397850	G/A
1747	SNP	SNP_sc00632_190316	p5_sc00632	190316	T/C
1748	SNP	SNP_sc00641_228574	p5_sc00641	228574	T/C
1749	SNP	SNP_sc00647_227079	p5_sc00647	227079	C/T
1750	SNP	SNP_sc00665_216854	p5_sc00665	216854	G/A
1751	SNP	SNP_sc00667_78800	p5_sc00667	78800	C/T
1752	SNP	SNP_sc00667_78845	p5_sc00667	78845	A/G
1753	SNP	SNP_sc00673_183452	p5_sc00673	183452	T/C
1754	SNP	SNP_sc00677_127951	p5_sc00677	127951	C/T
1755	SNP	SNP_sc00686_338563	p5_sc00686	338563	C/T
1756	SNP	SNP_sc00689_191556	p5_sc00689	191556	C/T
1757	SNP	SNP_sc00690_341149	p5_sc00690	341149	T/C
1758	SNP	SNP_sc00731_66764	p5_sc00731	66764	A/G
1759	SNP	SNP_sc00766_76461	p5_sc00766	76461	T/C
1760	SNP	SNP_sc00766_76462	p5_sc00766	76462	G/A
1761	SNP	SNP_sc00771_25692	p5_sc00771	25692	G/A
1762	SNP	SNP_sc00790_319575	p5_sc00790	319575	C/T
1763	SNP	SNP_sc00790_319596	p5_sc00790	319596	G/A
1764	SNP	SNP_sc00798_231630	p5_sc00798	231630	T/C
1765	SNP	SNP_sc00798_231634	p5_sc00798	231634	T/G
1766	SNP	SNP_sc00802_78049	p5_sc00802	78049	G/T
1767	SNP	SNP_sc00816_227098	p5_sc00816	227098	C/T
1768	SNP	SNP_sc00816_231260	p5_sc00816	231260	T/C
1769	SNP	SNP_sc00818_220745	p5_sc00818	220745	A/G
1770	SNP	SNP_sc00836_3396	p5_sc00836	3396	C/T
1771	SNP	SNP_sc00875_62498	p5_sc00875	62498	A/G
1772	SNP	SNP_sc00892_198469	p5_sc00892	198469	A/G
1773	SNP	SNP_sc00906_4345	p5_sc00906	4345	G/A
1774	SNP	SNP_sc00907_37408	p5_sc00907	37408	C/T
1775	SNP	SNP_sc00907_37409	p5_sc00907	37409	A/G
1776	SNP	SNP_sc00907_37411	p5_sc00907	37411	A/G
1777	SNP	SNP_sc00940_121369	p5_sc00940	121369	C/T
1778	SNP	SNP_sc00967_72538	p5_sc00967	72538	A/G
1779	SNP	SNP_sc00977_220822	p5_sc00977	220822	G/A
1780	SNP	SNP_sc00993_107612	p5_sc00993	107612	G/A
1781	SNP	SNP_sc01018_1179	p5_sc01018	1179	C/T
1782	SNP	SNP_sc01018_1204	p5_sc01018	1204	C/T
1783	SNP	SNP_sc01181_164304	p5_sc01181	164304	C/T
1784	SNP	SNP_sc01181_164380	p5_sc01181	164380	G/A
1785	SNP	SNP_sc01277_126970	p5_sc01277	126970	G/A
1786	SNP	SNP_sc01298_133415	p5_sc01298	133415	C/G
1787	SNP	SNP_sc01375_200031	p5_sc01375	200031	C/T
1788	SNP	SNP_sc01380_147272	p5_sc01380	147272	T/C
1789	SNP	SNP_sc01411_10122	p5_sc01411	10122	C/T
1790	SNP	SNP_sc01420_29244	p5_sc01420	29244	T/C
1791	SNP	SNP_sc01440_18965	p5_sc01440	18965	T/C
1792	SNP	SNP_sc01440_18975	p5_sc01440	18975	A/G
1793	SNP	SNP_sc01440_19352	p5_sc01440	19352	A/G
1794	SNP	SNP_sc01460_39222	p5_sc01460	39222	A/G
1795	SNP	SNP_sc01460_39241	p5_sc01460	39241	T/C
1796	SNP	SNP_sc01491_17716	p5_sc01491	17716	G/T
1797	SNP	SNP_sc01561_31728	p5_sc01561	31728	C/T
1798	SNP	SNP_sc01583_83169	p5_sc01583	83169	G/A
1799	SNP	SNP_sc01623_20478	p5_sc01623	20478	A/G
1800	SNP	SNP_sc01742_99677	p5_sc01742	99677	C/T
1801	SNP	SNP_sc01742_99700	p5_sc01742	99700	G/A
1802	SNP	SNP_sc01765_92059	p5_sc01765	92059	G/A
1803	SNP	SNP_sc01765_92067	p5_sc01765	92067	C/T
1804	SNP	SNP_sc01771_91909	p5_sc01771	91909	A/G
1805	SNP	SNP_sc01771_91922	p5_sc01771	91922	T/C
1806	SNP	SNP_sc01793_64926	p5_sc01793	64926	G/C
1807	SNP	SNP_sc02153_79491	p5_sc02153	79491	G/A
1808	SNP	SNP_sc02250_1692	p5_sc02250	1692	A/G
1809	SNP	SNP_sc02297_30009	p5_sc02297	30009	G/A
1810	SNP	SNP_sc02297_30010	p5_sc02297	30010	C/T
1811	SNP	SNP_sc02603_29884	p5_sc02603	29884	G/A
1812	SNP	SNP_sc02628_12799	p5_sc02628	12799	G/A
1813	SNP	SNP_sc02662_34778	p5_sc02662	34778	G/A
1814	SNP	SNP_sc02787_11058	p5_sc02787	11058	A/G
1815	SNP	SNP_sc02970_10684	p5_sc02970	10684	A/G
1816	SNP	SNP_sc03097_4406	p5_sc03097	4406	A/G
1817	SNP	SNP_sc03125_8999	p5_sc03125	8999	T/C
1818	SNP	SNP_sc03125_9416	p5_sc03125	9416	T/C
1819	SNP	SNP_sc03143_37787	p5_sc03143	37787	T/C
1820	SNP	SNP_sc03252_25024	p5_sc03252	25024	G/A
1821	SNP	SNP_sc03343_27974	p5_sc03343	27974	C/G
1822	SNP	SNP_sc03344_18820	p5_sc03344	18820	C/A
1823	SNP	SNP_sc03693_3643	p5_sc03693	3643	A/G
1824	SNP	SNP_sc03947_11460	p5_sc03947	11460	G/A
1825	SNP	SNP_sc04053_7473	p5_sc04053	7473	A/G
1826	SNP	SNP_sc04322_13997	p5_sc04322	13997	G/A
1827	SNP	SNP_sc04332_24551	p5_sc04332	24551	G/A
1828	SNP	SNP_sc04508_8518	p5_sc04508	8518	T/C
1829	SNP	SNP_sc05043_7593	p5_sc05043	7593	A/G
1830	SNP	SNP_sc05152_3393	p5_sc05152	3393	T/C
1831	SNP	SNP_sc05292_225	p5_sc05292	225	G/A
1832	SNP	SNP_sc05503_13195	p5_sc05503	13195	C/T
1833	SNP	SNP_sc05646_185	p5_sc05646	185	A/T
1834	SNP	SNP_sc06524_1241	p5_sc06524	1241	G/T
1835	SNP	SNP_sc07626_1989	p5_sc07626	1989	T/C
1836	SNP	SNP_sc08375_5181	p5_sc08375	5181	A/G
1837	SNP	SNP_sc08375_5227	p5_sc08375	5227	C/T
1838	SNP	SNP_sc08761_3013	p5_sc08761	3013	T/C
1839	SNP	SNP_sc09826_1450	p5_sc09826	1450	T/C
1840	SNP	SNP_sc10573_3147	p5_sc10573	3147	G/A
1841	SNP	SNP_sc11273_3241	p5_sc11273	3241	G/A
1842	SNP	SNP_sc11273_3248	p5_sc11273	3248	A/T
1843	SNP	SNP_sc11273_3252	p5_sc11273	3252	T/C
1844	SNP	SNP_sc11845_4221	p5_sc11845	4221	T/C
1845	SNP	SNP_sc11874_2156	p5_sc11874	2156	T/C
1846	SNP	SNP_sc13765_7036	p5_sc13765	7036	C/T
1847	SNP	SNP_sc14533_1594	p5_sc14533	1594	G/A
1848	SNP	SNP_sc15075_4839	p5_sc15075	4839	T/C
1849	SNP	SNP_sc15366_1031	p5_sc15366	1031	G/A
1850	SNP	SNP_sc17677_1484	p5_sc17677	1484	T/G
1851	SNP	SNP_sc18964_2193	p5_sc18964	2193	G/A
1852	SNP	SNP_sc20129_4579	p5_sc20129	4579	C/T
1853	SNP	SNP_sc20129_4580	p5_sc20129	4580	T/C
1854	SNP	SNP_sc20354_2133	p5_sc20354	2133	A/G
1855	SNP	SNP_sc20373_1304	p5_sc20373	1304	G/T
1856	SNP	SNP_sc20417_131	p5_sc20417	131	T/C
1857	SNP	SNP_sc22362_721	p5_sc22362	721	A/T
1858	SNP	SNP_sc22965_2127	p5_sc22965	2127	T/C
1859	SNP	SNP_sc24359_1994	p5_sc24359	1994	A/G
1860	SNP	SNP_sc24359_2014	p5_sc24359	2014	C/T
1861	SNP	SNP_sc24359_2021	p5_sc24359	2021	T/C
1862	SNP	SNP_sc24359_2025	p5_sc24359	2025	G/A
1863	SNP	SNP_sc24359_2027	p5_sc24359	2027	T/C
1864	SNP	SNP_sc24359_2034	p5_sc24359	2034	C/T
1865	SNP	SNP_sc24359_2035	p5_sc24359	2035	G/A
1866	SNP	SNP_sc24359_2052	p5_sc24359	2052	C/T
1867	SNP	SNP_sc24695_1507	p5_sc24695	1507	A/G
1868	SNP	SNP_sc24949_504	p5_sc24949	504	T/C
1869	SNP	SNP_sc25723_1047	p5_sc25723	1047	T/C
1870	SNP	SNP_sc28550_2483	p5_sc28550	2483	C/T
1871	SNP	SNP_sc28783_653	p5_sc28783	653	G/A
1872	SNP	SNP_sc28783_666	p5_sc28783	666	G/A
1873	SNP	SNP_sc35054_1683	p5_sc35054	1683	C/T
1874	SNP	SNP_sc37390_454	p5_sc37390	454	A/G
1875	SNP	SNP_sc37858_1490	p5_sc37858	1490	C/T
1876	SNP	SNP_sc38596_557	p5_sc38596	557	A/G
1877	SNP	SNP_sc38596_578	p5_sc38596	578	G/A
1878	SNP	SNP_Chr1_2510056	EG5_Chr1	2510056	G/T
1879	SNP	SNP_Chr1_3039303	EG5_Chr1	3039303	A/G
1880	SNP	SNP_Chr1_3756500	EG5_Chr1	3756500	T/C
1881	SNP	SNP_Chr1_11929034	EG5_Chr1	11929034	C/T
1882	SNP	SNP_Chr1_18392894	EG5_Chr1	18392894	A/G
1883	SNP	SNP_Chr1_22436148	EG5_Chr1	22436148	C/T
1884	SNP	SNP_Chr1_28193430	EG5_Chr1	28193430	G/A
1885	SNP	SNP_Chr1_28942480	EG5_Chr1	28942480	A/G
1886	SNP	SNP_Chr1_29657136	EG5_Chr1	29657136	C/A
1887	SNP	SNP_Chr1_31252108	EG5_Chr1	31252108	T/G
1888	SNP	SNP_Chr1_32808394	EG5_Chr1	32808394	G/C
1889	SNP	SNP_Chr1_32887531	EG5_Chr1	32887531	G/A
1890	SNP	SNP_Chr1_32940354	EG5_Chr1	32940354	G/T
1891	SNP	SNP_Chr1_33371952	EG5_Chr1	33371952	T/C
1892	SNP	SNP_Chr1_36420797	EG5_Chr1	36420797	G/A
1893	SNP	SNP_Chr1_43443357	EG5_Chr1	43443357	T/A
1894	SNP	SNP_Chr1_43443366	EG5_Chr1	43443366	A/G
1895	SNP	SNP_Chr1_44946448	EG5_Chr1	44946448	T/C
1896	SNP	SNP_Chr1_46616864	EG5_Chr1	46616864	C/T
1897	SNP	SNP_Chr1_46617188	EG5_Chr1	46617188	T/C
1898	SNP	SNP_Chr1_54305502	EG5_Chr1	54305502	A/T
1899	SNP	SNP_Chr1_55488999	EG5_Chr1	55488999	C/T
1900	SNP	SNP_Chr1_55489002	EG5_Chr1	55489002	G/A
1901	SNP	SNP_Chr1_55650863	EG5_Chr1	55650863	C/T
1902	SNP	SNP_Chr1_60334673	EG5_Chr1	60334673	T/G
1903	SNP	SNP_Chr1_63451859	EG5_Chr1	63451859	C/T
1904	SNP	SNP_Chr1_63513687	EG5_Chr1	63513687	C/T
1905	SNP	SNP_Chr1_64984558	EG5_Chr1	64984558	A/G
1906	SNP	SNP_Chr1_65983947	EG5_Chr1	65983947	A/G
1907	SNP	SNP_Chr10_830660	EG5_Chr10	830660	T/C
1908	SNP	SNP_Chr10_3770850	EG5_Chr10	3770850	T/C
1909	SNP	SNP_Chr10_4494923	EG5_Chr10	4494923	C/T
1910	SNP	SNP_Chr10_5742369	EG5_Chr10	5742369	C/T
1911	SNP	SNP_Chr10_5943848	EG5_Chr10	5943848	G/A
1912	SNP	SNP_Chr10_7688006	EG5_Chr10	7688006	C/T
1913	SNP	SNP_Chr10_7688025	EG5_Chr10	7688025	G/A
1914	SNP	SNP_Chr10_8082111	EG5_Chr10	8082111	C/T
1915	SNP	SNP_Chr10_9082716	EG5_Chr10	9082716	T/C
1916	SNP	SNP_Chr10_10950508	EG5_Chr10	10950508	A/G
1917	SNP	SNP_Chr10_13884616	EG5_Chr10	13884616	T/A
1918	SNP	SNP_Chr10_15914730	EG5_Chr10	15914730	T/C
1919	SNP	SNP_Chr10_18290589	EG5_Chr10	18290589	C/T
1920	SNP	SNP_Chr10_22193938	EG5_Chr10	22193938	C/G
1921	SNP	SNP_Chr10_22743166	EG5_Chr10	22743166	C/A
1922	SNP	SNP_Chr10_29860978	EG5_Chr10	29860978	G/A
1923	SNP	SNP_Chr11_3387784	EG5_Chr11	3387784	C/T
1924	SNP	SNP_Chr11_10493285	EG5_Chr11	10493285	A/G
1925	SNP	SNP_Chr11_12333182	EG5_Chr11	12333182	T/C
1926	SNP	SNP_Chr11_12333192	EG5_Chr11	12333192	G/A
1927	SNP	SNP_Chr11_21786994	EG5_Chr11	21786994	T/C
1928	SNP	SNP_Chr11_22837403	EG5_Chr11	22837403	T/G
1929	SNP	SNP_Chr11_22837408	EG5_Chr11	22837408	T/C
1930	SNP	SNP_Chr11_22841196	EG5_Chr11	22841196	G/C
1931	SNP	SNP_Chr11_23079952	EG5_Chr11	23079952	C/T
1932	SNP	SNP_Chr11_25196831	EG5_Chr11	25196831	G/A
1933	SNP	SNP_Chr11_25225081	EG5_Chr11	25225081	G/A
1934	SNP	SNP_Chr11_25596101	EG5_Chr11	25596101	C/A
1935	SNP	SNP_Chr12_2335349	EG5_Chr12	2335349	T/C
1936	SNP	SNP_Chr12_7640407	EG5_Chr12	7640407	T/C
1937	SNP	SNP_Chr12_7640410	EG5_Chr12	7640410	A/G
1938	SNP	SNP_Chr12_7640853	EG5_Chr12	7640853	C/T
1939	SNP	SNP_Chr12_7640865	EG5_Chr12	7640865	A/G
1940	SNP	SNP_Chr12_8317195	EG5_Chr12	8317195	G/A
1941	SNP	SNP_Chr12_11554856	EG5_Chr12	11554856	G/A
1942	SNP	SNP_Chr12_26429889	EG5_Chr12	26429889	T/C
1943	SNP	SNP_Chr13_2661670	EG5_Chr13	2661670	G/A
1944	SNP	SNP_Chr13_3767421	EG5_Chr13	3767421	C/A
1945	SNP	SNP_Chr13_9890821	EG5_Chr13	9890821	T/C
1946	SNP	SNP_Chr13_11144176	EG5_Chr13	11144176	A/G
1947	SNP	SNP_Chr13_11654054	EG5_Chr13	11654054	G/T
1948	SNP	SNP_Chr13_14201009	EG5_Chr13	14201009	A/G
1949	SNP	SNP_Chr13_15208446	EG5_Chr13	15208446	G/T
1950	SNP	SNP_Chr13_17760289	EG5_Chr13	17760289	T/G
1951	SNP	SNP_Chr13_19171322	EG5_Chr13	19171322	G/T
1952	SNP	SNP_Chr13_19171326	EG5_Chr13	19171326	A/G
1953	SNP	SNP_Chr13_19738843	EG5_Chr13	19738843	C/T
1954	SNP	SNP_Chr13_22333029	EG5_Chr13	22333029	T/C
1955	SNP	SNP_Chr13_26884196	EG5_Chr13	26884196	A/T
1956	SNP	SNP_Chr14_2443618	EG5_Chr14	2443618	T/A
1957	SNP	SNP_Chr14_5104061	EG5_Chr14	5104061	T/A
1958	SNP	SNP_Chr14_13533290	EG5_Chr14	13533290	C/A
1959	SNP	SNP_Chr14_17991970	EG5_Chr14	17991970	A/T
1960	SNP	SNP_Chr14_17991971	EG5_Chr14	17991971	C/T
1961	SNP	SNP_Chr14_18675673	EG5_Chr14	18675673	G/T
1962	SNP	SNP_Chr15_7887723	EG5_Chr15	7887723	C/T
1963	SNP	SNP_Chr15_11303686	EG5_Chr15	11303686	A/G
1964	SNP	SNP_Chr15_20925915	EG5_Chr15	20925915	G/A
1965	SNP	SNP_Chr16_3837214	EG5_Chr16	3837214	C/G
1966	SNP	SNP_Chr16_6990175	EG5_Chr16	6990175	T/C
1967	SNP	SNP_Chr16_7236413	EG5_Chr16	7236413	T/C
1968	SNP	SNP_Chr16_10923234	EG5_Chr16	10923234	A/G
1969	SNP	SNP_Chr16_17575781	EG5_Chr16	17575781	G/A
1970	SNP	SNP_Chr16_20979352	EG5_Chr16	20979352	C/T
1971	SNP	SNP_Chr2_1063661	EG5_Chr2	1063661	G/T
1972	SNP	SNP_Chr2_1303852	EG5_Chr2	1303852	T/G
1973	SNP	SNP_Chr2_4527811	EG5_Chr2	4527811	C/T
1974	SNP	SNP_Chr2_8580588	EG5_Chr2	8580588	A/G
1975	SNP	SNP_Chr2_8580589	EG5_Chr2	8580589	C/T
1976	SNP	SNP_Chr2_19741392	EG5_Chr2	19741392	A/G
1977	SNP	SNP_Chr2_19741395	EG5_Chr2	19741395	A/G
1978	SNP	SNP_Chr2_20323769	EG5_Chr2	20323769	T/C
1979	SNP	SNP_Chr2_22095814	EG5_Chr2	22095814	T/C
1980	SNP	SNP_Chr2_23983935	EG5_Chr2	23983935	G/A
1981	SNP	SNP_Chr2_27811292	EG5_Chr2	27811292	C/A
1982	SNP	SNP_Chr2_30467828	EG5_Chr2	30467828	T/C
1983	SNP	SNP_Chr2_30467829	EG5_Chr2	30467829	A/T
1984	SNP	SNP_Chr2_31559907	EG5_Chr2	31559907	A/G
1985	SNP	SNP_Chr2_32172775	EG5_Chr2	32172775	G/A
1986	SNP	SNP_Chr2_38368652	EG5_Chr2	38368652	C/T
1987	SNP	SNP_Chr2_39733708	EG5_Chr2	39733708	T/C
1988	SNP	SNP_Chr2_46596898	EG5_Chr2	46596898	G/T
1989	SNP	SNP_Chr2_47309433	EG5_Chr2	47309433	A/G
1990	SNP	SNP_Chr2_48838324	EG5_Chr2	48838324	T/C
1991	SNP	SNP_Chr2_55186777	EG5_Chr2	55186777	T/C
1992	SNP	SNP_Chr2_57863946	EG5_Chr2	57863946	C/T
1993	SNP	SNP_Chr2_64381648	EG5_Chr2	64381648	T/C
1994	SNP	SNP_Chr2_64382151	EG5_Chr2	64382151	C/A
1995	SNP	SNP_Chr3_604079	EG5_Chr3	604079	A/T
1996	SNP	SNP_Chr3_604081	EG5_Chr3	604081	A/G
1997	SNP	SNP_Chr3_4034989	EG5_Chr3	4034989	A/G
1998	SNP	SNP_Chr3_6132602	EG5_Chr3	6132602	T/A
[truncated: 3,280 more rows]
