# Supplementary material for: Genotyping by sequencing for the construction of oil palm (Elaeis guineensis Jacq.) genetic linkage map and mapping of yield related quantitative trait loci
Source: PeerJ. 2024 Jan 30;12:e16570. doi: 10.7717/peerj.16570 (PMC10836210; doi:10.7717/peerj.16570)
Supplement: Supplemental Information 3 — The output of the QTL analysis given by p-value from IM and KW parameters. [file peerj-12-16570-s003.xlsx]

## Sheet: Table S3
Table S3: The genetic linkage mapping derived from 5278 significant markers. A summary of JoinMap genotype code for 5,278 shortlisted SNP and InDel markers having at least 90% call rate across 112 F1 progenies of Deli dura (D200) x Serdang pisifera (QP447) cross with the minimum gentype call rate of 90%. genome build, respectively. JoinMap codes for population type CP, comprising of <abxcd> indic…
Marker Informations			Genetic Linkage Map
SN	Marker Type	Marker ID	Segregation	Linkage group (LG)	Mapping source	Position (cM)
1	SNP	SNP_Chr1_4944088	<nnxnp>	LG01	Paternal	26.235
2	SNP	SNP_sc17758_1525	<nnxnp>	LG01	Paternal	291.214
3	SNP	SNP_Chr1_813618	<lmxll>	LG01	Maternal	18.802
4	SNP	SNP_Chr1_13257019	<nnxnp>	LG01	Paternal	57.854
5	SNP	SNP_Chr1_23978729	<lmxll>	LG01	Maternal	93.998
6	SNP	SNP_Chr1_36193006	<lmxll>	LG01	Maternal	132.877
7	SNP	SNP_Chr1_55024883	<lmxll>	LG01	Maternal	290.139
8	SNP	SNP_Chr1_56652750	<lmxll>	LG01	Maternal	260.786
9	SNP	SNP_Chr1_56788584	<nnxnp>	LG01	Paternal	249.354
10	SNP	SNP_Chr1_63499892	<nnxnp>	LG01	Paternal	273.616
11	SNP	SNP_sc00425_584705	<lmxll>	LG01	Maternal	171.589
12	SNP	SNP_sc00816_64607	<nnxnp>	LG01	Paternal	190.228
13	SNP	SNP_sc00816_276969	<nnxnp>	LG01	Paternal	186.592
14	SNP	SNP_sc01298_161024	<nnxnp>	LG01	Paternal	202.044
15	SNP	SNP_sc12814_813	<nnxnp>	LG01	Paternal	185.691
16	SNP	SNP_sc22912_2458	<nnxnp>	LG01	Paternal	207.555
17	SNP	SNP_sc22912_2499	<nnxnp>	LG01	Paternal	207.555
18	SNP	SNP_Chr1_9634993	<nnxnp>	LG01	Paternal	47.653
19	SNP	SNP_Chr1_18685227	<nnxnp>	LG01	Paternal	79.144
20	SNP	SNP_Chr1_20539700	<lmxll>	LG01	Maternal	74.528
21	SNP	SNP_Chr1_47372565	<lmxll>	LG01	Maternal	162.347
22	SNP	SNP_Chr1_55652456	<lmxll>	LG01	Maternal	257.079
23	SNP	SNP_Chr1_56789028	<nnxnp>	LG01	Paternal	249.354
24	SNP	SNP_Chr1_63510578	<nnxnp>	LG01	Paternal	289.396
25	SNP	SNP_Chr1_68225784	<nnxnp>	LG01	Paternal	280.172
26	SNP	SNP_sc00247_811071	<nnxnp>	LG01	Paternal	237.964
27	SNP	SNP_sc00453_359782	<lmxll>	LG01	Maternal	190.284
28	SNP	SNP_sc00453_432007	<lmxll>	LG01	Maternal	213.943
29	SNP	SNP_sc00816_243559	<nnxnp>	LG01	Paternal	186.592
30	SNP	SNP_sc01274_28474	<lmxll>	LG01	Maternal	147.635
31	SNP	SNP_sc03577_38573	<lmxll>	LG01	Maternal	229.418
32	SNP	SNP_sc09239_2726	<lmxll>	LG01	Maternal	225.797
33	SNP	SNP_sc12814_793	<nnxnp>	LG01	Paternal	185.691
34	SNP	SNP_Chr1_1999293	<nnxnp>	LG01	Paternal	1.919
35	SNP	SNP_Chr1_4473907	<nnxnp>	LG01	Paternal	28.954
36	SNP	SNP_Chr1_4944481	<nnxnp>	LG01	Paternal	18.781
37	SNP	SNP_Chr1_9615663	<nnxnp>	LG01	Paternal	45.833
38	SNP	SNP_Chr1_18059366	<nnxnp>	LG01	Paternal	76.383
39	SNP	SNP_Chr1_24432270	<nnxnp>	LG01	Paternal	94.866
40	SNP	SNP_Chr1_24711938	<lmxll>	LG01	Maternal	94.899
41	SNP	SNP_Chr1_28357629	<nnxnp>	LG01	Paternal	102.58
42	SNP	SNP_Chr1_28358001	<nnxnp>	LG01	Paternal	102.58
43	SNP	SNP_Chr1_46026472	<nnxnp>	LG01	Paternal	148.928
44	SNP	SNP_Chr1_55086888	<lmxll>	LG01	Maternal	256.178
45	SNP	SNP_Chr1_55362402	<lmxll>	LG01	Maternal	256.178
46	SNP	SNP_Chr1_59055809	<nnxnp>	LG01	Paternal	263.227
47	SNP	SNP_Chr1_59741256	<nnxnp>	LG01	Paternal	260.313
48	SNP	SNP_Chr1_63499856	<nnxnp>	LG01	Paternal	273.616
49	SNP	SNP_Chr1_63510552	<nnxnp>	LG01	Paternal	289.396
50	SNP	SNP_Chr1_64712661	<nnxnp>	LG01	Paternal	281.99
51	SNP	SNP_sc00443_365357	<lmxll>	LG01	Maternal	181.134
52	SNP	SNP_sc00453_226985	<lmxll>	LG01	Maternal	197.556
53	SNP	SNP_sc00645_541680	<nnxnp>	LG01	Paternal	231.5
54	SNP	SNP_sc00731_165468	<lmxll>	LG01	Maternal	189.999
55	SNP	SNP_sc00816_277013	<nnxnp>	LG01	Paternal	200.249
56	SNP	SNP_sc01346_170060	<lmxll>	LG01	Maternal	204.845
57	SNP	SNP_sc04836_3407	<nnxnp>	LG01	Paternal	232.4
58	SNP	SNP_sc04836_3852	<nnxnp>	LG01	Paternal	230.599
59	SNP	SNP_sc05370_454	<lmxll>	LG01	Maternal	209.004
60	SNP	SNP_sc09796_1689	<lmxll>	LG01	Maternal	226.228
61	SNP	SNP_Chr1_2639305	<nnxnp>	LG01	Paternal	1.919
62	SNP	SNP_Chr1_4944499	<nnxnp>	LG01	Paternal	19.684
63	SNP	SNP_Chr1_9542366	<nnxnp>	LG01	Paternal	35.432
64	SNP	SNP_Chr1_11030635	<nnxnp>	LG01	Paternal	54.148
65	SNP	SNP_Chr1_13795313	<nnxnp>	LG01	Paternal	61.509
66	SNP	SNP_Chr1_16933891	<nnxnp>	LG01	Paternal	67.183
67	SNP	SNP_Chr1_17542057	<nnxnp>	LG01	Paternal	70.848
68	SNP	SNP_Chr1_20916111	<lmxll>	LG01	Maternal	77.299
69	SNP	SNP_Chr1_27696557	<lmxll>	LG01	Maternal	97.654
70	SNP	SNP_Chr1_29354450	<lmxll>	LG01	Maternal	117.016
71	SNP	SNP_Chr1_30272816	<lmxll>	LG01	Maternal	123.619
72	SNP	SNP_Chr1_37615431	<lmxll>	LG01	Maternal	142.119
73	SNP	SNP_Chr1_38875010	<lmxll>	LG01	Maternal	144.877
74	SNP	SNP_Chr1_40303824	<nnxnp>	LG01	Paternal	136.04
75	SNP	SNP_Chr1_40866510	<lmxll>	LG01	Maternal	150.39
76	SNP	SNP_Chr1_48551013	<nnxnp>	LG01	Paternal	229.697
77	SNP	SNP_Chr1_55362445	<lmxll>	LG01	Maternal	256.178
78	SNP	SNP_Chr1_59435039	<nnxnp>	LG01	Paternal	258.401
79	SNP	SNP_Chr1_59650202	<lmxll>	LG01	Maternal	265.465
80	SNP	SNP_Chr1_59741344	<nnxnp>	LG01	Paternal	259.36
81	SNP	SNP_Chr1_63510959	<nnxnp>	LG01	Paternal	289.396
82	SNP	SNP_sc00222_830750	<lmxll>	LG01	Maternal	187.567
83	SNP	SNP_sc00247_883512	<nnxnp>	LG01	Paternal	237.964
84	SNP	SNP_sc00265_369977	<nnxnp>	LG01	Paternal	182.972
85	SNP	SNP_sc00443_364915	<lmxll>	LG01	Maternal	179.084
86	SNP	SNP_sc00453_431568	<lmxll>	LG01	Maternal	191.185
87	SNP	SNP_sc00665_216854	<lmxll>	LG01	Maternal	177.261
88	SNP	SNP_sc00771_25692	<lmxll>	LG01	Maternal	193.94
89	SNP	SNP_sc00798_231630	<lmxll>	LG01	Maternal	198.914
90	SNP	SNP_sc00816_231260	<nnxnp>	LG01	Paternal	201.623
91	SNP	SNP_sc01277_126970	<lmxll>	LG01	Maternal	225.367
92	SNP	SNP_sc01298_133415	<nnxnp>	LG01	Paternal	198.431
93	SNP	SNP_sc01765_92059	<lmxll>	LG01	Maternal	222.615
94	SNP	SNP_sc22362_721	<lmxll>	LG01	Maternal	189.703
95	SNP	SNP_Chr1_3039303	<nnxnp>	LG01	Paternal	10.1
96	SNP	SNP_Chr1_3756500	<lmxll>	LG01	Maternal	29.307
97	SNP	SNP_Chr1_11929034	<lmxll>	LG01	Maternal	45.055
98	SNP	SNP_Chr1_22436148	<lmxll>	LG01	Maternal	88.438
99	SNP	SNP_Chr1_28193430	<nnxnp>	LG01	Paternal	103.482
100	SNP	SNP_Chr1_29657136	<lmxll>	LG01	Maternal	119.978
101	SNP	SNP_Chr1_31252108	<lmxll>	LG01	Maternal	121.798
102	SNP	SNP_Chr1_32808394	<lmxll>	LG01	Maternal	126.375
103	SNP	SNP_Chr1_32887531	<lmxll>	LG01	Maternal	128.196
104	SNP	SNP_Chr1_32940354	<nnxnp>	LG01	Paternal	114.432
105	SNP	SNP_Chr1_33371952	<nnxnp>	LG01	Paternal	114.547
106	SNP	SNP_Chr1_36420797	<lmxll>	LG01	Maternal	135.636
107	SNP	SNP_Chr1_43443357	<nnxnp>	LG01	Paternal	147.104
108	SNP	SNP_Chr1_44946448	<lmxll>	LG01	Maternal	158.685
109	SNP	SNP_Chr1_46616864	<nnxnp>	LG01	Paternal	149.83
110	SNP	SNP_Chr1_46617188	<nnxnp>	LG01	Paternal	150.731
111	SNP	SNP_Chr1_54305502	<nnxnp>	LG01	Paternal	242.659
112	SNP	SNP_Chr1_55488999	<lmxll>	LG01	Maternal	253.749
113	SNP	SNP_Chr1_55650863	<lmxll>	LG01	Maternal	257.079
114	SNP	SNP_Chr1_60334673	<lmxll>	LG01	Maternal	265.465
115	SNP	SNP_Chr1_63513687	<nnxnp>	LG01	Paternal	303.913
116	SNP	SNP_Chr1_64984558	<nnxnp>	LG01	Paternal	279.136
117	SNP	SNP_Chr1_65983947	<lmxll>	LG01	Maternal	265.465
118	SNP	SNP_sc00415_114426	<lmxll>	LG01	Maternal	237.662
119	SNP	SNP_sc00433_345264	<nnxnp>	LG01	Paternal	182.07
120	SNP	SNP_sc00593_138079	<lmxll>	LG01	Maternal	202.564
121	SNP	SNP_sc00816_231683	<nnxnp>	LG01	Paternal	184.77
122	SNP	SNP_sc01274_149075	<nnxnp>	LG01	Paternal	127.617
123	SNP	SNP_sc01277_127406	<lmxll>	LG01	Maternal	225.693
124	SNP	SNP_sc01298_161056	<nnxnp>	LG01	Paternal	188.409
125	SNP	SNP_sc01407_85047	<lmxll>	LG01	Maternal	161.443
126	SNP	SNP_sc01541_69904	<lmxll>	LG01	Maternal	216.315
127	SNP	SNP_sc01765_91705	<lmxll>	LG01	Maternal	224.829
128	SNP	SNP_sc02018_95366	<lmxll>	LG01	Maternal	207.182
129	SNP	SNP_sc02085_30948	<nnxnp>	LG01	Paternal	60.603
130	SNP	SNP_sc02680_66617	<lmxll>	LG01	Maternal	212.124
131	SNP	SNP_sc04836_3817	<nnxnp>	LG01	Paternal	232.4
132	SNP	SNP_sc11204_2110	<lmxll>	LG01	Maternal	200.275
133	SNP	SNP_sc11204_2124	<lmxll>	LG01	Maternal	225.483
134	SNP	SNP_sc12181_1968	<nnxnp>	LG01	Paternal	154.396
135	SNP	SNP_sc22362_673	<lmxll>	LG01	Maternal	189.363
136	SNP	SNP_Chr1_2015318	<nnxnp>	LG01	Paternal	0
137	SNP	SNP_Chr1_3756507	<lmxll>	LG01	Maternal	29.307
138	SNP	SNP_Chr1_3841088	<lmxll>	LG01	Maternal	29.307
139	SNP	SNP_Chr1_4731105	<nnxnp>	LG01	Paternal	14.103
140	SNP	SNP_Chr1_6005005	<nnxnp>	LG01	Paternal	32.668
141	SNP	SNP_Chr1_10563826	<nnxnp>	LG01	Paternal	54.148
142	SNP	SNP_Chr1_10564196	<nnxnp>	LG01	Paternal	54.13
143	SNP	SNP_Chr1_13488950	<nnxnp>	LG01	Paternal	60.608
144	SNP	SNP_Chr1_31540432	<lmxll>	LG01	Maternal	121.768
145	SNP	SNP_Chr1_35107471	<nnxnp>	LG01	Paternal	118.203
146	SNP	SNP_Chr1_41760450	<nnxnp>	LG01	Paternal	139.749
147	SNP	SNP_Chr1_41926309	<nnxnp>	LG01	Paternal	143.39
148	SNP	SNP_Chr1_44093787	<lmxll>	LG01	Maternal	152.192
149	SNP	SNP_Chr1_52396729	<lmxll>	LG01	Maternal	242.736
150	SNP	SNP_Chr1_55361991	<lmxll>	LG01	Maternal	255.277
151	SNP	SNP_Chr1_56788977	<nnxnp>	LG01	Paternal	249.354
152	SNP	SNP_sc00338_122181	<lmxll>	LG01	Maternal	165.429
153	SNP	SNP_sc00443_365393	<lmxll>	LG01	Maternal	179.084
154	SNP	SNP_sc00614_279202	<lmxll>	LG01	Maternal	266.412
155	SNP	SNP_sc00816_276662	<nnxnp>	LG01	Paternal	200.249
156	SNP	SNP_sc01298_132932	<nnxnp>	LG01	Paternal	190.23
157	SNP	SNP_sc02183_72303	<lmxll>	LG01	Maternal	225.284
158	SNP	SNP_sc07078_6014	<nnxnp>	LG01	Paternal	52.027
159	SNP	SNP_sc09405_4396	<nnxnp>	LG01	Paternal	216.195
160	SNP	SNP_sc09405_4416	<nnxnp>	LG01	Paternal	219.28
161	SNP	SNP_sc14387_1912	<lmxll>	LG01	Maternal	85.707
162	SNP	SNP_sc24261_2062	<lmxll>	LG01	Maternal	200.275
163	SNP	SNP_sc37058_1487	<lmxll>	LG01	Maternal	195.736
164	SNP	SNP_Chr1_4731154	<nnxnp>	LG01	Paternal	14.113
165	SNP	SNP_Chr1_8359800	<nnxnp>	LG01	Paternal	39.544
166	SNP	SNP_Chr1_10112785	<lmxll>	LG01	Maternal	40.281
167	SNP	SNP_Chr1_12076545	<lmxll>	LG01	Maternal	45.055
168	SNP	SNP_Chr1_13604462	<nnxnp>	LG01	Paternal	60.608
169	SNP	SNP_Chr1_14164891	<lmxll>	LG01	Maternal	53.452
170	SNP	SNP_Chr1_17584037	<nnxnp>	LG01	Paternal	72.673
171	SNP	SNP_Chr1_23622812	<nnxnp>	LG01	Paternal	92.108
172	SNP	SNP_Chr1_37137186	<lmxll>	LG01	Maternal	140.134
173	SNP	SNP_Chr1_39566162	<nnxnp>	LG01	Paternal	133.284
174	SNP	SNP_Chr1_44534791	<nnxnp>	LG01	Paternal	167.221
175	SNP	SNP_Chr1_47640816	<nnxnp>	LG01	Paternal	177.452
176	SNP	SNP_Chr1_50578838	<lmxll>	LG01	Maternal	238.764
177	SNP	SNP_sc00443_269395	<lmxll>	LG01	Maternal	179.084
178	SNP	SNP_sc00816_169897	<nnxnp>	LG01	Paternal	197.532
179	SNP	SNP_sc05370_477	<lmxll>	LG01	Maternal	195.307
180	SNP	SNP_sc09239_2690	<lmxll>	LG01	Maternal	225.797
181	SNP	SNP_sc10738_1245	<lmxll>	LG01	Maternal	265.801
182	SNP	SNP_sc12181_1932	<nnxnp>	LG01	Paternal	156.212
183	SNP	SNP_sc12433_3387	<nnxnp>	LG01	Paternal	192.986
184	SNP	SNP_Chr1_1655232	<lmxll>	LG01	Maternal	5.114
185	SNP	SNP_Chr1_2445511	<nnxnp>	LG01	Paternal	1.919
186	SNP	SNP_Chr1_17542424	<nnxnp>	LG01	Paternal	69.945
187	SNP	SNP_Chr1_21984769	<lmxll>	LG01	Maternal	83.876
188	SNP	SNP_Chr1_25973288	<lmxll>	LG01	Maternal	105.133
189	SNP	SNP_Chr1_31419827	<nnxnp>	LG01	Paternal	108.574
190	SNP	SNP_Chr1_55362080	<lmxll>	LG01	Maternal	253.75
191	SNP	SNP_Chr1_57310573	<nnxnp>	LG01	Paternal	251.176
192	SNP	SNP_sc00247_883981	<nnxnp>	LG01	Paternal	237.964
193	SNP	SNP_sc00331_655467	<lmxll>	LG01	Maternal	210.304
194	SNP	SNP_sc00331_655814	<lmxll>	LG01	Maternal	210.304
195	SNP	SNP_sc00443_365002	<lmxll>	LG01	Maternal	179.084
196	SNP	SNP_sc00453_58841	<lmxll>	LG01	Maternal	225.591
197	SNP	SNP_sc00453_181026	<lmxll>	LG01	Maternal	194.838
198	SNP	SNP_sc00614_30406	<lmxll>	LG01	Maternal	265.465
199	SNP	SNP_sc00816_276585	<nnxnp>	LG01	Paternal	200.249
200	SNP	SNP_sc00832_194333	<lmxll>	LG01	Maternal	223.726
201	SNP	SNP_sc01765_91670	<lmxll>	LG01	Maternal	209.002
202	SNP	SNP_sc05483_7191	<nnxnp>	LG01	Paternal	195.711
203	SNP	SNP_sc05483_7624	<nnxnp>	LG01	Paternal	184.79
204	SNP	SNP_sc09239_2310	<lmxll>	LG01	Maternal	227.598
205	SNP	SNP_sc09239_2370	<lmxll>	LG01	Maternal	226.696
206	SNP	SNP_sc12181_1956	<nnxnp>	LG01	Paternal	155.306
207	SNP	SNP_Chr1_1655246	<lmxll>	LG01	Maternal	0
208	SNP	SNP_Chr1_2729064	<nnxnp>	LG01	Paternal	1.919
209	SNP	SNP_Chr1_2729486	<nnxnp>	LG01	Paternal	3.976
210	SNP	SNP_Chr1_3039284	<nnxnp>	LG01	Paternal	10.098
211	SNP	SNP_Chr1_3671295	<lmxll>	LG01	Maternal	26.534
212	SNP	SNP_Chr1_4555303	<nnxnp>	LG01	Paternal	24.973
213	SNP	SNP_Chr1_11073053	<nnxnp>	LG01	Paternal	54.149
214	SNP	SNP_Chr1_23195609	<lmxll>	LG01	Maternal	92.174
215	SNP	SNP_Chr1_31267477	<nnxnp>	LG01	Paternal	111.403
216	SNP	SNP_Chr1_41973004	<nnxnp>	LG01	Paternal	139.778
217	SNP	SNP_Chr1_44535158	<nnxnp>	LG01	Paternal	170.006
218	SNP	SNP_Chr1_47087614	<nnxnp>	LG01	Paternal	174.724
219	SNP	SNP_Chr1_48734262	<lmxll>	LG01	Maternal	236.758
220	SNP	SNP_Chr1_53367234	<lmxll>	LG01	Maternal	246.826
221	SNP	SNP_Chr1_54001100	<lmxll>	LG01	Maternal	250.95
222	SNP	SNP_Chr1_55362375	<lmxll>	LG01	Maternal	256.178
223	SNP	SNP_sc00306_712431	<nnxnp>	LG01	Paternal	151.942
224	SNP	SNP_sc00816_169933	<nnxnp>	LG01	Paternal	201.147
225	SNP	SNP_sc00816_231290	<nnxnp>	LG01	Paternal	202.1
226	SNP	SNP_sc01346_78367	<lmxll>	LG01	Maternal	195.736
227	SNP	SNP_sc01346_145598	<lmxll>	LG01	Maternal	207.085
228	SNP	SNP_sc05555_7448	<nnxnp>	LG01	Paternal	194.809
229	SNP	SNP_sc13736_3265	<lmxll>	LG01	Maternal	150.39
230	SNP	SNP_Chr1_2445512	<nnxnp>	LG01	Paternal	1.919
231	SNP	SNP_Chr1_2729076	<nnxnp>	LG01	Paternal	1.935
232	SNP	SNP_Chr1_21984388	<lmxll>	LG01	Maternal	82.825
233	SNP	SNP_Chr1_23052255	<lmxll>	LG01	Maternal	88.479
234	SNP	SNP_Chr1_23622840	<nnxnp>	LG01	Paternal	91.125
235	SNP	SNP_Chr1_23623240	<nnxnp>	LG01	Paternal	92.108
236	SNP	SNP_Chr1_24617736	<lmxll>	LG01	Maternal	94.899
237	SNP	SNP_Chr1_28812271	<nnxnp>	LG01	Paternal	107.194
238	SNP	SNP_Chr1_36649496	<nnxnp>	LG01	Paternal	121.933
239	SNP	SNP_Chr1_39566168	<nnxnp>	LG01	Paternal	133.288
240	SNP	SNP_Chr1_57809656	<nnxnp>	LG01	Paternal	253.005
241	SNP	SNP_Chr1_59046708	<nnxnp>	LG01	Paternal	267.792
242	SNP	SNP_sc00331_45665	<nnxnp>	LG01	Paternal	227.468
243	SNP	SNP_sc00453_126271	<lmxll>	LG01	Maternal	213.914
244	SNP	SNP_sc00483_495342	<nnxnp>	LG01	Paternal	204.221
245	SNP	SNP_sc00781_305066	<lmxll>	LG01	Maternal	233.13
246	SNP	SNP_sc01236_20359	<nnxnp>	LG01	Paternal	186.617
247	SNP	SNP_sc01541_108218	<lmxll>	LG01	Maternal	217.974
248	SNP	SNP_sc01768_4457	<nnxnp>	LG01	Paternal	197.98
249	SNP	SNP_sc03624_13884	<lmxll>	LG01	Maternal	220.35
250	SNP	SNP_Chr1_23622865	<nnxnp>	LG01	Paternal	92.108
251	SNP	SNP_Chr1_32794618	<lmxll>	LG01	Maternal	126.375
252	SNP	SNP_Chr1_36905020	<nnxnp>	LG01	Paternal	127.577
253	SNP	SNP_Chr1_44027056	<lmxll>	LG01	Maternal	152.192
254	SNP	SNP_Chr1_45776743	<lmxll>	LG01	Maternal	155.913
255	SNP	SNP_Chr1_51030582	<lmxll>	LG01	Maternal	234.521
256	SNP	SNP_Chr1_59741349	<nnxnp>	LG01	Paternal	258.4
257	SNP	SNP_sc00331_163504	<lmxll>	LG01	Maternal	194.423
258	SNP	SNP_sc00453_26890	<lmxll>	LG01	Maternal	189.388
259	SNP	SNP_sc00483_495384	<nnxnp>	LG01	Paternal	204.221
260	SNP	SNP_sc01629_142199	<lmxll>	LG01	Maternal	200.275
261	SNP	SNP_sc04306_14064	<lmxll>	LG01	Maternal	168.494
262	SNP	SNP_sc12433_3447	<nnxnp>	LG01	Paternal	200.684
263	SNP	SNP_sc17948_298	<lmxll>	LG01	Maternal	265.465
264	IND	IND_Chr1_14064909	<nnxnp>	LG01	Paternal	61.509
265	IND	IND_Chr1_35118169	<nnxnp>	LG01	Paternal	117.301
266	IND	IND_sc12814_846	<nnxnp>	LG01	Paternal	185.691
267	IND	IND_Chr1_26573601	<lmxll>	LG01	Maternal	100.409
268	IND	IND_Chr1_43204525	<lmxll>	LG01	Maternal	151.291
269	IND	IND_Chr1_48707998	<lmxll>	LG01	Maternal	235.855
270	IND	IND_Chr1_4783276	<nnxnp>	LG01	Paternal	14.098
271	IND	IND_Chr1_23978733	<lmxll>	LG01	Maternal	93.998
272	IND	IND_sc00247_16240	<nnxnp>	LG01	Paternal	236.882
273	IND	IND_Chr1_4730717	<nnxnp>	LG01	Paternal	27.136
274	IND	IND_Chr1_11554058	<nnxnp>	LG01	Paternal	54.148
275	IND	IND_Chr1_37786826	<lmxll>	LG01	Maternal	141.217
276	IND	IND_Chr1_47342091	<nnxnp>	LG01	Paternal	175.627
277	IND	IND_Chr1_47372563	<lmxll>	LG01	Maternal	162.347
278	IND	IND_Chr1_4473866	<nnxnp>	LG01	Paternal	28.954
279	IND	IND_Chr1_16284698	<lmxll>	LG01	Maternal	56.814
280	IND	IND_sc15349_1184	<nnxnp>	LG01	Paternal	141.567
281	IND	IND_Chr1_37471221	<lmxll>	LG01	Maternal	141.217
282	IND	IND_Chr1_63084845	<nnxnp>	LG01	Paternal	288.494
283	IND	IND_Chr1_771543	<lmxll>	LG01	Maternal	16.829
284	IND	IND_Chr1_58720899	<lmxll>	LG01	Maternal	265.465
285	IND	IND_sc00433_345255	<nnxnp>	LG01	Paternal	182.07
286	IND	IND_Chr1_66206417	<nnxnp>	LG01	Paternal	284.139
287	IND	IND_sc00433_345278	<nnxnp>	LG01	Paternal	181.166
288	SNP	SNP_Chr2_44179412	<nnxnp>	LG02	Paternal	402.057
289	SNP	SNP_Chr2_52886707	<lmxll>	LG02	Maternal	266.485
290	SNP	SNP_sc00203_574111	<lmxll>	LG02	Maternal	86.789
291	SNP	SNP_sc01530_25628	<nnxnp>	LG02	Paternal	6.925
292	SNP	SNP_Chr2_6162508	<nnxnp>	LG02	Paternal	110.17
293	SNP	SNP_Chr2_8268001	<lmxll>	LG02	Maternal	19.603
294	SNP	SNP_Chr2_16557865	<nnxnp>	LG02	Paternal	221.885
295	SNP	SNP_Chr2_17937442	<nnxnp>	LG02	Paternal	229.229
296	SNP	SNP_Chr2_23983983	<nnxnp>	LG02	Paternal	291.614
297	SNP	SNP_Chr2_36864155	<nnxnp>	LG02	Paternal	344.309
298	SNP	SNP_Chr2_39733656	<nnxnp>	LG02	Paternal	376.442
299	SNP	SNP_Chr2_40657386	<nnxnp>	LG02	Paternal	381.053
300	SNP	SNP_Chr2_44513274	<lmxll>	LG02	Maternal	203.863
301	SNP	SNP_Chr2_44513299	<lmxll>	LG02	Maternal	207.584
302	SNP	SNP_Chr2_46825842	<nnxnp>	LG02	Paternal	408.735
303	SNP	SNP_sc00046_619109	<lmxll>	LG02	Maternal	161.619
304	SNP	SNP_sc00046_2032960	<nnxnp>	LG02	Paternal	365.446
305	SNP	SNP_sc00068_1429532	<nnxnp>	LG02	Paternal	437.965
306	SNP	SNP_sc00144_104227	<nnxnp>	LG02	Paternal	210.621
307	SNP	SNP_sc34982_1690	<nnxnp>	LG02	Paternal	32.934
308	SNP	SNP_Chr2_1403954	<nnxnp>	LG02	Paternal	83.286
309	SNP	SNP_Chr2_6162154	<nnxnp>	LG02	Paternal	117.465
310	SNP	SNP_Chr2_16758039	<nnxnp>	LG02	Paternal	227.41
311	SNP	SNP_Chr2_17937414	<nnxnp>	LG02	Paternal	229.229
312	SNP	SNP_Chr2_44212740	<lmxll>	LG02	Maternal	224.939
313	SNP	SNP_Chr2_55629901	<nnxnp>	LG02	Paternal	483.144
314	SNP	SNP_Chr2_60142877	<lmxll>	LG02	Maternal	289.319
315	SNP	SNP_Chr2_65228731	<lmxll>	LG02	Maternal	303.454
316	SNP	SNP_sc00044_3176742	<lmxll>	LG02	Maternal	251.244
317	SNP	SNP_sc00046_622923	<lmxll>	LG02	Maternal	161.646
318	SNP	SNP_sc00341_243688	<lmxll>	LG02	Maternal	82.928
319	SNP	SNP_sc01363_80778	<nnxnp>	LG02	Paternal	185.466
320	SNP	SNP_Chr2_4814383	<nnxnp>	LG02	Paternal	111.989
321	SNP	SNP_Chr2_6162537	<nnxnp>	LG02	Paternal	110.17
322	SNP	SNP_Chr2_7544740	<lmxll>	LG02	Maternal	16.846
323	SNP	SNP_Chr2_28556336	<nnxnp>	LG02	Paternal	318.369
324	SNP	SNP_Chr2_32108086	<nnxnp>	LG02	Paternal	326.593
325	SNP	SNP_Chr2_42704915	<nnxnp>	LG02	Paternal	396.579
326	SNP	SNP_Chr2_44213106	<lmxll>	LG02	Maternal	225.843
327	SNP	SNP_Chr2_47437673	<nnxnp>	LG02	Paternal	418.147
328	SNP	SNP_Chr2_47437698	<nnxnp>	LG02	Paternal	419.972
329	SNP	SNP_Chr2_48938694	<nnxnp>	LG02	Paternal	431.47
330	SNP	SNP_Chr2_49002333	<nnxnp>	LG02	Paternal	431.467
331	SNP	SNP_Chr2_49342355	<nnxnp>	LG02	Paternal	431.47
332	SNP	SNP_Chr2_52046994	<lmxll>	LG02	Maternal	243.017
333	SNP	SNP_Chr2_52098634	<lmxll>	LG02	Maternal	241.115
334	SNP	SNP_Chr2_52289519	<nnxnp>	LG02	Paternal	433.288
335	SNP	SNP_sc00044_3177156	<lmxll>	LG02	Maternal	249.419
336	SNP	SNP_sc00632_190680	<lmxll>	LG02	Maternal	146.808
337	SNP	SNP_sc01447_92742	<nnxnp>	LG02	Paternal	352.649
338	SNP	SNP_Chr2_2124898	<nnxnp>	LG02	Paternal	81.129
339	SNP	SNP_Chr2_4813989	<lmxll>	LG02	Maternal	11.323
340	SNP	SNP_Chr2_4926550	<nnxnp>	LG02	Paternal	113.809
341	SNP	SNP_Chr2_6162143	<nnxnp>	LG02	Paternal	110.17
342	SNP	SNP_Chr2_7370904	<nnxnp>	LG02	Paternal	64.708
343	SNP	SNP_Chr2_13085263	<lmxll>	LG02	Maternal	27.6
344	SNP	SNP_Chr2_19139777	<nnxnp>	LG02	Paternal	242.717
345	SNP	SNP_Chr2_20062347	<nnxnp>	LG02	Paternal	261.826
346	SNP	SNP_Chr2_20397176	<nnxnp>	LG02	Paternal	262.728
347	SNP	SNP_Chr2_24797566	<nnxnp>	LG02	Paternal	277.842
348	SNP	SNP_Chr2_26346080	<nnxnp>	LG02	Paternal	311.816
349	SNP	SNP_Chr2_27705990	<lmxll>	LG02	Maternal	106.578
350	SNP	SNP_Chr2_29599860	<nnxnp>	LG02	Paternal	316.565
351	SNP	SNP_Chr2_32107733	<nnxnp>	LG02	Paternal	326.593
352	SNP	SNP_Chr2_32301251	<nnxnp>	LG02	Paternal	326.593
353	SNP	SNP_Chr2_33031800	<nnxnp>	LG02	Paternal	337.873
354	SNP	SNP_Chr2_42592925	<nnxnp>	LG02	Paternal	396.616
355	SNP	SNP_Chr2_43740499	<nnxnp>	LG02	Paternal	398.396
356	SNP	SNP_Chr2_44212726	<lmxll>	LG02	Maternal	226.746
357	SNP	SNP_Chr2_49002277	<nnxnp>	LG02	Paternal	431.47
358	SNP	SNP_Chr2_59492595	<lmxll>	LG02	Maternal	283.833
359	SNP	SNP_Chr2_62166291	<lmxll>	LG02	Maternal	292.984
360	SNP	SNP_sc00044_1458430	<nnxnp>	LG02	Paternal	459.157
361	SNP	SNP_sc00044_1458830	<nnxnp>	LG02	Paternal	460.062
362	SNP	SNP_sc00044_1458866	<nnxnp>	LG02	Paternal	460.962
363	SNP	SNP_sc00044_1806235	<nnxnp>	LG02	Paternal	457.334
364	SNP	SNP_sc00044_3177122	<lmxll>	LG02	Maternal	249.396
365	SNP	SNP_sc00046_619067	<lmxll>	LG02	Maternal	159.578
366	SNP	SNP_sc00046_1188643	<lmxll>	LG02	Maternal	161.619
367	SNP	SNP_sc00046_2655408	<lmxll>	LG02	Maternal	166.537
368	SNP	SNP_sc00046_3846841	<nnxnp>	LG02	Paternal	370.96
369	SNP	SNP_sc00068_438307	<lmxll>	LG02	Maternal	245.774
370	SNP	SNP_sc00111_1253075	<lmxll>	LG02	Maternal	97.776
371	SNP	SNP_sc00144_281842	<nnxnp>	LG02	Paternal	205.09
372	SNP	SNP_sc00282_465288	<lmxll>	LG02	Maternal	88.608
373	SNP	SNP_sc00297_444994	<nnxnp>	LG02	Paternal	208.941
374	SNP	SNP_sc00632_190316	<lmxll>	LG02	Maternal	149.536
375	SNP	SNP_sc00940_121369	<nnxnp>	LG02	Paternal	213.319
376	SNP	SNP_sc00977_220822	<nnxnp>	LG02	Paternal	362.726
377	SNP	SNP_sc07626_1989	<nnxnp>	LG02	Paternal	351.745
378	SNP	SNP_sc14533_1594	<lmxll>	LG02	Maternal	94.121
379	SNP	SNP_Chr2_4527811	<lmxll>	LG02	Maternal	9.503
380	SNP	SNP_Chr2_19741392	<nnxnp>	LG02	Paternal	260.925
381	SNP	SNP_Chr2_20323769	<nnxnp>	LG02	Paternal	268.185
382	SNP	SNP_Chr2_22095814	<nnxnp>	LG02	Paternal	302.528
383	SNP	SNP_Chr2_23983935	<nnxnp>	LG02	Paternal	298.879
384	SNP	SNP_Chr2_27811292	<lmxll>	LG02	Maternal	110.578
385	SNP	SNP_Chr2_31559907	<nnxnp>	LG02	Paternal	326.593
386	SNP	SNP_Chr2_32172775	<nnxnp>	LG02	Paternal	335.827
387	SNP	SNP_Chr2_38368652	<nnxnp>	LG02	Paternal	356.691
388	SNP	SNP_Chr2_39733708	<nnxnp>	LG02	Paternal	376.442
389	SNP	SNP_Chr2_46596898	<lmxll>	LG02	Maternal	231.367
390	SNP	SNP_Chr2_55186777	<nnxnp>	LG02	Paternal	480.385
391	SNP	SNP_Chr2_57863946	<nnxnp>	LG02	Paternal	493.167
392	SNP	SNP_Chr2_64381648	<lmxll>	LG02	Maternal	299.585
393	SNP	SNP_Chr2_64382151	<lmxll>	LG02	Maternal	298.677
394	SNP	SNP_sc00044_334832	<nnxnp>	LG02	Paternal	447.277
395	SNP	SNP_sc00044_632941	<nnxnp>	LG02	Paternal	450.692
396	SNP	SNP_sc00044_1886483	<nnxnp>	LG02	Paternal	453.707
397	SNP	SNP_sc00044_2741798	<nnxnp>	LG02	Paternal	440.722
398	SNP	SNP_sc00046_3776680	<nnxnp>	LG02	Paternal	370.059
399	SNP	SNP_sc00207_1312300	<nnxnp>	LG02	Paternal	240.911
400	SNP	SNP_sc00229_295751	<lmxll>	LG02	Maternal	124.207
401	SNP	SNP_sc00229_1017822	<lmxll>	LG02	Maternal	139.701
402	SNP	SNP_sc00467_345674	<lmxll>	LG02	Maternal	171.243
403	SNP	SNP_sc04508_8462	<nnxnp>	LG02	Paternal	284.245
404	SNP	SNP_sc07633_3210	<nnxnp>	LG02	Paternal	96.069
405	SNP	SNP_sc32743_1747	<nnxnp>	LG02	Paternal	189.221
406	SNP	SNP_Chr2_16758078	<nnxnp>	LG02	Paternal	227.41
407	SNP	SNP_Chr2_22076488	<nnxnp>	LG02	Paternal	304.33
408	SNP	SNP_Chr2_23482365	<nnxnp>	LG02	Paternal	293.434
409	SNP	SNP_Chr2_23517621	<nnxnp>	LG02	Paternal	299.037
410	SNP	SNP_Chr2_28543015	<nnxnp>	LG02	Paternal	320.172
411	SNP	SNP_Chr2_47660396	<nnxnp>	LG02	Paternal	412.207
412	SNP	SNP_Chr2_51680224	<lmxll>	LG02	Maternal	242.114
413	SNP	SNP_Chr2_64092795	<nnxnp>	LG02	Paternal	517.502
414	SNP	SNP_sc00044_632916	<nnxnp>	LG02	Paternal	463.719
415	SNP	SNP_sc00044_3836111	<lmxll>	LG02	Maternal	254.968
416	SNP	SNP_sc00046_956492	<lmxll>	LG02	Maternal	169.885
417	SNP	SNP_sc00046_3776632	<nnxnp>	LG02	Paternal	369.155
418	SNP	SNP_sc00092_1482750	<nnxnp>	LG02	Paternal	256.24
419	SNP	SNP_sc00109_920211	<lmxll>	LG02	Maternal	181.908
420	SNP	SNP_sc00131_1167346	<lmxll>	LG02	Maternal	180.088
421	SNP	SNP_sc00207_1311849	<nnxnp>	LG02	Paternal	241.816
422	SNP	SNP_sc00467_656486	<nnxnp>	LG02	Paternal	360.905
423	SNP	SNP_sc01896_10398	<lmxll>	LG02	Maternal	173.508
424	SNP	SNP_sc12630_2864	<lmxll>	LG02	Maternal	158.92
425	SNP	SNP_sc15843_1860	<lmxll>	LG02	Maternal	150.548
426	SNP	SNP_Chr2_5198271	<nnxnp>	LG02	Paternal	117.465
427	SNP	SNP_Chr2_6363155	<nnxnp>	LG02	Paternal	119.367
428	SNP	SNP_Chr2_17717162	<nnxnp>	LG02	Paternal	231.058
429	SNP	SNP_Chr2_20062406	<nnxnp>	LG02	Paternal	263.629
430	SNP	SNP_Chr2_20343413	<nnxnp>	LG02	Paternal	262.728
431	SNP	SNP_Chr2_21873345	<nnxnp>	LG02	Paternal	303.429
432	SNP	SNP_Chr2_23517635	<nnxnp>	LG02	Paternal	290.439
433	SNP	SNP_Chr2_24732665	<nnxnp>	LG02	Paternal	279.667
434	SNP	SNP_Chr2_48602046	<nnxnp>	LG02	Paternal	428.579
435	SNP	SNP_sc00046_2730389	<lmxll>	LG02	Maternal	156.899
436	SNP	SNP_sc00109_920172	<lmxll>	LG02	Maternal	181.908
437	SNP	SNP_sc00111_1068840	<lmxll>	LG02	Maternal	95.316
438	SNP	SNP_sc00111_1682418	<lmxll>	LG02	Maternal	90.821
439	SNP	SNP_sc00131_518808	<nnxnp>	LG02	Paternal	387.774
440	SNP	SNP_sc00131_802582	<lmxll>	LG02	Maternal	179.182
441	SNP	SNP_sc00138_2068033	<nnxnp>	LG02	Paternal	348.988
442	SNP	SNP_sc00144_108886	<nnxnp>	LG02	Paternal	210.621
443	SNP	SNP_sc00144_339886	<nnxnp>	LG02	Paternal	210.468
444	SNP	SNP_sc00326_289676	<nnxnp>	LG02	Paternal	15.72
445	SNP	SNP_sc00349_521384	<lmxll>	LG02	Maternal	40.417
446	SNP	SNP_sc00854_214312	<nnxnp>	LG02	Paternal	20.729
447	SNP	SNP_sc02049_24320	<nnxnp>	LG02	Paternal	211.491
448	SNP	SNP_sc23638_527	<nnxnp>	LG02	Paternal	201.369
449	SNP	SNP_sc27933_1854	<nnxnp>	LG02	Paternal	433.288
450	SNP	SNP_sc34103_1774	<lmxll>	LG02	Maternal	187.366
451	SNP	SNP_Chr2_4506082	<lmxll>	LG02	Maternal	0
452	SNP	SNP_Chr2_5706755	<nnxnp>	LG02	Paternal	110.17
453	SNP	SNP_Chr2_22071181	<nnxnp>	LG02	Paternal	301.625
454	SNP	SNP_Chr2_23283308	<nnxnp>	LG02	Paternal	281.47
455	SNP	SNP_Chr2_25937950	<nnxnp>	LG02	Paternal	313.842
456	SNP	SNP_Chr2_28843947	<nnxnp>	LG02	Paternal	320.172
457	SNP	SNP_Chr2_31021549	<nnxnp>	LG02	Paternal	325.69
458	SNP	SNP_Chr2_31169023	<nnxnp>	LG02	Paternal	333.074
459	SNP	SNP_Chr2_31649398	<nnxnp>	LG02	Paternal	326.593
460	SNP	SNP_Chr2_42562463	<lmxll>	LG02	Maternal	185.581
461	SNP	SNP_Chr2_44612200	<lmxll>	LG02	Maternal	226.963
462	SNP	SNP_Chr2_48577808	<nnxnp>	LG02	Paternal	428.501
463	SNP	SNP_Chr2_55419133	<nnxnp>	LG02	Paternal	484.94
464	SNP	SNP_sc00046_2269153	<nnxnp>	LG02	Paternal	364.094
465	SNP	SNP_sc00046_2295161	<nnxnp>	LG02	Paternal	371.863
466	SNP	SNP_sc00111_253296	<nnxnp>	LG02	Paternal	251.889
467	SNP	SNP_sc00111_1682443	<lmxll>	LG02	Maternal	90.834
468	SNP	SNP_sc00207_1311816	<nnxnp>	LG02	Paternal	241.816
469	SNP	SNP_sc00252_280043	<lmxll>	LG02	Maternal	43.626
470	SNP	SNP_sc00326_295094	<nnxnp>	LG02	Paternal	17.081
471	SNP	SNP_sc00854_214367	<nnxnp>	LG02	Paternal	18.906
472	SNP	SNP_sc01896_9973	<lmxll>	LG02	Maternal	172.605
473	SNP	SNP_sc02137_53982	<nnxnp>	LG02	Paternal	192.942
474	SNP	SNP_sc12630_1350	<lmxll>	LG02	Maternal	159.335
475	SNP	SNP_Chr2_24172094	<nnxnp>	LG02	Paternal	297.977
476	SNP	SNP_Chr2_24172095	<nnxnp>	LG02	Paternal	297.075
477	SNP	SNP_Chr2_28252177	<nnxnp>	LG02	Paternal	320.61
478	SNP	SNP_Chr2_29499185	<nnxnp>	LG02	Paternal	319.271
479	SNP	SNP_Chr2_40714146	<nnxnp>	LG02	Paternal	380.15
480	SNP	SNP_Chr2_43741088	<nnxnp>	LG02	Paternal	399.3
481	SNP	SNP_Chr2_44437364	<nnxnp>	LG02	Paternal	402.057
482	SNP	SNP_Chr2_44612130	<lmxll>	LG02	Maternal	227.177
483	SNP	SNP_sc00044_627238	<nnxnp>	LG02	Paternal	452.419
484	SNP	SNP_sc00044_632958	<nnxnp>	LG02	Paternal	463.719
485	SNP	SNP_sc00046_1472354	<lmxll>	LG02	Maternal	172.605
486	SNP	SNP_sc00046_1582454	<lmxll>	LG02	Maternal	163.437
487	SNP	SNP_sc00046_2638288	<lmxll>	LG02	Maternal	158.906
488	SNP	SNP_sc01512_166411	<nnxnp>	LG02	Paternal	196.532
489	SNP	SNP_sc01896_9999	<lmxll>	LG02	Maternal	172.605
490	SNP	SNP_sc32743_2149	<nnxnp>	LG02	Paternal	212.403
491	SNP	SNP_Chr2_606217	<nnxnp>	LG02	Paternal	88.789
492	SNP	SNP_Chr2_4527818	<lmxll>	LG02	Maternal	9.503
493	SNP	SNP_Chr2_19741379	<nnxnp>	LG02	Paternal	260.925
494	SNP	SNP_Chr2_24890343	<nnxnp>	LG02	Paternal	276.737
495	SNP	SNP_Chr2_25925765	<nnxnp>	LG02	Paternal	313.842
496	SNP	SNP_Chr2_26711537	<nnxnp>	LG02	Paternal	314.744
497	SNP	SNP_Chr2_37666108	<nnxnp>	LG02	Paternal	353.082
498	SNP	SNP_Chr2_37802100	<nnxnp>	LG02	Paternal	353.547
499	SNP	SNP_Chr2_41818358	<lmxll>	LG02	Maternal	188.479
500	SNP	SNP_Chr2_48938678	<nnxnp>	LG02	Paternal	431.47
501	SNP	SNP_Chr2_52843103	<lmxll>	LG02	Maternal	267.819
502	SNP	SNP_Chr2_53188473	<lmxll>	LG02	Maternal	269.31
503	SNP	SNP_Chr2_55885305	<nnxnp>	LG02	Paternal	487.701
504	SNP	SNP_Chr2_57946983	<lmxll>	LG02	Maternal	279.951
505	SNP	SNP_Chr2_61090671	<lmxll>	LG02	Maternal	290.511
506	SNP	SNP_sc00044_3772859	<lmxll>	LG02	Maternal	247.584
507	SNP	SNP_sc00046_2638253	<lmxll>	LG02	Maternal	158.895
508	SNP	SNP_sc00046_3793915	<nnxnp>	LG02	Paternal	374.161
509	SNP	SNP_sc00138_2068369	<nnxnp>	LG02	Paternal	348.988
510	SNP	SNP_sc00211_575439	<lmxll>	LG02	Maternal	286.559
511	SNP	SNP_sc00212_475553	<nnxnp>	LG02	Paternal	14.357
512	SNP	SNP_sc00229_916540	<lmxll>	LG02	Maternal	134.367
513	SNP	SNP_sc00376_429365	<nnxnp>	LG02	Paternal	0
514	SNP	SNP_sc00467_345697	<lmxll>	LG02	Maternal	159.816
515	SNP	SNP_sc00494_219300	<lmxll>	LG02	Maternal	338.645
516	SNP	SNP_sc00632_121124	<lmxll>	LG02	Maternal	148.633
517	SNP	SNP_sc01512_166100	<nnxnp>	LG02	Paternal	214.54
518	SNP	SNP_sc01512_166127	<nnxnp>	LG02	Paternal	214.539
519	SNP	SNP_sc08072_152	<nnxnp>	LG02	Paternal	224.649
520	SNP	SNP_sc12372_2709	<nnxnp>	LG02	Paternal	441.993
521	SNP	SNP_Chr2_606992	<nnxnp>	LG02	Paternal	90.197
522	SNP	SNP_Chr2_607038	<nnxnp>	LG02	Paternal	90.203
523	SNP	SNP_Chr2_5446370	<lmxll>	LG02	Maternal	14.065
524	SNP	SNP_Chr2_21174639	<nnxnp>	LG02	Paternal	263.629
525	SNP	SNP_Chr2_23976126	<nnxnp>	LG02	Paternal	287.637
526	SNP	SNP_Chr2_28340264	<nnxnp>	LG02	Paternal	321.072
527	SNP	SNP_Chr2_30061831	<nnxnp>	LG02	Paternal	317.467
528	SNP	SNP_Chr2_31169051	<nnxnp>	LG02	Paternal	333.073
529	SNP	SNP_Chr2_32172797	<nnxnp>	LG02	Paternal	329.357
530	SNP	SNP_Chr2_44436881	<nnxnp>	LG02	Paternal	402.057
531	SNP	SNP_Chr2_44612175	<lmxll>	LG02	Maternal	227.414
532	SNP	SNP_Chr2_44616229	<lmxll>	LG02	Maternal	222.58
533	SNP	SNP_Chr2_48938712	<nnxnp>	LG02	Paternal	431.47
534	SNP	SNP_Chr2_48938733	<nnxnp>	LG02	Paternal	431.47
535	SNP	SNP_Chr2_55162584	<nnxnp>	LG02	Paternal	482.215
536	SNP	SNP_Chr2_55424141	<nnxnp>	LG02	Paternal	479.326
537	SNP	SNP_Chr2_56839723	<nnxnp>	LG02	Paternal	488.607
538	SNP	SNP_Chr2_65307128	<lmxll>	LG02	Maternal	313.313
539	SNP	SNP_Chr2_65307157	<lmxll>	LG02	Maternal	317.401
540	SNP	SNP_sc00044_2033682	<nnxnp>	LG02	Paternal	454.611
541	SNP	SNP_sc00138_2068002	<nnxnp>	LG02	Paternal	348.988
542	SNP	SNP_sc00218_831399	<lmxll>	LG02	Maternal	57.099
543	SNP	SNP_sc00218_831469	<lmxll>	LG02	Maternal	54.957
544	SNP	SNP_sc00390_481119	<lmxll>	LG02	Maternal	63.945
545	SNP	SNP_sc01769_108003	<lmxll>	LG02	Maternal	69.231
546	SNP	SNP_sc02491_35675	<nnxnp>	LG02	Paternal	212.422
547	SNP	SNP_sc14533_1921	<lmxll>	LG02	Maternal	94.119
548	IND	IND_Chr2_16758052	<nnxnp>	LG02	Paternal	227.41
549	IND	IND_Chr2_1156102	<nnxnp>	LG02	Paternal	87.888
550	IND	IND_Chr2_52698573	<nnxnp>	LG02	Paternal	467.428
551	IND	IND_Chr2_23983979	<nnxnp>	LG02	Paternal	295.254
552	IND	IND_Chr2_41817919	<lmxll>	LG02	Maternal	185.547
553	IND	IND_sc00046_619483	<lmxll>	LG02	Maternal	160.718
554	IND	IND_sc00335_394646	<lmxll>	LG02	Maternal	183.728
555	IND	IND_Chr2_5268824	<nnxnp>	LG02	Paternal	110.17
556	IND	IND_Chr2_15094243	<nnxnp>	LG02	Paternal	58.963
557	IND	IND_Chr2_22168037	<nnxnp>	LG02	Paternal	304.33
558	IND	IND_Chr2_33668054	<lmxll>	LG02	Maternal	120.99
559	IND	IND_Chr2_55186796	<nnxnp>	LG02	Paternal	483.118
560	IND	IND_Chr2_58801616	<lmxll>	LG02	Maternal	284.734
561	IND	IND_Chr2_59108813	<lmxll>	LG02	Maternal	282.929
562	IND	IND_sc00046_3777078	<nnxnp>	LG02	Paternal	370.059
563	IND	IND_Chr2_44498133	<lmxll>	LG02	Maternal	227.642
564	IND	IND_Chr2_56839708	<nnxnp>	LG02	Paternal	490.704
565	IND	IND_sc00044_2034150	<nnxnp>	LG02	Paternal	456.432
566	IND	IND_sc00207_1311861	<nnxnp>	LG02	Paternal	242.717
567	IND	IND_sc08531_3107	<hkxhk>	LG02	Maternal	164.326
568	IND	IND_Chr2_1952367	<nnxnp>	LG02	Paternal	98.483
569	IND	IND_Chr2_15869758	<nnxnp>	LG02	Paternal	10.639
570	IND	IND_Chr2_23517609	<nnxnp>	LG02	Paternal	281.487
571	IND	IND_sc00212_187669	<nnxnp>	LG02	Paternal	21.637
572	IND	IND_sc19761_782	<nnxnp>	LG02	Paternal	86.747
573	IND	IND_Chr2_21568214	<nnxnp>	LG02	Paternal	267.279
574	IND	IND_Chr2_32172753	<nnxnp>	LG02	Paternal	335.827
575	IND	IND_sc00046_622532	<lmxll>	LG02	Maternal	159.116
576	IND	IND_sc00940_121400	<nnxnp>	LG02	Paternal	213.319
577	IND	IND_Chr2_28094915	<nnxnp>	LG02	Paternal	321.977
578	IND	IND_Chr2_56118370	<nnxnp>	LG02	Paternal	497.407
579	IND	IND_sc00044_1188991	<lmxll>	LG02	Maternal	257.995
580	IND	IND_sc03692_4050	<nnxnp>	LG02	Paternal	212.869
581	IND	IND_Chr2_9095489	<lmxll>	LG02	Maternal	20.686
582	IND	IND_Chr2_57220268	<nnxnp>	LG02	Paternal	489.51
583	IND	IND_sc00244_349390	<nnxnp>	LG02	Paternal	2.008
584	IND	IND_Chr2_21044009	<nnxnp>	LG02	Paternal	264.832
585	IND	IND_Chr2_65307126	<lmxll>	LG02	Maternal	313.313
586	IND	IND_Chr2_5532981	<nnxnp>	LG02	Paternal	116.257
587	IND	IND_sc00068_598900	<lmxll>	LG02	Maternal	246.68
588	IND	IND_sc00229_447509	<lmxll>	LG02	Maternal	128.525
589	IND	IND_sc00977_220059	<nnxnp>	LG02	Paternal	358.065
590	SNP	SNP_Chr3_13387704	<nnxnp>	LG03	Paternal	53.523
591	SNP	SNP_Chr3_57905093	<lmxll>	LG03	Maternal	100.232
592	SNP	SNP_sc01670_9175	<nnxnp>	LG03	Paternal	269.377
593	SNP	SNP_sc16109_1427	<nnxnp>	LG03	Paternal	376.573
594	SNP	SNP_Chr3_12528363	<nnxnp>	LG03	Paternal	50.376
595	SNP	SNP_Chr3_25135894	<lmxll>	LG03	Maternal	15.908
596	SNP	SNP_Chr3_28093262	<lmxll>	LG03	Maternal	34.005
597	SNP	SNP_Chr3_42026014	<nnxnp>	LG03	Paternal	189.236
598	SNP	SNP_Chr3_50307438	<nnxnp>	LG03	Paternal	353.698
599	SNP	SNP_Chr3_51845829	<nnxnp>	LG03	Paternal	339.765
600	SNP	SNP_sc00301_447056	<nnxnp>	LG03	Paternal	292.182
601	SNP	SNP_sc01777_103081	<nnxnp>	LG03	Paternal	288.524
602	SNP	SNP_sc01793_64532	<nnxnp>	LG03	Paternal	308.961
603	SNP	SNP_sc02630_25798	<nnxnp>	LG03	Paternal	325.998
604	SNP	SNP_sc09802_1867	<nnxnp>	LG03	Paternal	157.287
605	SNP	SNP_Chr3_4991309	<nnxnp>	LG03	Paternal	22.514
606	SNP	SNP_Chr3_7787186	<nnxnp>	LG03	Paternal	37.168
607	SNP	SNP_Chr3_20212138	<nnxnp>	LG03	Paternal	80.515
608	SNP	SNP_Chr3_22079225	<nnxnp>	LG03	Paternal	94.859
609	SNP	SNP_Chr3_34766514	<nnxnp>	LG03	Paternal	148.967
610	SNP	SNP_Chr3_34931175	<nnxnp>	LG03	Paternal	164.634
611	SNP	SNP_Chr3_50549729	<nnxnp>	LG03	Paternal	357.341
612	SNP	SNP_Chr3_51845457	<nnxnp>	LG03	Paternal	248.376
613	SNP	SNP_Chr3_58464406	<lmxll>	LG03	Maternal	102.464
614	SNP	SNP_Chr3_60021139	<lmxll>	LG03	Maternal	117.068
615	SNP	SNP_Chr3_60021153	<lmxll>	LG03	Maternal	118.916
616	SNP	SNP_sc00260_220418	<nnxnp>	LG03	Paternal	180.081
617	SNP	SNP_sc00260_563600	<nnxnp>	LG03	Paternal	169.152
618	SNP	SNP_sc00616_170462	<nnxnp>	LG03	Paternal	300.979
619	SNP	SNP_sc00807_151390	<nnxnp>	LG03	Paternal	261.903
620	SNP	SNP_sc00824_221161	<nnxnp>	LG03	Paternal	375.672
621	SNP	SNP_sc01603_62720	<nnxnp>	LG03	Paternal	224.746
622	SNP	SNP_sc04498_6166	<nnxnp>	LG03	Paternal	295.788
623	SNP	SNP_sc19153_2398	<lmxll>	LG03	Maternal	67.117
624	SNP	SNP_sc22119_181	<nnxnp>	LG03	Paternal	340.853
625	SNP	SNP_Chr3_6592649	<nnxnp>	LG03	Paternal	30.144
626	SNP	SNP_Chr3_15357579	<nnxnp>	LG03	Paternal	63.656
627	SNP	SNP_Chr3_19586828	<nnxnp>	LG03	Paternal	79.524
628	SNP	SNP_Chr3_31604013	<lmxll>	LG03	Maternal	50.616
629	SNP	SNP_Chr3_34766522	<nnxnp>	LG03	Paternal	165.532
630	SNP	SNP_Chr3_38845322	<nnxnp>	LG03	Paternal	128.358
631	SNP	SNP_Chr3_41319172	<nnxnp>	LG03	Paternal	201.834
632	SNP	SNP_Chr3_42193000	<nnxnp>	LG03	Paternal	185.812
633	SNP	SNP_Chr3_44406484	<nnxnp>	LG03	Paternal	305.74
634	SNP	SNP_Chr3_50351798	<nnxnp>	LG03	Paternal	351.877
635	SNP	SNP_Chr3_52434590	<lmxll>	LG03	Maternal	78.655
636	SNP	SNP_sc00260_88629	<nnxnp>	LG03	Paternal	158.405
637	SNP	SNP_sc00260_220439	<nnxnp>	LG03	Paternal	181.603
638	SNP	SNP_sc00807_151004	<nnxnp>	LG03	Paternal	286.334
639	SNP	SNP_sc00896_11727	<nnxnp>	LG03	Paternal	292.182
640	SNP	SNP_sc00926_71716	<nnxnp>	LG03	Paternal	306.653
641	SNP	SNP_sc00939_219446	<nnxnp>	LG03	Paternal	280.363
642	SNP	SNP_sc01197_126813	<nnxnp>	LG03	Paternal	213.735
643	SNP	SNP_sc01301_75724	<nnxnp>	LG03	Paternal	311.882
644	SNP	SNP_sc01777_92363	<nnxnp>	LG03	Paternal	241.086
645	SNP	SNP_sc01798_46409	<nnxnp>	LG03	Paternal	231.158
646	SNP	SNP_sc01980_56012	<nnxnp>	LG03	Paternal	303.036
647	SNP	SNP_sc02100_6847	<nnxnp>	LG03	Paternal	212.835
648	SNP	SNP_sc02250_63476	<nnxnp>	LG03	Paternal	223.845
649	SNP	SNP_sc02562_32901	<nnxnp>	LG03	Paternal	230.96
650	SNP	SNP_sc25319_1233	<nnxnp>	LG03	Paternal	239.288
651	SNP	SNP_sc27605_996	<nnxnp>	LG03	Paternal	215.567
652	SNP	SNP_Chr3_25637718	<nnxnp>	LG03	Paternal	101.233
653	SNP	SNP_Chr3_33443942	<nnxnp>	LG03	Paternal	167.356
654	SNP	SNP_Chr3_34567769	<nnxnp>	LG03	Paternal	147.164
655	SNP	SNP_Chr3_35531692	<nnxnp>	LG03	Paternal	170.668
656	SNP	SNP_Chr3_35662747	<nnxnp>	LG03	Paternal	157.255
657	SNP	SNP_Chr3_40265333	<nnxnp>	LG03	Paternal	142.284
658	SNP	SNP_Chr3_49580912	<nnxnp>	LG03	Paternal	280.363
659	SNP	SNP_Chr3_50351862	<nnxnp>	LG03	Paternal	348.235
660	SNP	SNP_Chr3_51457395	<nnxnp>	LG03	Paternal	332.525
661	SNP	SNP_sc00260_220759	<nnxnp>	LG03	Paternal	157.467
662	SNP	SNP_sc00260_220818	<nnxnp>	LG03	Paternal	161.391
663	SNP	SNP_sc01793_64926	<nnxnp>	LG03	Paternal	312.265
664	SNP	SNP_sc02250_1692	<nnxnp>	LG03	Paternal	306.653
665	SNP	SNP_sc02603_29884	<nnxnp>	LG03	Paternal	223.845
666	SNP	SNP_sc02662_34778	<nnxnp>	LG03	Paternal	234.317
667	SNP	SNP_sc02970_10684	<nnxnp>	LG03	Paternal	340.853
668	SNP	SNP_sc05152_3393	<nnxnp>	LG03	Paternal	260.785
669	SNP	SNP_sc05646_185	<nnxnp>	LG03	Paternal	280.363
670	SNP	SNP_sc17677_1484	<nnxnp>	LG03	Paternal	335.39
671	SNP	SNP_Chr3_604079	<nnxnp>	LG03	Paternal	3.852
672	SNP	SNP_Chr3_6132602	<nnxnp>	LG03	Paternal	32.549
673	SNP	SNP_Chr3_6133053	<nnxnp>	LG03	Paternal	32.549
674	SNP	SNP_Chr3_13729020	<nnxnp>	LG03	Paternal	58.108
675	SNP	SNP_Chr3_18673236	<nnxnp>	LG03	Paternal	78.622
676	SNP	SNP_Chr3_23021663	<nnxnp>	LG03	Paternal	95.762
677	SNP	SNP_Chr3_24715874	<nnxnp>	LG03	Paternal	100.337
678	SNP	SNP_Chr3_25637701	<nnxnp>	LG03	Paternal	100.664
679	SNP	SNP_Chr3_27605263	<lmxll>	LG03	Maternal	30.085
680	SNP	SNP_Chr3_29166142	<nnxnp>	LG03	Paternal	111.731
681	SNP	SNP_Chr3_34567349	<nnxnp>	LG03	Paternal	167.334
682	SNP	SNP_Chr3_34567373	<nnxnp>	LG03	Paternal	166.433
683	SNP	SNP_Chr3_50623616	<nnxnp>	LG03	Paternal	347.334
684	SNP	SNP_Chr3_51845414	<nnxnp>	LG03	Paternal	337.174
685	SNP	SNP_sc00260_220380	<nnxnp>	LG03	Paternal	179.179
686	SNP	SNP_sc00285_529127	<nnxnp>	LG03	Paternal	291.284
687	SNP	SNP_sc00416_220087	<nnxnp>	LG03	Paternal	310.275
688	SNP	SNP_sc00807_149969	<nnxnp>	LG03	Paternal	262.356
689	SNP	SNP_sc00807_151441	<nnxnp>	LG03	Paternal	291.712
690	SNP	SNP_sc00896_109710	<nnxnp>	LG03	Paternal	267.786
691	SNP	SNP_sc01341_33125	<nnxnp>	LG03	Paternal	230.078
692	SNP	SNP_sc01347_35604	<nnxnp>	LG03	Paternal	248.376
693	SNP	SNP_sc01518_81357	<nnxnp>	LG03	Paternal	232.972
694	SNP	SNP_sc01560_57331	<nnxnp>	LG03	Paternal	8.111
695	SNP	SNP_sc01603_62759	<nnxnp>	LG03	Paternal	290.383
696	SNP	SNP_sc01980_55970	<nnxnp>	LG03	Paternal	313.901
697	SNP	SNP_sc01980_108787	<nnxnp>	LG03	Paternal	267.37
698	SNP	SNP_sc01999_99745	<nnxnp>	LG03	Paternal	303.948
699	SNP	SNP_sc02603_29854	<nnxnp>	LG03	Paternal	265.407
700	SNP	SNP_sc03007_28284	<nnxnp>	LG03	Paternal	245.602
701	SNP	SNP_sc05152_3418	<nnxnp>	LG03	Paternal	280.497
702	SNP	SNP_sc10918_1756	<nnxnp>	LG03	Paternal	382.059
703	SNP	SNP_sc19153_2366	<lmxll>	LG03	Maternal	66.211
704	SNP	SNP_sc19153_2403	<lmxll>	LG03	Maternal	67.117
705	SNP	SNP_sc23028_2717	<nnxnp>	LG03	Paternal	193.781
706	SNP	SNP_Chr3_6799447	<nnxnp>	LG03	Paternal	31.648
707	SNP	SNP_Chr3_12184298	<nnxnp>	LG03	Paternal	47.657
708	SNP	SNP_Chr3_17289675	<nnxnp>	LG03	Paternal	69.345
709	SNP	SNP_Chr3_19586423	<nnxnp>	LG03	Paternal	76.8
710	SNP	SNP_Chr3_23920612	<nnxnp>	LG03	Paternal	97.582
711	SNP	SNP_Chr3_24679555	<lmxll>	LG03	Maternal	13.011
712	SNP	SNP_Chr3_25073754	<nnxnp>	LG03	Paternal	101.233
713	SNP	SNP_Chr3_25638109	<nnxnp>	LG03	Paternal	101.233
714	SNP	SNP_Chr3_31604463	<lmxll>	LG03	Maternal	50.616
715	SNP	SNP_Chr3_33934673	<nnxnp>	LG03	Paternal	148.065
716	SNP	SNP_Chr3_35489411	<nnxnp>	LG03	Paternal	147.164
717	SNP	SNP_Chr3_40197824	<nnxnp>	LG03	Paternal	138.414
718	SNP	SNP_Chr3_46941480	<nnxnp>	LG03	Paternal	371.961
719	SNP	SNP_Chr3_48850783	<lmxll>	LG03	Maternal	80.48
720	SNP	SNP_Chr3_50623214	<nnxnp>	LG03	Paternal	348.235
721	SNP	SNP_sc00461_304659	<nnxnp>	LG03	Paternal	307.173
722	SNP	SNP_sc00933_87133	<nnxnp>	LG03	Paternal	248.376
723	SNP	SNP_sc01518_80925	<nnxnp>	LG03	Paternal	303.051
724	SNP	SNP_sc01988_20776	<nnxnp>	LG03	Paternal	286.706
725	SNP	SNP_sc02058_100885	<nnxnp>	LG03	Paternal	231.209
726	SNP	SNP_sc02662_35177	<nnxnp>	LG03	Paternal	294.905
727	SNP	SNP_sc03007_28731	<nnxnp>	LG03	Paternal	245.603
728	SNP	SNP_sc03959_20409	<nnxnp>	LG03	Paternal	316.826
729	SNP	SNP_sc04498_6146	<nnxnp>	LG03	Paternal	297.869
730	SNP	SNP_sc06151_19864	<nnxnp>	LG03	Paternal	237.484
731	SNP	SNP_sc06351_5750	<nnxnp>	LG03	Paternal	289.05
732	SNP	SNP_sc10184_3812	<nnxnp>	LG03	Paternal	23.416
733	SNP	SNP_sc22219_1235	<nnxnp>	LG03	Paternal	360.094
734	SNP	SNP_sc24340_3761	<nnxnp>	LG03	Paternal	305.752
735	SNP	SNP_Chr3_13170338	<nnxnp>	LG03	Paternal	55.347
736	SNP	SNP_Chr3_15104893	<nnxnp>	LG03	Paternal	61.827
737	SNP	SNP_Chr3_29337309	<nnxnp>	LG03	Paternal	120.861
738	SNP	SNP_Chr3_35035880	<nnxnp>	LG03	Paternal	151.087
739	SNP	SNP_Chr3_37613503	<nnxnp>	LG03	Paternal	119.957
740	SNP	SNP_Chr3_38283423	<nnxnp>	LG03	Paternal	126.533
741	SNP	SNP_Chr3_39537386	<nnxnp>	LG03	Paternal	131.091
742	SNP	SNP_Chr3_40985775	<nnxnp>	LG03	Paternal	197.5
743	SNP	SNP_Chr3_41494976	<nnxnp>	LG03	Paternal	191.058
744	SNP	SNP_Chr3_46265812	<nnxnp>	LG03	Paternal	370.139
745	SNP	SNP_Chr3_49400848	<nnxnp>	LG03	Paternal	385.002
746	SNP	SNP_Chr3_51066337	<nnxnp>	LG03	Paternal	362.31
747	SNP	SNP_Chr3_51151989	<nnxnp>	LG03	Paternal	357.344
748	SNP	SNP_Chr3_55604894	<lmxll>	LG03	Maternal	89.853
749	SNP	SNP_Chr3_57905949	<lmxll>	LG03	Maternal	109.356
750	SNP	SNP_sc00250_687180	<nnxnp>	LG03	Paternal	177.139
751	SNP	SNP_sc00343_818581	<nnxnp>	LG03	Paternal	340.681
752	SNP	SNP_sc00343_818958	<nnxnp>	LG03	Paternal	337.209
753	SNP	SNP_sc00625_316785	<nnxnp>	LG03	Paternal	306.915
754	SNP	SNP_sc00761_265898	<nnxnp>	LG03	Paternal	178.732
755	SNP	SNP_sc01080_56713	<nnxnp>	LG03	Paternal	174.155
756	SNP	SNP_sc01204_22961	<nnxnp>	LG03	Paternal	288.589
757	SNP	SNP_sc01279_149464	<nnxnp>	LG03	Paternal	291.284
758	SNP	SNP_sc01301_36950	<nnxnp>	LG03	Paternal	304.888
759	SNP	SNP_sc01341_191126	<nnxnp>	LG03	Paternal	312.258
760	SNP	SNP_sc01760_54455	<nnxnp>	LG03	Paternal	250.202
761	SNP	SNP_sc01777_91876	<nnxnp>	LG03	Paternal	286.951
762	SNP	SNP_sc01777_99196	<nnxnp>	LG03	Paternal	222.043
763	SNP	SNP_sc02662_37100	<nnxnp>	LG03	Paternal	242.908
764	SNP	SNP_sc02711_20386	<nnxnp>	LG03	Paternal	232.917
765	SNP	SNP_sc03273_37390	<nnxnp>	LG03	Paternal	303.481
766	SNP	SNP_sc06151_19429	<nnxnp>	LG03	Paternal	315.701
767	SNP	SNP_sc10918_1800	<nnxnp>	LG03	Paternal	382.059
768	SNP	SNP_sc12659_2624	<nnxnp>	LG03	Paternal	350.055
769	SNP	SNP_sc33724_1729	<nnxnp>	LG03	Paternal	315.278
770	SNP	SNP_Chr3_1002398	<nnxnp>	LG03	Paternal	1.995
771	SNP	SNP_Chr3_26673412	<nnxnp>	LG03	Paternal	104
772	SNP	SNP_Chr3_33166513	<nnxnp>	LG03	Paternal	147.075
773	SNP	SNP_Chr3_33934717	<nnxnp>	LG03	Paternal	148.065
774	SNP	SNP_Chr3_35637276	<nnxnp>	LG03	Paternal	155.462
775	SNP	SNP_Chr3_35824348	<nnxnp>	LG03	Paternal	170.049
776	SNP	SNP_Chr3_45382539	<nnxnp>	LG03	Paternal	367.639
777	SNP	SNP_Chr3_46189466	<lmxll>	LG03	Maternal	70.128
778	SNP	SNP_Chr3_46583675	<nnxnp>	LG03	Paternal	365.254
779	SNP	SNP_Chr3_47249412	<nnxnp>	LG03	Paternal	381.156
780	SNP	SNP_Chr3_52897817	<lmxll>	LG03	Maternal	82.849
781	SNP	SNP_Chr3_55136199	<lmxll>	LG03	Maternal	88.949
782	SNP	SNP_sc00317_85230	<nnxnp>	LG03	Paternal	178.281
783	SNP	SNP_sc00317_332354	<nnxnp>	LG03	Paternal	171.357
784	SNP	SNP_sc01204_197100	<nnxnp>	LG03	Paternal	222.027
785	SNP	SNP_sc01219_254250	<nnxnp>	LG03	Paternal	211.006
786	SNP	SNP_sc01279_49734	<nnxnp>	LG03	Paternal	275.785
787	SNP	SNP_sc01489_22278	<nnxnp>	LG03	Paternal	262.067
788	SNP	SNP_sc02630_858	<nnxnp>	LG03	Paternal	261.994
789	SNP	SNP_sc04101_7450	<nnxnp>	LG03	Paternal	315.701
790	SNP	SNP_sc04260_29179	<nnxnp>	LG03	Paternal	212.835
791	SNP	SNP_sc05685_17171	<nnxnp>	LG03	Paternal	236.563
792	SNP	SNP_sc06151_19447	<nnxnp>	LG03	Paternal	269.588
793	SNP	SNP_sc12612_603	<nnxnp>	LG03	Paternal	245.661
794	SNP	SNP_sc27107_712	<nnxnp>	LG03	Paternal	289.936
795	SNP	SNP_Chr3_5371584	<nnxnp>	LG03	Paternal	25.844
796	SNP	SNP_Chr3_6941423	<nnxnp>	LG03	Paternal	33.455
797	SNP	SNP_Chr3_13169937	<nnxnp>	LG03	Paternal	52.621
798	SNP	SNP_Chr3_21375381	<nnxnp>	LG03	Paternal	90.14
799	SNP	SNP_Chr3_24742899	<lmxll>	LG03	Maternal	14.48
800	SNP	SNP_Chr3_34766121	<nnxnp>	LG03	Paternal	147.158
801	SNP	SNP_Chr3_35888627	<nnxnp>	LG03	Paternal	177.698
802	SNP	SNP_Chr3_36402553	<nnxnp>	LG03	Paternal	113.555
803	SNP	SNP_Chr3_37139449	<nnxnp>	LG03	Paternal	118.134
804	SNP	SNP_Chr3_45394238	<nnxnp>	LG03	Paternal	367.062
805	SNP	SNP_Chr3_47543658	<nnxnp>	LG03	Paternal	375.672
806	SNP	SNP_Chr3_51523523	<nnxnp>	LG03	Paternal	333.568
807	SNP	SNP_Chr3_58052933	<lmxll>	LG03	Maternal	110.268
808	SNP	SNP_Chr3_58590126	<lmxll>	LG03	Maternal	105.258
809	SNP	SNP_sc00250_687191	<nnxnp>	LG03	Paternal	182.247
810	SNP	SNP_sc00250_864800	<nnxnp>	LG03	Paternal	169.152
811	SNP	SNP_sc00343_818584	<nnxnp>	LG03	Paternal	340.586
812	SNP	SNP_sc00417_300154	<nnxnp>	LG03	Paternal	248.376
813	SNP	SNP_sc00518_326464	<nnxnp>	LG03	Paternal	296.787
814	SNP	SNP_sc00625_27717	<nnxnp>	LG03	Paternal	267.401
815	SNP	SNP_sc00729_145306	<nnxnp>	LG03	Paternal	292.182
816	SNP	SNP_sc01126_163921	<nnxnp>	LG03	Paternal	320.313
817	SNP	SNP_sc01301_35558	<nnxnp>	LG03	Paternal	292.182
818	SNP	SNP_sc01518_90242	<nnxnp>	LG03	Paternal	271.284
819	SNP	SNP_sc01574_44637	<nnxnp>	LG03	Paternal	235.601
820	SNP	SNP_sc02100_66993	<nnxnp>	LG03	Paternal	267.599
821	SNP	SNP_sc02660_47553	<nnxnp>	LG03	Paternal	259.423
822	SNP	SNP_sc03273_28154	<nnxnp>	LG03	Paternal	282.698
823	SNP	SNP_sc18687_274	<nnxnp>	LG03	Paternal	193.782
824	SNP	SNP_sc28273_1186	<nnxnp>	LG03	Paternal	237.459
825	SNP	SNP_Chr3_25638061	<nnxnp>	LG03	Paternal	101.233
826	SNP	SNP_Chr3_33374108	<nnxnp>	LG03	Paternal	147.164
827	SNP	SNP_Chr3_38211115	<lmxll>	LG03	Maternal	41.183
828	SNP	SNP_Chr3_40197836	<nnxnp>	LG03	Paternal	138.416
829	SNP	SNP_Chr3_44371419	<nnxnp>	LG03	Paternal	235.683
830	SNP	SNP_Chr3_50207778	<nnxnp>	LG03	Paternal	355.523
831	SNP	SNP_Chr3_50624805	<nnxnp>	LG03	Paternal	344.745
832	SNP	SNP_Chr3_55814643	<lmxll>	LG03	Maternal	90.86
833	SNP	SNP_Chr3_55814667	<lmxll>	LG03	Maternal	91.995
834	SNP	SNP_Chr3_59100550	<lmxll>	LG03	Maternal	106.859
835	SNP	SNP_sc00296_876890	<nnxnp>	LG03	Paternal	378.396
836	SNP	SNP_sc00413_284018	<nnxnp>	LG03	Paternal	237.484
837	SNP	SNP_sc00616_93778	<nnxnp>	LG03	Paternal	233.075
838	SNP	SNP_sc00616_447385	<nnxnp>	LG03	Paternal	252.178
839	SNP	SNP_sc01341_143446	<nnxnp>	LG03	Paternal	282.208
840	SNP	SNP_sc01560_57294	<nnxnp>	LG03	Paternal	5.971
841	SNP	SNP_sc02115_1244	<nnxnp>	LG03	Paternal	226.938
842	SNP	SNP_sc03333_30849	<nnxnp>	LG03	Paternal	244.232
843	SNP	SNP_sc03649_31159	<nnxnp>	LG03	Paternal	257.202
844	SNP	SNP_Chr3_1245208	<nnxnp>	LG03	Paternal	0
845	SNP	SNP_Chr3_2723618	<nnxnp>	LG03	Paternal	10.256
846	SNP	SNP_Chr3_17921502	<nnxnp>	LG03	Paternal	74.045
847	SNP	SNP_Chr3_21375385	<nnxnp>	LG03	Paternal	89.227
848	SNP	SNP_Chr3_34766498	<nnxnp>	LG03	Paternal	165.119
849	SNP	SNP_Chr3_57905966	<lmxll>	LG03	Maternal	99.213
850	SNP	SNP_sc00413_450685	<nnxnp>	LG03	Paternal	293.083
851	SNP	SNP_sc00416_146489	<nnxnp>	LG03	Paternal	219.921
852	SNP	SNP_sc00624_124431	<nnxnp>	LG03	Paternal	235.714
853	SNP	SNP_sc00624_133558	<nnxnp>	LG03	Paternal	222.914
854	SNP	SNP_sc00761_202427	<nnxnp>	LG03	Paternal	169.599
855	SNP	SNP_sc01301_36881	<nnxnp>	LG03	Paternal	212.835
856	SNP	SNP_sc01518_70765	<nnxnp>	LG03	Paternal	254.312
857	SNP	SNP_sc01777_84254	<nnxnp>	LG03	Paternal	299.414
858	SNP	SNP_sc02516_9615	<nnxnp>	LG03	Paternal	272.671
859	SNP	SNP_sc02516_15332	<nnxnp>	LG03	Paternal	289.486
860	SNP	SNP_sc02660_47574	<nnxnp>	LG03	Paternal	255.067
861	SNP	SNP_sc05152_3481	<nnxnp>	LG03	Paternal	238.445
862	SNP	SNP_sc12687_661	<nnxnp>	LG03	Paternal	368.318
863	IND	IND_Chr3_3096423	<nnxnp>	LG03	Paternal	15.942
864	IND	IND_Chr3_17224027	<lmxll>	LG03	Maternal	0
865	IND	IND_Chr3_17824339	<nnxnp>	LG03	Paternal	74.043
866	IND	IND_Chr3_29014619	<nnxnp>	LG03	Paternal	115.377
867	IND	IND_sc00301_376378	<nnxnp>	LG03	Paternal	315.701
868	IND	IND_sc00417_135375	<nnxnp>	LG03	Paternal	248.376
869	IND	IND_sc04009_29717	<nnxnp>	LG03	Paternal	293.985
870	IND	IND_Chr3_4686403	<nnxnp>	LG03	Paternal	21.611
871	IND	IND_Chr3_17916557	<nnxnp>	LG03	Paternal	74.043
872	IND	IND_Chr3_25060445	<nnxnp>	LG03	Paternal	101.233
873	IND	IND_Chr3_29337277	<nnxnp>	LG03	Paternal	120.861
874	IND	IND_Chr3_33707162	<nnxnp>	LG03	Paternal	148.065
875	IND	IND_Chr3_42288874	<nnxnp>	LG03	Paternal	187.767
876	IND	IND_sc01073_149478	<nnxnp>	LG03	Paternal	280.363
877	IND	IND_sc07768_9025	<nnxnp>	LG03	Paternal	237.484
878	IND	IND_Chr3_24570361	<nnxnp>	LG03	Paternal	100.925
879	IND	IND_Chr3_58634635	<lmxll>	LG03	Maternal	108.455
880	IND	IND_sc00317_332303	<nnxnp>	LG03	Paternal	171.357
881	IND	IND_sc00413_571946	<nnxnp>	LG03	Paternal	237.484
882	IND	IND_sc00564_387408	<nnxnp>	LG03	Paternal	340.77
883	IND	IND_sc00939_157433	<nnxnp>	LG03	Paternal	303.051
884	IND	IND_sc02416_57020	<nnxnp>	LG03	Paternal	314.804
885	IND	IND_sc22219_830	<nnxnp>	LG03	Paternal	360.094
886	IND	IND_Chr3_7864175	<nnxnp>	LG03	Paternal	37.161
887	IND	IND_sc01219_86521	<nnxnp>	LG03	Paternal	240.185
888	IND	IND_sc00416_180894	<nnxnp>	LG03	Paternal	239.743
889	IND	IND_Chr3_600070	<nnxnp>	LG03	Paternal	3.838
890	IND	IND_Chr3_1259951	<nnxnp>	LG03	Paternal	2.029
891	IND	IND_Chr3_41316382	<nnxnp>	LG03	Paternal	192.88
892	IND	IND_sc00461_507385	<nnxnp>	LG03	Paternal	237.484
893	IND	IND_sc01225_44340	<nnxnp>	LG03	Paternal	215.493
894	IND	IND_sc00518_105504	<nnxnp>	LG03	Paternal	290.383
895	IND	IND_Chr3_5140875	<nnxnp>	LG03	Paternal	27.067
896	IND	IND_sc00761_229159	<nnxnp>	LG03	Paternal	178.281
897	IND	IND_Chr3_39423270	<nnxnp>	LG03	Paternal	129.264
898	IND	IND_sc01444_76757	<nnxnp>	LG03	Paternal	278.08
899	IND	IND_sc01597_76799	<nnxnp>	LG03	Paternal	189.236
900	SNP	SNP_Chr4_27823289	<lmxll>	LG04	Maternal	147.146
901	SNP	SNP_Chr4_30737683	<nnxnp>	LG04	Paternal	216.004
902	SNP	SNP_sc00093_1410878	<nnxnp>	LG04	Paternal	12.251
903	SNP	SNP_sc08053_354	<lmxll>	LG04	Maternal	59.28
904	SNP	SNP_Chr4_787845	<nnxnp>	LG04	Paternal	84.72
905	SNP	SNP_Chr4_25737343	<nnxnp>	LG04	Paternal	193.811
906	SNP	SNP_Chr4_26656699	<lmxll>	LG04	Maternal	151.694
907	SNP	SNP_Chr4_36981417	<nnxnp>	LG04	Paternal	241.082
908	SNP	SNP_Chr4_39633952	<nnxnp>	LG04	Paternal	248.393
909	SNP	SNP_sc00190_781891	<lmxll>	LG04	Maternal	90.446
910	SNP	SNP_sc00226_568430	<nnxnp>	LG04	Paternal	187.412
911	SNP	SNP_sc00575_491714	<lmxll>	LG04	Maternal	63.793
912	SNP	SNP_sc00649_365446	<nnxnp>	LG04	Paternal	136.218
913	SNP	SNP_sc03412_8548	<lmxll>	LG04	Maternal	39.178
914	SNP	SNP_sc03412_8582	<lmxll>	LG04	Maternal	26.564
915	SNP	SNP_sc09825_3533	<lmxll>	LG04	Maternal	144.434
916	SNP	SNP_sc24781_2087	<nnxnp>	LG04	Paternal	150.184
917	SNP	SNP_Chr4_16538973	<nnxnp>	LG04	Paternal	125.081
918	SNP	SNP_Chr4_20810006	<nnxnp>	LG04	Paternal	160.39
919	SNP	SNP_Chr4_26015522	<nnxnp>	LG04	Paternal	202.049
920	SNP	SNP_Chr4_33179664	<nnxnp>	LG04	Paternal	210.823
921	SNP	SNP_Chr4_39471334	<nnxnp>	LG04	Paternal	249.294
922	SNP	SNP_Chr4_43265240	<lmxll>	LG04	Maternal	217.671
923	SNP	SNP_Chr4_53613346	<nnxnp>	LG04	Paternal	308.997
924	SNP	SNP_Chr4_55363977	<lmxll>	LG04	Maternal	258.855
925	SNP	SNP_sc00093_1369587	<nnxnp>	LG04	Paternal	10.448
926	SNP	SNP_sc00093_2876143	<nnxnp>	LG04	Paternal	12.251
927	SNP	SNP_sc00190_781884	<lmxll>	LG04	Maternal	90.446
928	SNP	SNP_sc00190_782352	<lmxll>	LG04	Maternal	93.5
929	SNP	SNP_sc00255_1184822	<lmxll>	LG04	Maternal	124.379
930	SNP	SNP_sc00327_591574	<nnxnp>	LG04	Paternal	109.769
931	SNP	SNP_sc00388_548753	<nnxnp>	LG04	Paternal	10.448
932	SNP	SNP_sc00641_152600	<lmxll>	LG04	Maternal	110.877
933	SNP	SNP_sc00715_279712	<lmxll>	LG04	Maternal	61.995
934	SNP	SNP_sc00776_129160	<lmxll>	LG04	Maternal	86.841
935	SNP	SNP_sc01616_16858	<nnxnp>	LG04	Paternal	48.156
936	SNP	SNP_sc01825_104856	<lmxll>	LG04	Maternal	75.768
937	SNP	SNP_sc10535_1765	<nnxnp>	LG04	Paternal	256.601
938	SNP	SNP_sc18864_639	<lmxll>	LG04	Maternal	239.866
939	SNP	SNP_Chr4_5698338	<nnxnp>	LG04	Paternal	25.162
940	SNP	SNP_Chr4_16583564	<nnxnp>	LG04	Paternal	126.218
941	SNP	SNP_Chr4_22031752	<nnxnp>	LG04	Paternal	176.247
942	SNP	SNP_Chr4_26465461	<lmxll>	LG04	Maternal	158.799
943	SNP	SNP_Chr4_31280684	<nnxnp>	LG04	Paternal	216.004
944	SNP	SNP_Chr4_46119228	<nnxnp>	LG04	Paternal	279.863
945	SNP	SNP_Chr4_50980215	<lmxll>	LG04	Maternal	247.77
946	SNP	SNP_Chr4_52229383	<nnxnp>	LG04	Paternal	304.796
947	SNP	SNP_Chr4_54302144	<nnxnp>	LG04	Paternal	313.193
948	SNP	SNP_Chr4_57227786	<nnxnp>	LG04	Paternal	320.791
949	SNP	SNP_sc00190_1318853	<lmxll>	LG04	Maternal	86.841
950	SNP	SNP_sc00327_485170	<nnxnp>	LG04	Paternal	103.301
951	SNP	SNP_sc00327_485174	<nnxnp>	LG04	Paternal	114.307
952	SNP	SNP_sc00379_436637	<nnxnp>	LG04	Paternal	227.87
953	SNP	SNP_sc00529_106982	<nnxnp>	LG04	Paternal	116.128
954	SNP	SNP_sc00569_145204	<lmxll>	LG04	Maternal	83.191
955	SNP	SNP_sc00686_338165	<nnxnp>	LG04	Paternal	129.857
956	SNP	SNP_sc00689_163984	<nnxnp>	LG04	Paternal	156.735
957	SNP	SNP_sc00735_268618	<lmxll>	LG04	Maternal	79.479
958	SNP	SNP_sc02203_25715	<lmxll>	LG04	Maternal	61.995
959	SNP	SNP_sc03067_471	<lmxll>	LG04	Maternal	64.691
960	SNP	SNP_sc06524_1259	<lmxll>	LG04	Maternal	58.379
961	SNP	SNP_sc10535_1722	<nnxnp>	LG04	Paternal	256.601
962	SNP	SNP_sc10535_1745	<nnxnp>	LG04	Paternal	257.502
963	SNP	SNP_Chr4_822955	<nnxnp>	LG04	Paternal	83.708
964	SNP	SNP_Chr4_3657142	<nnxnp>	LG04	Paternal	165.92
965	SNP	SNP_Chr4_5241005	<nnxnp>	LG04	Paternal	20.481
966	SNP	SNP_Chr4_6298505	<nnxnp>	LG04	Paternal	33.411
967	SNP	SNP_Chr4_6525574	<nnxnp>	LG04	Paternal	45.435
968	SNP	SNP_Chr4_14162121	<nnxnp>	LG04	Paternal	112.489
969	SNP	SNP_Chr4_20037863	<nnxnp>	LG04	Paternal	156.735
970	SNP	SNP_Chr4_24095905	<nnxnp>	LG04	Paternal	179.006
971	SNP	SNP_Chr4_25742775	<lmxll>	LG04	Maternal	162.173
972	SNP	SNP_Chr4_26832855	<lmxll>	LG04	Maternal	167.422
973	SNP	SNP_Chr4_29117754	<nnxnp>	LG04	Paternal	214.659
974	SNP	SNP_Chr4_31077188	<nnxnp>	LG04	Paternal	209.637
975	SNP	SNP_Chr4_33411168	<lmxll>	LG04	Maternal	182.045
976	SNP	SNP_Chr4_33419742	<lmxll>	LG04	Maternal	183.088
977	SNP	SNP_Chr4_34116390	<lmxll>	LG04	Maternal	188.61
978	SNP	SNP_Chr4_40225860	<lmxll>	LG04	Maternal	207.492
979	SNP	SNP_Chr4_49715194	<lmxll>	LG04	Maternal	240.322
980	SNP	SNP_Chr4_50189273	<lmxll>	LG04	Maternal	239.421
981	SNP	SNP_Chr4_50980223	<lmxll>	LG04	Maternal	247.77
982	SNP	SNP_Chr4_54157791	<lmxll>	LG04	Maternal	261.983
983	SNP	SNP_sc00226_567934	<nnxnp>	LG04	Paternal	185.593
984	SNP	SNP_sc00327_591594	<nnxnp>	LG04	Paternal	103.301
985	SNP	SNP_sc00327_591990	<nnxnp>	LG04	Paternal	107.011
986	SNP	SNP_sc00361_205330	<nnxnp>	LG04	Paternal	126.218
987	SNP	SNP_sc00529_107001	<nnxnp>	LG04	Paternal	117.031
988	SNP	SNP_sc00641_228574	<nnxnp>	LG04	Paternal	159.488
989	SNP	SNP_sc00686_338563	<nnxnp>	LG04	Paternal	129.857
990	SNP	SNP_sc00689_191556	<nnxnp>	LG04	Paternal	156.735
991	SNP	SNP_sc01411_10122	<lmxll>	LG04	Maternal	60.719
992	SNP	SNP_sc01561_31728	<nnxnp>	LG04	Paternal	12.251
993	SNP	SNP_sc01623_20478	<lmxll>	LG04	Maternal	89.215
994	SNP	SNP_sc06524_1241	<lmxll>	LG04	Maternal	61.995
995	SNP	SNP_Chr4_6524094	<nnxnp>	LG04	Paternal	42.712
996	SNP	SNP_Chr4_14252737	<nnxnp>	LG04	Paternal	111.557
997	SNP	SNP_Chr4_14911084	<nnxnp>	LG04	Paternal	120.741
998	SNP	SNP_Chr4_18349990	<lmxll>	LG04	Maternal	0
999	SNP	SNP_Chr4_22060812	<nnxnp>	LG04	Paternal	175.347
1000	SNP	SNP_Chr4_22820807	<nnxnp>	LG04	Paternal	174.44
1001	SNP	SNP_Chr4_25858225	<nnxnp>	LG04	Paternal	199.293
1002	SNP	SNP_Chr4_26832806	<lmxll>	LG04	Maternal	144.555
1003	SNP	SNP_Chr4_31525071	<lmxll>	LG04	Maternal	175.654
1004	SNP	SNP_Chr4_35674553	<lmxll>	LG04	Maternal	197.104
1005	SNP	SNP_Chr4_43086060	<nnxnp>	LG04	Paternal	262.505
1006	SNP	SNP_Chr4_45308289	<nnxnp>	LG04	Paternal	272.87
1007	SNP	SNP_Chr4_48192016	<nnxnp>	LG04	Paternal	288.256
1008	SNP	SNP_sc00255_35998	<nnxnp>	LG04	Paternal	156.735
1009	SNP	SNP_sc00277_967173	<lmxll>	LG04	Maternal	72.748
1010	SNP	SNP_sc00529_184344	<nnxnp>	LG04	Paternal	90.304
1011	SNP	SNP_sc00678_54327	<lmxll>	LG04	Maternal	46.097
1012	SNP	SNP_sc00776_128768	<lmxll>	LG04	Maternal	86.841
1013	SNP	SNP_sc01155_32243	<nnxnp>	LG04	Paternal	12.256
1014	SNP	SNP_sc05909_2352	<lmxll>	LG04	Maternal	64.691
1015	SNP	SNP_sc14867_2852	<nnxnp>	LG04	Paternal	90.304
1016	SNP	SNP_sc18924_1307	<nnxnp>	LG04	Paternal	111.588
1017	SNP	SNP_sc20262_710	<lmxll>	LG04	Maternal	46.692
1018	SNP	SNP_Chr4_823005	<nnxnp>	LG04	Paternal	85.625
1019	SNP	SNP_Chr4_5250127	<nnxnp>	LG04	Paternal	20.481
1020	SNP	SNP_Chr4_6482541	<nnxnp>	LG04	Paternal	38.995
1021	SNP	SNP_Chr4_6525592	<nnxnp>	LG04	Paternal	44.533
1022	SNP	SNP_Chr4_15621988	<nnxnp>	LG04	Paternal	121.643
1023	SNP	SNP_Chr4_22600385	<lmxll>	LG04	Maternal	114.372
1024	SNP	SNP_Chr4_22820451	<nnxnp>	LG04	Paternal	175.347
1025	SNP	SNP_Chr4_25876305	<nnxnp>	LG04	Paternal	198.39
1026	SNP	SNP_Chr4_27367087	<lmxll>	LG04	Maternal	145.723
1027	SNP	SNP_Chr4_44053287	<lmxll>	LG04	Maternal	221.327
1028	SNP	SNP_Chr4_46119216	<nnxnp>	LG04	Paternal	279.863
1029	SNP	SNP_Chr4_46119284	<nnxnp>	LG04	Paternal	279.863
1030	SNP	SNP_Chr4_47647691	<nnxnp>	LG04	Paternal	292.668
1031	SNP	SNP_Chr4_48981808	<nnxnp>	LG04	Paternal	298.482
1032	SNP	SNP_Chr4_51906833	<nnxnp>	LG04	Paternal	302.971
1033	SNP	SNP_Chr4_54601270	<lmxll>	LG04	Maternal	258.855
1034	SNP	SNP_Chr4_55975036	<lmxll>	LG04	Maternal	269.625
1035	SNP	SNP_sc00093_2422219	<nnxnp>	LG04	Paternal	12.251
1036	SNP	SNP_sc00093_2939902	<nnxnp>	LG04	Paternal	0
1037	SNP	SNP_sc00255_363792	<lmxll>	LG04	Maternal	104.569
1038	SNP	SNP_sc00302_393882	<lmxll>	LG04	Maternal	88.65
1039	SNP	SNP_sc00379_173716	<lmxll>	LG04	Maternal	171.984
1040	SNP	SNP_sc00388_528385	<nnxnp>	LG04	Paternal	12.251
1041	SNP	SNP_sc00511_348085	<lmxll>	LG04	Maternal	61.995
1042	SNP	SNP_sc00511_348096	<lmxll>	LG04	Maternal	61.995
1043	SNP	SNP_sc00715_280340	<lmxll>	LG04	Maternal	58.327
1044	SNP	SNP_sc00776_129124	<lmxll>	LG04	Maternal	36.203
1045	SNP	SNP_sc00835_41591	<nnxnp>	LG04	Paternal	190.171
1046	SNP	SNP_sc00917_88735	<lmxll>	LG04	Maternal	54.466
1047	SNP	SNP_sc01282_113125	<lmxll>	LG04	Maternal	50.924
1048	SNP	SNP_sc01349_25281	<nnxnp>	LG04	Paternal	131.217
1049	SNP	SNP_sc01623_20926	<lmxll>	LG04	Maternal	87.036
1050	SNP	SNP_sc04299_17643	<lmxll>	LG04	Maternal	85.647
1051	SNP	SNP_sc09825_3552	<lmxll>	LG04	Maternal	143.532
1052	SNP	SNP_sc17663_1996	<nnxnp>	LG04	Paternal	132.873
1053	SNP	SNP_sc34477_1692	<lmxll>	LG04	Maternal	292.179
1054	SNP	SNP_Chr4_3644644	<nnxnp>	LG04	Paternal	167.748
1055	SNP	SNP_Chr4_5787005	<nnxnp>	LG04	Paternal	30.964
1056	SNP	SNP_Chr4_24251894	<lmxll>	LG04	Maternal	124.379
1057	SNP	SNP_Chr4_25847824	<nnxnp>	LG04	Paternal	199.297
1058	SNP	SNP_Chr4_25943595	<nnxnp>	LG04	Paternal	196.567
1059	SNP	SNP_Chr4_30016948	<nnxnp>	LG04	Paternal	209.638
1060	SNP	SNP_Chr4_33420160	<lmxll>	LG04	Maternal	180.226
1061	SNP	SNP_Chr4_33855946	<lmxll>	LG04	Maternal	189.612
1062	SNP	SNP_Chr4_39997380	<nnxnp>	LG04	Paternal	252.023
1063	SNP	SNP_Chr4_41639440	<lmxll>	LG04	Maternal	216.377
1064	SNP	SNP_Chr4_42415458	<nnxnp>	LG04	Paternal	258.945
1065	SNP	SNP_Chr4_43629488	<lmxll>	LG04	Maternal	220.425
1066	SNP	SNP_Chr4_47753354	<nnxnp>	LG04	Paternal	293.761
1067	SNP	SNP_Chr4_48192484	<nnxnp>	LG04	Paternal	289.161
1068	SNP	SNP_Chr4_48925799	<nnxnp>	LG04	Paternal	295.565
1069	SNP	SNP_Chr4_55973221	<lmxll>	LG04	Maternal	270.697
1070	SNP	SNP_sc00093_531138	<nnxnp>	LG04	Paternal	18.659
1071	SNP	SNP_sc00327_671054	<nnxnp>	LG04	Paternal	112.525
1072	SNP	SNP_sc00388_121868	<nnxnp>	LG04	Paternal	10.447
1073	SNP	SNP_sc00641_253253	<nnxnp>	LG04	Paternal	162.211
1074	SNP	SNP_sc01262_24883	<lmxll>	LG04	Maternal	62.896
1075	SNP	SNP_sc01623_20932	<lmxll>	LG04	Maternal	87.971
1076	SNP	SNP_sc04587_34073	<lmxll>	LG04	Maternal	61.995
1077	SNP	SNP_sc05708_14157	<nnxnp>	LG04	Paternal	129.405
1078	SNP	SNP_sc08596_2709	<lmxll>	LG04	Maternal	65.979
1079	SNP	SNP_sc11002_1815	<nnxnp>	LG04	Paternal	155.661
1080	SNP	SNP_sc14867_2824	<nnxnp>	LG04	Paternal	90.304
1081	SNP	SNP_sc35150_1931	<nnxnp>	LG04	Paternal	142.721
1082	SNP	SNP_Chr4_5790209	<nnxnp>	LG04	Paternal	27.467
1083	SNP	SNP_Chr4_12020783	<nnxnp>	LG04	Paternal	62.868
1084	SNP	SNP_Chr4_25736947	<nnxnp>	LG04	Paternal	193.815
1085	SNP	SNP_Chr4_26625668	<lmxll>	LG04	Maternal	166.326
1086	SNP	SNP_Chr4_26656653	<lmxll>	LG04	Maternal	153.516
1087	SNP	SNP_Chr4_28148016	<lmxll>	LG04	Maternal	148.048
1088	SNP	SNP_Chr4_32336409	<nnxnp>	LG04	Paternal	218.115
1089	SNP	SNP_Chr4_32848942	<nnxnp>	LG04	Paternal	208.733
1090	SNP	SNP_Chr4_33420119	<lmxll>	LG04	Maternal	180.226
1091	SNP	SNP_Chr4_35825473	<lmxll>	LG04	Maternal	198.116
1092	SNP	SNP_Chr4_37537886	<nnxnp>	LG04	Paternal	244.731
1093	SNP	SNP_Chr4_45104853	<nnxnp>	LG04	Paternal	271.472
1094	SNP	SNP_Chr4_50157633	<lmxll>	LG04	Maternal	243.084
1095	SNP	SNP_sc00093_2674671	<nnxnp>	LG04	Paternal	16.833
1096	SNP	SNP_sc00226_109268	<lmxll>	LG04	Maternal	129.332
1097	SNP	SNP_sc00255_1167843	<lmxll>	LG04	Maternal	126.626
1098	SNP	SNP_sc00578_5101	<nnxnp>	LG04	Paternal	192.017
1099	SNP	SNP_sc00741_98407	<lmxll>	LG04	Maternal	49.234
1100	SNP	SNP_sc01015_93644	<lmxll>	LG04	Maternal	42.091
1101	SNP	SNP_sc01023_225444	<nnxnp>	LG04	Paternal	138.35
1102	SNP	SNP_sc04085_26175	<lmxll>	LG04	Maternal	56.803
1103	SNP	SNP_sc07155_2163	<lmxll>	LG04	Maternal	41.835
1104	SNP	SNP_sc17663_2388	<nnxnp>	LG04	Paternal	128.734
1105	SNP	SNP_sc19062_1239	<nnxnp>	LG04	Paternal	133.982
1106	SNP	SNP_Chr4_5469785	<nnxnp>	LG04	Paternal	29.749
1107	SNP	SNP_Chr4_10563857	<nnxnp>	LG04	Paternal	57.579
1108	SNP	SNP_Chr4_12242396	<nnxnp>	LG04	Paternal	64.126
1109	SNP	SNP_Chr4_12915359	<nnxnp>	LG04	Paternal	72.142
1110	SNP	SNP_Chr4_14253104	<nnxnp>	LG04	Paternal	99.582
1111	SNP	SNP_Chr4_25607816	<nnxnp>	LG04	Paternal	191.993
1112	SNP	SNP_Chr4_26677204	<lmxll>	LG04	Maternal	139.87
1113	SNP	SNP_Chr4_27098070	<lmxll>	LG04	Maternal	169.709
1114	SNP	SNP_Chr4_30480876	<lmxll>	LG04	Maternal	171.997
1115	SNP	SNP_Chr4_32336368	<nnxnp>	LG04	Paternal	218.114
1116	SNP	SNP_Chr4_33420142	<lmxll>	LG04	Maternal	180.226
1117	SNP	SNP_Chr4_37646744	<nnxnp>	LG04	Paternal	245.636
1118	SNP	SNP_Chr4_41315623	<lmxll>	LG04	Maternal	212.185
1119	SNP	SNP_Chr4_41639098	<lmxll>	LG04	Maternal	216.375
1120	SNP	SNP_Chr4_44087320	<nnxnp>	LG04	Paternal	267.383
1121	SNP	SNP_Chr4_47648088	<nnxnp>	LG04	Paternal	292.669
1122	SNP	SNP_Chr4_51183213	<lmxll>	LG04	Maternal	251.485
1123	SNP	SNP_Chr4_52976035	<lmxll>	LG04	Maternal	257.031
1124	SNP	SNP_sc00917_5955	<lmxll>	LG04	Maternal	61.995
1125	SNP	SNP_sc00917_88748	<lmxll>	LG04	Maternal	64.24
1126	SNP	SNP_sc00950_134334	<lmxll>	LG04	Maternal	61.995
1127	SNP	SNP_sc01416_39380	<lmxll>	LG04	Maternal	54.35
1128	SNP	SNP_sc01616_97686	<nnxnp>	LG04	Paternal	50.891
1129	SNP	SNP_sc11002_1819	<nnxnp>	LG04	Paternal	155.66
1130	SNP	SNP_sc14376_2920	<lmxll>	LG04	Maternal	68.685
1131	SNP	SNP_Chr4_1373250	<nnxnp>	LG04	Paternal	92.315
1132	SNP	SNP_Chr4_1373271	<nnxnp>	LG04	Paternal	91.312
1133	SNP	SNP_Chr4_4737551	<nnxnp>	LG04	Paternal	20.452
1134	SNP	SNP_Chr4_6523662	<nnxnp>	LG04	Paternal	44.51
1135	SNP	SNP_Chr4_7958263	<nnxnp>	LG04	Paternal	49.058
1136	SNP	SNP_Chr4_10099727	<nnxnp>	LG04	Paternal	57.583
1137	SNP	SNP_Chr4_10203595	<nnxnp>	LG04	Paternal	57.578
1138	SNP	SNP_Chr4_13406347	<nnxnp>	LG04	Paternal	76.109
1139	SNP	SNP_Chr4_21594866	<lmxll>	LG04	Maternal	119.674
1140	SNP	SNP_Chr4_22510466	<nnxnp>	LG04	Paternal	176.249
1141	SNP	SNP_Chr4_30152927	<nnxnp>	LG04	Paternal	222.685
1142	SNP	SNP_Chr4_32335992	<nnxnp>	LG04	Paternal	216.004
1143	SNP	SNP_Chr4_32887239	<nnxnp>	LG04	Paternal	224.118
1144	SNP	SNP_Chr4_40968484	<nnxnp>	LG04	Paternal	251.116
1145	SNP	SNP_Chr4_41844069	<nnxnp>	LG04	Paternal	254.781
1146	SNP	SNP_Chr4_49434391	<nnxnp>	LG04	Paternal	297.391
1147	SNP	SNP_Chr4_50151734	<lmxll>	LG04	Maternal	240.322
1148	SNP	SNP_Chr4_51172789	<lmxll>	LG04	Maternal	253.687
1149	SNP	SNP_Chr4_54478888	<lmxll>	LG04	Maternal	258.855
1150	SNP	SNP_sc00917_5960	<lmxll>	LG04	Maternal	43.465
1151	SNP	SNP_sc01093_3766	<nnxnp>	LG04	Paternal	126.235
1152	SNP	SNP_sc02004_13667	<lmxll>	LG04	Maternal	49.287
1153	SNP	SNP_sc02327_47727	<lmxll>	LG04	Maternal	61.89
1154	SNP	SNP_sc02975_11467	<lmxll>	LG04	Maternal	104.574
1155	SNP	SNP_sc15946_607	<nnxnp>	LG04	Paternal	220.921
1156	SNP	SNP_Chr4_1297672	<nnxnp>	LG04	Paternal	95.419
1157	SNP	SNP_Chr4_6338729	<nnxnp>	LG04	Paternal	34.502
1158	SNP	SNP_Chr4_9807836	<nnxnp>	LG04	Paternal	57.56
1159	SNP	SNP_Chr4_12915007	<nnxnp>	LG04	Paternal	74.209
1160	SNP	SNP_Chr4_16828299	<nnxnp>	LG04	Paternal	122.002
1161	SNP	SNP_Chr4_26821721	<lmxll>	LG04	Maternal	141.689
1162	SNP	SNP_Chr4_30978737	<lmxll>	LG04	Maternal	172.898
1163	SNP	SNP_Chr4_31375428	<lmxll>	LG04	Maternal	175.659
1164	SNP	SNP_Chr4_37139338	<nnxnp>	LG04	Paternal	242.906
1165	SNP	SNP_Chr4_39057625	<lmxll>	LG04	Maternal	201.826
1166	SNP	SNP_Chr4_43115270	<lmxll>	LG04	Maternal	217.671
1167	SNP	SNP_sc00093_2430790	<nnxnp>	LG04	Paternal	11.35
1168	SNP	SNP_sc00093_2832716	<nnxnp>	LG04	Paternal	15.008
1169	SNP	SNP_sc00327_592004	<nnxnp>	LG04	Paternal	103.301
1170	SNP	SNP_sc00580_61878	<nnxnp>	LG04	Paternal	74.276
1171	SNP	SNP_sc00689_1305	<nnxnp>	LG04	Paternal	156.469
1172	SNP	SNP_sc00835_96375	<nnxnp>	LG04	Paternal	184.685
1173	SNP	SNP_sc01015_10813	<lmxll>	LG04	Maternal	51.08
1174	SNP	SNP_sc03565_6954	<lmxll>	LG04	Maternal	61.995
1175	SNP	SNP_sc16162_966	<nnxnp>	LG04	Paternal	328.055
1176	IND	IND_sc01735_94112	<lmxll>	LG04	Maternal	58.379
1177	IND	IND_Chr4_8115227	<nnxnp>	LG04	Paternal	48.156
1178	IND	IND_Chr4_11283363	<nnxnp>	LG04	Paternal	65.952
1179	IND	IND_sc00093_2398317	<nnxnp>	LG04	Paternal	12.251
1180	IND	IND_Chr4_25475723	<hkxhk>	LG04	Maternal	161.098
1181	IND	IND_Chr4_44290014	<lmxll>	LG04	Maternal	221.327
1182	IND	IND_Chr4_45258897	<nnxnp>	LG04	Paternal	274.194
1183	IND	IND_Chr4_46946980	<nnxnp>	LG04	Paternal	283.572
1184	IND	IND_Chr4_55171730	<lmxll>	LG04	Maternal	258.855
1185	IND	IND_sc19312_989	<lmxll>	LG04	Maternal	61.995
1186	IND	IND_Chr4_26832444	<lmxll>	LG04	Maternal	150.496
1187	IND	IND_sc01089_11749	<nnxnp>	LG04	Paternal	128.96
1188	IND	IND_sc01606_95156	<lmxll>	LG04	Maternal	178.407
1189	IND	IND_sc02354_45278	<lmxll>	LG04	Maternal	62.896
1190	IND	IND_Chr4_7645800	<nnxnp>	LG04	Paternal	47.254
1191	IND	IND_Chr4_38381857	<lmxll>	LG04	Maternal	201.826
1192	IND	IND_Chr4_46119235	<nnxnp>	LG04	Paternal	279.863
1193	IND	IND_sc00379_138033	<nnxnp>	LG04	Paternal	226.968
1194	IND	IND_Chr4_40225850	<lmxll>	LG04	Maternal	207.492
1195	IND	IND_Chr4_48232803	<nnxnp>	LG04	Paternal	294.663
1196	IND	IND_sc02354_45284	<lmxll>	LG04	Maternal	63.368
1197	IND	IND_Chr4_26358090	<lmxll>	LG04	Maternal	160.056
1198	IND	IND_Chr4_41205691	<lmxll>	LG04	Maternal	214.954
1199	IND	IND_sc00735_193273	<hkxhk>	LG04	Paternal	132.722
1200	IND	IND_Chr4_56089948	<nnxnp>	LG04	Paternal	321.816
1201	IND	IND_sc00352_8661	<lmxll>	LG04	Maternal	100.071
1202	IND	IND_Chr4_30734724	<nnxnp>	LG04	Paternal	213.285
1203	IND	IND_sc02545_25968	<nnxnp>	LG04	Paternal	146.457
1204	IND	IND_Chr4_11956634	<nnxnp>	LG04	Paternal	67.781
1205	IND	IND_Chr4_32848863	<nnxnp>	LG04	Paternal	216.004
1206	IND	IND_Chr4_38896427	<lmxll>	LG04	Maternal	201.828
1207	IND	IND_Chr4_49715240	<lmxll>	LG04	Maternal	240.322
1208	SNP	SNP_Chr4_56707031	<hkxhk>	LG04/LG04	Maternal/Paternal	269.367/322.528
1209	SNP	SNP_Chr4_30479472	<hkxhk>	LG04/LG04	Maternal/Paternal	172.483 / 225.505
1210	SNP	SNP_Chr5_28401554	<nnxnp>	LG05	Paternal	284.842
1211	SNP	SNP_sc00515_252405	<nnxnp>	LG05	Paternal	134.731
1212	SNP	SNP_sc14414_1617	<nnxnp>	LG05	Paternal	269.25
1213	SNP	SNP_Chr5_831953	<lmxll>	LG05	Maternal	0.904
1214	SNP	SNP_Chr5_1705382	<lmxll>	LG05	Maternal	4.61
1215	SNP	SNP_Chr5_1705404	<lmxll>	LG05	Maternal	5.512
1216	SNP	SNP_Chr5_9097850	<lmxll>	LG05	Maternal	34.296
1217	SNP	SNP_Chr5_12989397	<lmxll>	LG05	Maternal	59.679
1218	SNP	SNP_Chr5_25166971	<nnxnp>	LG05	Paternal	301.399
1219	SNP	SNP_Chr5_33603782	<nnxnp>	LG05	Paternal	392.472
1220	SNP	SNP_Chr5_36457993	<nnxnp>	LG05	Paternal	372.191
1221	SNP	SNP_Chr5_41184084	<nnxnp>	LG05	Paternal	415.523
1222	SNP	SNP_Chr5_50223881	<nnxnp>	LG05	Paternal	454.98
1223	SNP	SNP_sc00512_444913	<nnxnp>	LG05	Paternal	285.743
1224	SNP	SNP_sc00705_185127	<nnxnp>	LG05	Paternal	289.385
1225	SNP	SNP_sc00840_141264	<lmxll>	LG05	Maternal	150.386
1226	SNP	SNP_sc04030_2254	<nnxnp>	LG05	Paternal	53.109
1227	SNP	SNP_sc04133_8213	<nnxnp>	LG05	Paternal	251.042
1228	SNP	SNP_sc36436_1624	<nnxnp>	LG05	Paternal	138.436
1229	SNP	SNP_Chr5_1089404	<lmxll>	LG05	Maternal	0
1230	SNP	SNP_Chr5_2550323	<lmxll>	LG05	Maternal	8.235
1231	SNP	SNP_Chr5_5224503	<nnxnp>	LG05	Paternal	0
1232	SNP	SNP_Chr5_13715644	<nnxnp>	LG05	Paternal	49.449
1233	SNP	SNP_Chr5_18472992	<nnxnp>	LG05	Paternal	70.493
1234	SNP	SNP_Chr5_18473004	<nnxnp>	LG05	Paternal	59.511
1235	SNP	SNP_Chr5_18475511	<nnxnp>	LG05	Paternal	69.291
1236	SNP	SNP_Chr5_19571512	<nnxnp>	LG05	Paternal	66.849
1237	SNP	SNP_Chr5_28391087	<nnxnp>	LG05	Paternal	289.385
1238	SNP	SNP_Chr5_28391460	<nnxnp>	LG05	Paternal	283.939
1239	SNP	SNP_Chr5_28401962	<nnxnp>	LG05	Paternal	284.842
1240	SNP	SNP_Chr5_29422115	<nnxnp>	LG05	Paternal	357.198
1241	SNP	SNP_Chr5_33108752	<nnxnp>	LG05	Paternal	391.57
1242	SNP	SNP_Chr5_33603389	<nnxnp>	LG05	Paternal	392.472
1243	SNP	SNP_Chr5_37038993	<nnxnp>	LG05	Paternal	383.328
1244	SNP	SNP_Chr5_41184483	<nnxnp>	LG05	Paternal	418.228
1245	SNP	SNP_sc00258_550985	<nnxnp>	LG05	Paternal	335.033
1246	SNP	SNP_sc00591_39946	<nnxnp>	LG05	Paternal	324.046
1247	SNP	SNP_sc00664_43573	<nnxnp>	LG05	Paternal	331.333
1248	SNP	SNP_sc00870_282201	<nnxnp>	LG05	Paternal	229.097
1249	SNP	SNP_sc02156_958	<nnxnp>	LG05	Paternal	263.466
1250	SNP	SNP_sc03125_27166	<nnxnp>	LG05	Paternal	182.983
1251	SNP	SNP_sc03653_30214	<nnxnp>	LG05	Paternal	331.333
1252	SNP	SNP_sc12123_505	<nnxnp>	LG05	Paternal	213.704
1253	SNP	SNP_Chr5_9814317	<lmxll>	LG05	Maternal	38.976
1254	SNP	SNP_Chr5_11628651	<hkxhk>	LG05	Maternal	46.475
1255	SNP	SNP_Chr5_11707751	<lmxll>	LG05	Maternal	55.002
1256	SNP	SNP_Chr5_15999390	<nnxnp>	LG05	Paternal	58.61
1257	SNP	SNP_Chr5_17444820	<nnxnp>	LG05	Paternal	81.462
1258	SNP	SNP_Chr5_21410899	<nnxnp>	LG05	Paternal	88.942
1259	SNP	SNP_Chr5_26191261	<nnxnp>	LG05	Paternal	300.498
1260	SNP	SNP_Chr5_27778588	<nnxnp>	LG05	Paternal	103.621
1261	SNP	SNP_Chr5_39414990	<lmxll>	LG05	Maternal	77.087
1262	SNP	SNP_Chr5_40155320	<nnxnp>	LG05	Paternal	405.78
1263	SNP	SNP_Chr5_41184462	<nnxnp>	LG05	Paternal	418.228
1264	SNP	SNP_Chr5_42775797	<lmxll>	LG05	Maternal	97.574
1265	SNP	SNP_Chr5_45940855	<lmxll>	LG05	Maternal	118.877
1266	SNP	SNP_Chr5_48090604	<lmxll>	LG05	Maternal	126.233
1267	SNP	SNP_Chr5_48995517	<nnxnp>	LG05	Paternal	455.888
1268	SNP	SNP_Chr5_50223489	<nnxnp>	LG05	Paternal	454.987
1269	SNP	SNP_Chr5_50625525	<nnxnp>	LG05	Paternal	448.619
1270	SNP	SNP_sc00258_550577	<nnxnp>	LG05	Paternal	335.033
1271	SNP	SNP_sc00258_651980	<nnxnp>	LG05	Paternal	335.033
1272	SNP	SNP_sc00301_972842	<nnxnp>	LG05	Paternal	319.528
1273	SNP	SNP_sc00315_817913	<nnxnp>	LG05	Paternal	259.267
1274	SNP	SNP_sc00321_89733	<nnxnp>	LG05	Paternal	181.615
1275	SNP	SNP_sc00325_962943	<nnxnp>	LG05	Paternal	260.173
1276	SNP	SNP_sc00386_327927	<nnxnp>	LG05	Paternal	316.792
1277	SNP	SNP_sc00405_109730	<nnxnp>	LG05	Paternal	102.714
1278	SNP	SNP_sc00464_184473	<nnxnp>	LG05	Paternal	83.563
1279	SNP	SNP_sc00617_420095	<nnxnp>	LG05	Paternal	116.5
1280	SNP	SNP_sc00617_420131	<nnxnp>	LG05	Paternal	207.038
1281	SNP	SNP_sc00778_306996	<nnxnp>	LG05	Paternal	119.161
1282	SNP	SNP_sc00831_254466	<nnxnp>	LG05	Paternal	321.322
1283	SNP	SNP_sc00858_9309	<nnxnp>	LG05	Paternal	180.331
1284	SNP	SNP_sc00942_41428	<nnxnp>	LG05	Paternal	234.617
1285	SNP	SNP_sc00945_131559	<nnxnp>	LG05	Paternal	271.067
1286	SNP	SNP_sc00980_57618	<nnxnp>	LG05	Paternal	211.481
1287	SNP	SNP_sc01189_168810	<nnxnp>	LG05	Paternal	319.105
1288	SNP	SNP_sc01440_19319	<nnxnp>	LG05	Paternal	235.513
1289	SNP	SNP_sc01573_63197	<nnxnp>	LG05	Paternal	138.651
1290	SNP	SNP_sc02979_58494	<nnxnp>	LG05	Paternal	205.095
1291	SNP	SNP_sc03513_34565	<nnxnp>	LG05	Paternal	264.712
1292	SNP	SNP_sc07195_2260	<nnxnp>	LG05	Paternal	314.15
1293	SNP	SNP_sc12123_557	<nnxnp>	LG05	Paternal	213.744
1294	SNP	SNP_Chr5_9388425	<nnxnp>	LG05	Paternal	23.137
1295	SNP	SNP_Chr5_10833112	<lmxll>	LG05	Maternal	41.699
1296	SNP	SNP_Chr5_11899985	<lmxll>	LG05	Maternal	54.101
1297	SNP	SNP_Chr5_18635820	<nnxnp>	LG05	Paternal	70.493
1298	SNP	SNP_Chr5_19841734	<nnxnp>	LG05	Paternal	65.947
1299	SNP	SNP_Chr5_24946134	<nnxnp>	LG05	Paternal	100.895
1300	SNP	SNP_Chr5_28857298	<nnxnp>	LG05	Paternal	188.117
1301	SNP	SNP_Chr5_29094437	<nnxnp>	LG05	Paternal	192.792
1302	SNP	SNP_Chr5_31880270	<nnxnp>	LG05	Paternal	348.006
1303	SNP	SNP_Chr5_36411329	<nnxnp>	LG05	Paternal	378.642
1304	SNP	SNP_Chr5_36457957	<nnxnp>	LG05	Paternal	372.197
1305	SNP	SNP_Chr5_38205441	<nnxnp>	LG05	Paternal	386.043
1306	SNP	SNP_Chr5_38815153	<nnxnp>	LG05	Paternal	42.073
1307	SNP	SNP_Chr5_38816914	<nnxnp>	LG05	Paternal	42.978
1308	SNP	SNP_Chr5_38817251	<nnxnp>	LG05	Paternal	42.978
1309	SNP	SNP_Chr5_39589783	<lmxll>	LG05	Maternal	80.201
1310	SNP	SNP_sc00258_651994	<nnxnp>	LG05	Paternal	335.033
1311	SNP	SNP_sc00324_669337	<nnxnp>	LG05	Paternal	385.145
1312	SNP	SNP_sc00324_669746	<nnxnp>	LG05	Paternal	385.145
1313	SNP	SNP_sc00500_252832	<nnxnp>	LG05	Paternal	116.441
1314	SNP	SNP_sc00501_408058	<nnxnp>	LG05	Paternal	221.181
1315	SNP	SNP_sc00584_401049	<nnxnp>	LG05	Paternal	131.077
1316	SNP	SNP_sc00690_341149	<nnxnp>	LG05	Paternal	267.333
1317	SNP	SNP_sc00790_319575	<nnxnp>	LG05	Paternal	239.367
1318	SNP	SNP_sc01380_147272	<nnxnp>	LG05	Paternal	329.958
1319	SNP	SNP_sc01440_18965	<nnxnp>	LG05	Paternal	128.375
1320	SNP	SNP_sc01440_19352	<nnxnp>	LG05	Paternal	317.732
1321	SNP	SNP_sc02297_30009	<nnxnp>	LG05	Paternal	147.093
1322	SNP	SNP_sc03125_8999	<nnxnp>	LG05	Paternal	273.777
1323	SNP	SNP_sc03125_9416	<nnxnp>	LG05	Paternal	272.873
1324	SNP	SNP_sc03947_11460	<nnxnp>	LG05	Paternal	213.785
1325	SNP	SNP_sc05043_7593	<nnxnp>	LG05	Paternal	257.905
1326	SNP	SNP_Chr5_1789747	<lmxll>	LG05	Maternal	6.414
1327	SNP	SNP_Chr5_10250466	<nnxnp>	LG05	Paternal	29.201
1328	SNP	SNP_Chr5_10433200	<lmxll>	LG05	Maternal	40.794
1329	SNP	SNP_Chr5_13350646	<lmxll>	LG05	Maternal	61.498
1330	SNP	SNP_Chr5_15748121	<nnxnp>	LG05	Paternal	62.237
1331	SNP	SNP_Chr5_19680614	<nnxnp>	LG05	Paternal	66.849
1332	SNP	SNP_Chr5_21386062	<nnxnp>	LG05	Paternal	90.764
1333	SNP	SNP_Chr5_21404504	<nnxnp>	LG05	Paternal	90.764
1334	SNP	SNP_Chr5_26694226	<nnxnp>	LG05	Paternal	102.714
1335	SNP	SNP_Chr5_28391050	<nnxnp>	LG05	Paternal	287.564
1336	SNP	SNP_Chr5_28401900	<nnxnp>	LG05	Paternal	289.385
1337	SNP	SNP_Chr5_29422163	<nnxnp>	LG05	Paternal	357.198
1338	SNP	SNP_Chr5_30335425	<nnxnp>	LG05	Paternal	345.09
1339	SNP	SNP_Chr5_30337164	<nnxnp>	LG05	Paternal	345.09
1340	SNP	SNP_Chr5_31134469	<nnxnp>	LG05	Paternal	346.91
1341	SNP	SNP_Chr5_33491258	<nnxnp>	LG05	Paternal	392.472
1342	SNP	SNP_Chr5_38817320	<nnxnp>	LG05	Paternal	43.879
1343	SNP	SNP_Chr5_41179973	<nnxnp>	LG05	Paternal	417.327
1344	SNP	SNP_Chr5_41597330	<nnxnp>	LG05	Paternal	419.279
1345	SNP	SNP_Chr5_42158428	<lmxll>	LG05	Maternal	92.835
1346	SNP	SNP_Chr5_42534054	<lmxll>	LG05	Maternal	95.762
1347	SNP	SNP_Chr5_44255967	<nnxnp>	LG05	Paternal	436.069
1348	SNP	SNP_Chr5_46518917	<lmxll>	LG05	Maternal	122.59
1349	SNP	SNP_Chr5_48366418	<nnxnp>	LG05	Paternal	459.784
1350	SNP	SNP_Chr5_49817998	<nnxnp>	LG05	Paternal	456.324
1351	SNP	SNP_sc00245_277471	<lmxll>	LG05	Maternal	0.904
1352	SNP	SNP_sc00301_883763	<nnxnp>	LG05	Paternal	267.554
1353	SNP	SNP_sc00315_519230	<nnxnp>	LG05	Paternal	311.423
1354	SNP	SNP_sc00321_898602	<nnxnp>	LG05	Paternal	216.993
1355	SNP	SNP_sc00405_348749	<nnxnp>	LG05	Paternal	103.609
1356	SNP	SNP_sc00432_229093	<nnxnp>	LG05	Paternal	319.967
1357	SNP	SNP_sc00500_253204	<nnxnp>	LG05	Paternal	209.284
1358	SNP	SNP_sc00605_106998	<nnxnp>	LG05	Paternal	113.686
1359	SNP	SNP_sc00617_357520	<nnxnp>	LG05	Paternal	317.732
1360	SNP	SNP_sc00664_202357	<nnxnp>	LG05	Paternal	331.336
1361	SNP	SNP_sc00725_71898	<nnxnp>	LG05	Paternal	311.811
1362	SNP	SNP_sc00912_30140	<nnxnp>	LG05	Paternal	211.947
1363	SNP	SNP_sc00937_159145	<nnxnp>	LG05	Paternal	235.207
1364	SNP	SNP_sc01057_250604	<nnxnp>	LG05	Paternal	208.858
1365	SNP	SNP_sc01062_60501	<nnxnp>	LG05	Paternal	311.423
1366	SNP	SNP_sc01081_65779	<nnxnp>	LG05	Paternal	267.328
1367	SNP	SNP_sc01189_83751	<nnxnp>	LG05	Paternal	179.062
1368	SNP	SNP_sc02282_33075	<nnxnp>	LG05	Paternal	212.455
1369	SNP	SNP_sc02297_30047	<nnxnp>	LG05	Paternal	154.617
1370	SNP	SNP_sc02650_3419	<nnxnp>	LG05	Paternal	305.057
1371	SNP	SNP_sc02872_63336	<nnxnp>	LG05	Paternal	315.02
1372	SNP	SNP_sc03573_26624	<nnxnp>	LG05	Paternal	316.835
1373	SNP	SNP_sc04122_33625	<nnxnp>	LG05	Paternal	251.051
1374	SNP	SNP_sc11203_1767	<nnxnp>	LG05	Paternal	49.449
1375	SNP	SNP_sc23118_785	<nnxnp>	LG05	Paternal	313.217
1376	SNP	SNP_Chr5_1421832	<lmxll>	LG05	Maternal	0.3
1377	SNP	SNP_Chr5_9388942	<lmxll>	LG05	Maternal	35.267
1378	SNP	SNP_Chr5_15748139	<nnxnp>	LG05	Paternal	61.334
1379	SNP	SNP_Chr5_30335376	<nnxnp>	LG05	Paternal	345.09
1380	SNP	SNP_Chr5_32809073	<nnxnp>	LG05	Paternal	394.299
1381	SNP	SNP_Chr5_37039438	<nnxnp>	LG05	Paternal	383.359
1382	SNP	SNP_Chr5_47036874	<nnxnp>	LG05	Paternal	458.603
1383	SNP	SNP_Chr5_48129404	<lmxll>	LG05	Maternal	128.039
1384	SNP	SNP_Chr5_49711315	<nnxnp>	LG05	Paternal	456.785
1385	SNP	SNP_Chr5_50369331	<nnxnp>	LG05	Paternal	450.949
1386	SNP	SNP_sc00258_263428	<nnxnp>	LG05	Paternal	335.936
1387	SNP	SNP_sc00258_550535	<nnxnp>	LG05	Paternal	335.033
1388	SNP	SNP_sc00267_1073258	<nnxnp>	LG05	Paternal	313.234
1389	SNP	SNP_sc00315_528118	<nnxnp>	LG05	Paternal	312.806
1390	SNP	SNP_sc00325_962902	<nnxnp>	LG05	Paternal	260.176
1391	SNP	SNP_sc00328_422818	<nnxnp>	LG05	Paternal	256.557
1392	SNP	SNP_sc00405_79796	<nnxnp>	LG05	Paternal	298.423
1393	SNP	SNP_sc00405_241238	<nnxnp>	LG05	Paternal	300.498
1394	SNP	SNP_sc00405_241300	<nnxnp>	LG05	Paternal	110.035
1395	SNP	SNP_sc00500_518564	<nnxnp>	LG05	Paternal	129.277
1396	SNP	SNP_sc00584_177459	<nnxnp>	LG05	Paternal	232.432
1397	SNP	SNP_sc00617_418670	<nnxnp>	LG05	Paternal	116.613
1398	SNP	SNP_sc00657_213265	<nnxnp>	LG05	Paternal	215.8
1399	SNP	SNP_sc00657_244070	<nnxnp>	LG05	Paternal	323.922
1400	SNP	SNP_sc00782_104949	<nnxnp>	LG05	Paternal	300.498
1401	SNP	SNP_sc00858_126044	<nnxnp>	LG05	Paternal	234.896
1402	SNP	SNP_sc01073_187526	<nnxnp>	LG05	Paternal	170.793
1403	SNP	SNP_sc01081_151085	<nnxnp>	LG05	Paternal	177.988
1404	SNP	SNP_sc01573_63173	<nnxnp>	LG05	Paternal	304.154
1405	SNP	SNP_sc01610_119100	<nnxnp>	LG05	Paternal	236.414
1406	SNP	SNP_sc02156_996	<nnxnp>	LG05	Paternal	256.557
1407	SNP	SNP_sc03012_1846	<nnxnp>	LG05	Paternal	127.907
1408	SNP	SNP_sc23118_730	<nnxnp>	LG05	Paternal	256.464
1409	SNP	SNP_Chr5_6783132	<nnxnp>	LG05	Paternal	8.166
1410	SNP	SNP_Chr5_13299587	<lmxll>	LG05	Maternal	61.498
1411	SNP	SNP_Chr5_18972534	<nnxnp>	LG05	Paternal	73.212
1412	SNP	SNP_Chr5_22051382	<nnxnp>	LG05	Paternal	90.781
1413	SNP	SNP_Chr5_24750906	<nnxnp>	LG05	Paternal	97.27
1414	SNP	SNP_Chr5_25167443	<nnxnp>	LG05	Paternal	301.399
1415	SNP	SNP_Chr5_25462412	<nnxnp>	LG05	Paternal	102.924
1416	SNP	SNP_Chr5_26191310	<nnxnp>	LG05	Paternal	300.498
1417	SNP	SNP_Chr5_27939408	<nnxnp>	LG05	Paternal	111.224
1418	SNP	SNP_Chr5_28401512	<nnxnp>	LG05	Paternal	289.385
1419	SNP	SNP_Chr5_29591045	<nnxnp>	LG05	Paternal	340.499
1420	SNP	SNP_Chr5_30335395	<nnxnp>	LG05	Paternal	345.09
1421	SNP	SNP_Chr5_36854269	<nnxnp>	LG05	Paternal	383.328
1422	SNP	SNP_Chr5_44140835	<lmxll>	LG05	Maternal	106.97
1423	SNP	SNP_Chr5_44587994	<nnxnp>	LG05	Paternal	435.032
1424	SNP	SNP_Chr5_45608673	<hkxhk>	LG05	Paternal	443.003
1425	SNP	SNP_Chr5_47546593	<nnxnp>	LG05	Paternal	452.618
1426	SNP	SNP_sc00293_850548	<nnxnp>	LG05	Paternal	229.097
1427	SNP	SNP_sc00591_39977	<nnxnp>	LG05	Paternal	216.832
1428	SNP	SNP_sc00617_418598	<nnxnp>	LG05	Paternal	245.536
1429	SNP	SNP_sc00690_25052	<nnxnp>	LG05	Paternal	315.065
1430	SNP	SNP_sc00705_150541	<nnxnp>	LG05	Paternal	290.75
1431	SNP	SNP_sc01081_66146	<nnxnp>	LG05	Paternal	209.755
1432	SNP	SNP_sc01081_128713	<nnxnp>	LG05	Paternal	225.469
1433	SNP	SNP_sc01440_18953	<nnxnp>	LG05	Paternal	181.783
1434	SNP	SNP_sc02447_21105	<nnxnp>	LG05	Paternal	326.791
1435	SNP	SNP_sc02447_42604	<nnxnp>	LG05	Paternal	278.356
1436	SNP	SNP_sc02636_26229	<nnxnp>	LG05	Paternal	184.402
1437	SNP	SNP_sc03257_38822	<nnxnp>	LG05	Paternal	260.173
1438	SNP	SNP_sc03257_38881	<nnxnp>	LG05	Paternal	260.173
1439	SNP	SNP_sc03513_34538	<nnxnp>	LG05	Paternal	211.002
1440	SNP	SNP_sc06295_338	<nnxnp>	LG05	Paternal	48.369
1441	SNP	SNP_Chr5_5011628	<lmxll>	LG05	Maternal	16.02
1442	SNP	SNP_Chr5_10439425	<lmxll>	LG05	Maternal	40.794
1443	SNP	SNP_Chr5_14510085	<nnxnp>	LG05	Paternal	49.45
1444	SNP	SNP_Chr5_17800713	<nnxnp>	LG05	Paternal	75.968
1445	SNP	SNP_Chr5_24483581	<nnxnp>	LG05	Paternal	98.172
1446	SNP	SNP_Chr5_24483582	<nnxnp>	LG05	Paternal	97.27
1447	SNP	SNP_Chr5_25462916	<nnxnp>	LG05	Paternal	103.372
1448	SNP	SNP_Chr5_25768544	<nnxnp>	LG05	Paternal	102.714
1449	SNP	SNP_Chr5_28719690	<nnxnp>	LG05	Paternal	191.835
1450	SNP	SNP_Chr5_30336775	<nnxnp>	LG05	Paternal	345.09
1451	SNP	SNP_Chr5_39359282	<nnxnp>	LG05	Paternal	404.787
1452	SNP	SNP_Chr5_39415341	<lmxll>	LG05	Maternal	77.087
1453	SNP	SNP_Chr5_49825150	<nnxnp>	LG05	Paternal	462.445
1454	SNP	SNP_sc00245_253619	<lmxll>	LG05	Maternal	0.571
1455	SNP	SNP_sc00258_119626	<nnxnp>	LG05	Paternal	194.904
1456	SNP	SNP_sc00258_540548	<nnxnp>	LG05	Paternal	334.971
1457	SNP	SNP_sc00301_907796	<nnxnp>	LG05	Paternal	173.096
1458	SNP	SNP_sc00315_711611	<nnxnp>	LG05	Paternal	308.705
1459	SNP	SNP_sc00325_699457	<nnxnp>	LG05	Paternal	312.32
1460	SNP	SNP_sc00509_150934	<nnxnp>	LG05	Paternal	242.78
1461	SNP	SNP_sc00617_418301	<nnxnp>	LG05	Paternal	170.807
1462	SNP	SNP_sc00617_420173	<nnxnp>	LG05	Paternal	229.096
1463	SNP	SNP_sc00652_63176	<nnxnp>	LG05	Paternal	320.887
1464	SNP	SNP_sc01062_60518	<nnxnp>	LG05	Paternal	310.966
1465	SNP	SNP_sc01062_67434	<nnxnp>	LG05	Paternal	305.057
1466	SNP	SNP_sc01081_75208	<nnxnp>	LG05	Paternal	245.718
1467	SNP	SNP_sc01226_7378	<nnxnp>	LG05	Paternal	292.103
1468	SNP	SNP_sc01440_18936	<nnxnp>	LG05	Paternal	317.732
1469	SNP	SNP_sc02297_54923	<nnxnp>	LG05	Paternal	176.629
1470	SNP	SNP_sc02996_48585	<nnxnp>	LG05	Paternal	229.088
1471	SNP	SNP_sc05452_14222	<nnxnp>	LG05	Paternal	305.081
1472	SNP	SNP_sc10771_951	<nnxnp>	LG05	Paternal	321.325
1473	SNP	SNP_sc14858_863	<nnxnp>	LG05	Paternal	248.312
1474	SNP	SNP_sc21228_590	<nnxnp>	LG05	Paternal	317.289
1475	SNP	SNP_sc30915_149	<nnxnp>	LG05	Paternal	267.335
1476	SNP	SNP_Chr5_16015652	<nnxnp>	LG05	Paternal	57.493
1477	SNP	SNP_Chr5_17444837	<nnxnp>	LG05	Paternal	80.555
1478	SNP	SNP_Chr5_17444870	<nnxnp>	LG05	Paternal	78.729
1479	SNP	SNP_Chr5_17800741	<nnxnp>	LG05	Paternal	75.968
1480	SNP	SNP_Chr5_18978700	<nnxnp>	LG05	Paternal	71.723
1481	SNP	SNP_Chr5_30759266	<nnxnp>	LG05	Paternal	343.265
1482	SNP	SNP_Chr5_34956068	<nnxnp>	LG05	Paternal	401.73
1483	SNP	SNP_Chr5_43448922	<nnxnp>	LG05	Paternal	431.859
1484	SNP	SNP_Chr5_48129417	<lmxll>	LG05	Maternal	128.039
1485	SNP	SNP_Chr5_49028562	<nnxnp>	LG05	Paternal	455.888
1486	SNP	SNP_sc00321_457873	<nnxnp>	LG05	Paternal	125.649
1487	SNP	SNP_sc00342_958726	<nnxnp>	LG05	Paternal	324.039
1488	SNP	SNP_sc00432_596780	<nnxnp>	LG05	Paternal	271.965
1489	SNP	SNP_sc00501_327128	<nnxnp>	LG05	Paternal	229.096
1490	SNP	SNP_sc00584_401079	<nnxnp>	LG05	Paternal	310.526
1491	SNP	SNP_sc00657_108104	<nnxnp>	LG05	Paternal	322.752
1492	SNP	SNP_sc01079_91661	<nnxnp>	LG05	Paternal	127.477
1493	SNP	SNP_sc01081_65737	<nnxnp>	LG05	Paternal	242.784
1494	SNP	SNP_sc01420_165074	<nnxnp>	LG05	Paternal	320.425
1495	SNP	SNP_sc01572_100951	<nnxnp>	LG05	Paternal	139.531
1496	SNP	SNP_sc02297_55296	<nnxnp>	LG05	Paternal	170.79
1497	SNP	SNP_sc02297_55330	<nnxnp>	LG05	Paternal	261.434
1498	SNP	SNP_sc02890_51325	<nnxnp>	LG05	Paternal	234.617
1499	SNP	SNP_sc03257_36153	<nnxnp>	LG05	Paternal	240.505
1500	SNP	SNP_sc12463_1016	<nnxnp>	LG05	Paternal	265.082
1501	SNP	SNP_sc16856_1292	<nnxnp>	LG05	Paternal	267.338
1502	SNP	SNP_Chr5_11707348	<lmxll>	LG05	Maternal	51.328
1503	SNP	SNP_Chr5_15231828	<nnxnp>	LG05	Paternal	52.205
1504	SNP	SNP_Chr5_21262245	<nnxnp>	LG05	Paternal	90.764
1505	SNP	SNP_Chr5_24870526	<nnxnp>	LG05	Paternal	99.075
1506	SNP	SNP_Chr5_28905102	<nnxnp>	LG05	Paternal	359.285
1507	SNP	SNP_Chr5_33603731	<nnxnp>	LG05	Paternal	389.778
1508	SNP	SNP_Chr5_36244833	<nnxnp>	LG05	Paternal	375.145
1509	SNP	SNP_Chr5_41180361	<nnxnp>	LG05	Paternal	417.327
1510	SNP	SNP_Chr5_42533669	<lmxll>	LG05	Maternal	96.665
1511	SNP	SNP_Chr5_47464384	<lmxll>	LG05	Maternal	124.412
1512	SNP	SNP_Chr5_48999931	<nnxnp>	LG05	Paternal	456.799
1513	SNP	SNP_Chr5_51124539	<nnxnp>	LG05	Paternal	449.783
1514	SNP	SNP_sc00405_151335	<nnxnp>	LG05	Paternal	106.821
1515	SNP	SNP_sc00405_151340	<nnxnp>	LG05	Paternal	107.886
1516	SNP	SNP_sc00405_539421	<nnxnp>	LG05	Paternal	103.113
1517	SNP	SNP_sc00778_198565	<nnxnp>	LG05	Paternal	131.976
1518	SNP	SNP_sc00870_263633	<nnxnp>	LG05	Paternal	253.258
1519	SNP	SNP_sc00870_286581	<nnxnp>	LG05	Paternal	259.272
1520	SNP	SNP_sc00909_114934	<nnxnp>	LG05	Paternal	271.04
1521	SNP	SNP_sc00909_120610	<nnxnp>	LG05	Paternal	324.169
1522	SNP	SNP_sc01081_66115	<nnxnp>	LG05	Paternal	138.436
1523	SNP	SNP_sc01081_75712	<nnxnp>	LG05	Paternal	238.235
1524	SNP	SNP_sc01226_28931	<nnxnp>	LG05	Paternal	293.01
1525	SNP	SNP_sc02297_29995	<nnxnp>	LG05	Paternal	150.854
1526	SNP	SNP_sc03589_39792	<nnxnp>	LG05	Paternal	167.996
1527	SNP	SNP_sc25256_2584	<nnxnp>	LG05	Paternal	130.595
1528	SNP	SNP_Chr5_15419815	<nnxnp>	LG05	Paternal	54.01
1529	SNP	SNP_Chr5_18978679	<nnxnp>	LG05	Paternal	71.719
1530	SNP	SNP_Chr5_22374774	<nnxnp>	LG05	Paternal	92.587
1531	SNP	SNP_Chr5_28828462	<nnxnp>	LG05	Paternal	338.057
1532	SNP	SNP_Chr5_29422138	<nnxnp>	LG05	Paternal	357.218
1533	SNP	SNP_Chr5_30102314	<nnxnp>	LG05	Paternal	351.935
1534	SNP	SNP_Chr5_33686008	<nnxnp>	LG05	Paternal	389.75
1535	SNP	SNP_Chr5_38120084	<nnxnp>	LG05	Paternal	385.626
1536	SNP	SNP_Chr5_47737713	<lmxll>	LG05	Maternal	127.137
1537	SNP	SNP_Chr5_48999909	<nnxnp>	LG05	Paternal	456.816
1538	SNP	SNP_sc00258_119652	<nnxnp>	LG05	Paternal	196.096
1539	SNP	SNP_sc00301_973265	<nnxnp>	LG05	Paternal	121.925
1540	SNP	SNP_sc00321_82220	<nnxnp>	LG05	Paternal	117.72
1541	SNP	SNP_sc00386_347543	<nnxnp>	LG05	Paternal	131.515
1542	SNP	SNP_sc00500_235718	<nnxnp>	LG05	Paternal	209.908
1543	SNP	SNP_sc00617_418652	<nnxnp>	LG05	Paternal	267.177
1544	SNP	SNP_sc00654_150068	<nnxnp>	LG05	Paternal	217.017
1545	SNP	SNP_sc00945_21467	<nnxnp>	LG05	Paternal	276.075
1546	SNP	SNP_sc00945_131537	<nnxnp>	LG05	Paternal	178.972
1547	SNP	SNP_sc01062_67054	<nnxnp>	LG05	Paternal	306.88
1548	SNP	SNP_sc01081_137774	<nnxnp>	LG05	Paternal	328.615
1549	SNP	SNP_sc01119_38908	<nnxnp>	LG05	Paternal	178.072
1550	SNP	SNP_sc01465_59690	<nnxnp>	LG05	Paternal	267.544
1551	SNP	SNP_sc03573_34059	<nnxnp>	LG05	Paternal	130.179
1552	IND	IND_sc02187_49440	<nnxnp>	LG05	Paternal	131.077
1553	IND	IND_sc04752_6284	<nnxnp>	LG05	Paternal	318.629
1554	IND	IND_Chr5_28793421	<nnxnp>	LG05	Paternal	336.84
1555	IND	IND_Chr5_41184099	<nnxnp>	LG05	Paternal	416.426
1556	IND	IND_Chr5_48995083	<nnxnp>	LG05	Paternal	455.888
1557	IND	IND_sc00664_184365	<nnxnp>	LG05	Paternal	279.259
1558	IND	IND_Chr5_3501373	<lmxll>	LG05	Maternal	11.946
1559	IND	IND_Chr5_9814277	<lmxll>	LG05	Maternal	38.976
1560	IND	IND_Chr5_21668414	<nnxnp>	LG05	Paternal	90.764
1561	IND	IND_Chr5_47157857	<nnxnp>	LG05	Paternal	458.603
1562	IND	IND_sc00725_85984	<nnxnp>	LG05	Paternal	181.684
1563	IND	IND_sc01081_151059	<nnxnp>	LG05	Paternal	318.223
1564	IND	IND_Chr5_5187403	<nnxnp>	LG05	Paternal	1.825
1565	IND	IND_Chr5_19571517	<nnxnp>	LG05	Paternal	66.849
1566	IND	IND_Chr5_36273134	<nnxnp>	LG05	Paternal	374.808
1567	IND	IND_Chr5_4541566	<nnxnp>	LG05	Paternal	0.92
1568	IND	IND_Chr5_6919452	<lmxll>	LG05	Maternal	23.408
1569	IND	IND_Chr5_45940849	<lmxll>	LG05	Maternal	117.974
1570	IND	IND_Chr5_46063876	<lmxll>	LG05	Maternal	115.211
1571	IND	IND_sc00301_814972	<nnxnp>	LG05	Paternal	175.709
1572	IND	IND_sc00591_39964	<nnxnp>	LG05	Paternal	324.043
1573	IND	IND_sc00584_310152	<nnxnp>	LG05	Paternal	116.55
1574	IND	IND_sc01440_124868	<nnxnp>	LG05	Paternal	175.146
1575	IND	IND_Chr5_11710510	<lmxll>	LG05	Maternal	55.002
1576	IND	IND_Chr5_15366433	<nnxnp>	LG05	Paternal	54.01
1577	IND	IND_sc00912_222297	<nnxnp>	LG05	Paternal	131.077
1578	SNP	SNP_Chr6_40995363	<nnxnp>	LG06	Paternal	397.187
1579	SNP	SNP_Chr6_43742965	<nnxnp>	LG06	Paternal	405.606
1580	SNP	SNP_sc00030_3934397	<nnxnp>	LG06	Paternal	81.344
1581	SNP	SNP_sc00194_677856	<nnxnp>	LG06	Paternal	230.289
1582	SNP	SNP_sc00194_677884	<nnxnp>	LG06	Paternal	231.189
1583	SNP	SNP_sc00194_806906	<nnxnp>	LG06	Paternal	225.751
1584	SNP	SNP_sc00219_1076763	<nnxnp>	LG06	Paternal	150.726
1585	SNP	SNP_sc04071_32439	<nnxnp>	LG06	Paternal	221.141
1586	SNP	SNP_Chr6_5225673	<nnxnp>	LG06	Paternal	42.223
1587	SNP	SNP_Chr6_22391987	<nnxnp>	LG06	Paternal	260.863
1588	SNP	SNP_Chr6_23504133	<nnxnp>	LG06	Paternal	260.863
1589	SNP	SNP_Chr6_30032815	<nnxnp>	LG06	Paternal	340.447
1590	SNP	SNP_Chr6_37729427	<nnxnp>	LG06	Paternal	372.448
1591	SNP	SNP_Chr6_39701614	<nnxnp>	LG06	Paternal	389.02
1592	SNP	SNP_sc00194_677491	<nnxnp>	LG06	Paternal	227.568
1593	SNP	SNP_sc00208_1121121	<nnxnp>	LG06	Paternal	99.855
1594	SNP	SNP_sc00219_1077139	<nnxnp>	LG06	Paternal	154.909
1595	SNP	SNP_sc00259_655184	<nnxnp>	LG06	Paternal	293.458
1596	SNP	SNP_sc00347_207298	<nnxnp>	LG06	Paternal	259.044
1597	SNP	SNP_sc00375_190680	<nnxnp>	LG06	Paternal	310.029
1598	SNP	SNP_sc00673_155061	<nnxnp>	LG06	Paternal	160.705
1599	SNP	SNP_sc00993_88182	<nnxnp>	LG06	Paternal	171.708
1600	SNP	SNP_sc07738_4972	<lmxll>	LG06	Maternal	5.102
1601	SNP	SNP_Chr6_5541947	<nnxnp>	LG06	Paternal	43.341
1602	SNP	SNP_Chr6_6354312	<nnxnp>	LG06	Paternal	127.662
1603	SNP	SNP_Chr6_10102763	<nnxnp>	LG06	Paternal	92.506
1604	SNP	SNP_Chr6_12211187	<nnxnp>	LG06	Paternal	136.797
1605	SNP	SNP_Chr6_13420890	<nnxnp>	LG06	Paternal	127.662
1606	SNP	SNP_Chr6_18234856	<nnxnp>	LG06	Paternal	215.471
1607	SNP	SNP_Chr6_21006435	<nnxnp>	LG06	Paternal	241.295
1608	SNP	SNP_Chr6_33839413	<lmxll>	LG06	Maternal	6.922
1609	SNP	SNP_Chr6_35346950	<nnxnp>	LG06	Paternal	366.928
1610	SNP	SNP_Chr6_43623839	<nnxnp>	LG06	Paternal	402.853
1611	SNP	SNP_sc00030_133736	<nnxnp>	LG06	Paternal	51.435
1612	SNP	SNP_sc00993_91705	<nnxnp>	LG06	Paternal	170.686
1613	SNP	SNP_sc00999_264860	<nnxnp>	LG06	Paternal	188.141
1614	SNP	SNP_sc03097_4444	<nnxnp>	LG06	Paternal	358.302
1615	SNP	SNP_sc20354_1704	<nnxnp>	LG06	Paternal	241.292
1616	SNP	SNP_Chr6_92866	<nnxnp>	LG06	Paternal	29.329
1617	SNP	SNP_Chr6_10095466	<nnxnp>	LG06	Paternal	89.744
1618	SNP	SNP_Chr6_12153597	<nnxnp>	LG06	Paternal	136.797
1619	SNP	SNP_Chr6_13344511	<nnxnp>	LG06	Paternal	137.698
1620	SNP	SNP_Chr6_24726829	<nnxnp>	LG06	Paternal	281.193
1621	SNP	SNP_Chr6_28091013	<nnxnp>	LG06	Paternal	295.279
1622	SNP	SNP_Chr6_28454895	<nnxnp>	LG06	Paternal	308.209
1623	SNP	SNP_Chr6_38293403	<nnxnp>	LG06	Paternal	377.005
1624	SNP	SNP_sc00030_748115	<nnxnp>	LG06	Paternal	55.147
1625	SNP	SNP_sc00375_182072	<nnxnp>	LG06	Paternal	316.934
1626	SNP	SNP_sc00411_368797	<nnxnp>	LG06	Paternal	158.903
1627	SNP	SNP_sc00411_603442	<nnxnp>	LG06	Paternal	158.903
1628	SNP	SNP_sc00787_38659	<nnxnp>	LG06	Paternal	271.977
1629	SNP	SNP_sc00913_186400	<nnxnp>	LG06	Paternal	185.425
1630	SNP	SNP_sc01706_39317	<nnxnp>	LG06	Paternal	201.772
1631	SNP	SNP_sc20354_2065	<nnxnp>	LG06	Paternal	244.053
1632	SNP	SNP_sc29572_1847	<nnxnp>	LG06	Paternal	229.387
1633	SNP	SNP_sc38819_887	<nnxnp>	LG06	Paternal	304.274
1634	SNP	SNP_Chr6_1115027	<nnxnp>	LG06	Paternal	25.654
1635	SNP	SNP_Chr6_7627728	<nnxnp>	LG06	Paternal	156.186
1636	SNP	SNP_Chr6_10881140	<nnxnp>	LG06	Paternal	96.214
1637	SNP	SNP_Chr6_17959939	<nnxnp>	LG06	Paternal	225.771
1638	SNP	SNP_Chr6_22004463	<nnxnp>	LG06	Paternal	260.863
1639	SNP	SNP_Chr6_22392032	<nnxnp>	LG06	Paternal	265.467
1640	SNP	SNP_Chr6_25116261	<nnxnp>	LG06	Paternal	284.853
1641	SNP	SNP_Chr6_28910108	<nnxnp>	LG06	Paternal	327.524
1642	SNP	SNP_Chr6_30064193	<nnxnp>	LG06	Paternal	340.443
1643	SNP	SNP_Chr6_33056515	<nnxnp>	LG06	Paternal	344.098
1644	SNP	SNP_sc00378_82903	<nnxnp>	LG06	Paternal	193.612
1645	SNP	SNP_sc00407_501859	<nnxnp>	LG06	Paternal	139.516
1646	SNP	SNP_sc00411_235725	<nnxnp>	LG06	Paternal	149.085
1647	SNP	SNP_sc00673_183452	<nnxnp>	LG06	Paternal	160.705
1648	SNP	SNP_sc00967_72538	<nnxnp>	LG06	Paternal	186.791
1649	SNP	SNP_sc00993_107612	<nnxnp>	LG06	Paternal	176.123
1650	SNP	SNP_sc01018_1179	<nnxnp>	LG06	Paternal	184.308
1651	SNP	SNP_sc03097_4406	<nnxnp>	LG06	Paternal	359.412
1652	SNP	SNP_sc20354_2133	<nnxnp>	LG06	Paternal	245.878
1653	SNP	SNP_Chr6_1137040	<nnxnp>	LG06	Paternal	19.891
1654	SNP	SNP_Chr6_12263035	<nnxnp>	LG06	Paternal	137.698
1655	SNP	SNP_Chr6_13344529	<nnxnp>	LG06	Paternal	137.698
1656	SNP	SNP_Chr6_13433098	<nnxnp>	LG06	Paternal	127.662
1657	SNP	SNP_Chr6_13559188	<nnxnp>	LG06	Paternal	127.662
1658	SNP	SNP_Chr6_22168912	<nnxnp>	LG06	Paternal	271.91
1659	SNP	SNP_Chr6_29986487	<nnxnp>	LG06	Paternal	340.443
1660	SNP	SNP_Chr6_37729439	<nnxnp>	LG06	Paternal	373.349
1661	SNP	SNP_Chr6_39702513	<nnxnp>	LG06	Paternal	390.113
1662	SNP	SNP_Chr6_43751455	<nnxnp>	LG06	Paternal	402.851
1663	SNP	SNP_sc00030_3732824	<nnxnp>	LG06	Paternal	84.067
1664	SNP	SNP_sc00219_577371	<nnxnp>	LG06	Paternal	158.006
1665	SNP	SNP_sc00375_131643	<nnxnp>	LG06	Paternal	313.742
1666	SNP	SNP_sc00411_554448	<nnxnp>	LG06	Paternal	148.837
1667	SNP	SNP_sc00600_135844	<nnxnp>	LG06	Paternal	199.524
1668	SNP	SNP_sc00967_147789	<nnxnp>	LG06	Paternal	207.241
1669	SNP	SNP_sc01715_14244	<nnxnp>	LG06	Paternal	231.189
1670	SNP	SNP_Chr6_92840	<nnxnp>	LG06	Paternal	29.329
1671	SNP	SNP_Chr6_7471230	<nnxnp>	LG06	Paternal	123.713
1672	SNP	SNP_Chr6_11077764	<nnxnp>	LG06	Paternal	98.035
1673	SNP	SNP_Chr6_13559164	<nnxnp>	LG06	Paternal	127.635
1674	SNP	SNP_Chr6_18874237	<nnxnp>	LG06	Paternal	232.992
1675	SNP	SNP_Chr6_22001182	<nnxnp>	LG06	Paternal	261.992
1676	SNP	SNP_Chr6_25004588	<nnxnp>	LG06	Paternal	284.849
1677	SNP	SNP_Chr6_29626245	<nnxnp>	LG06	Paternal	333.935
1678	SNP	SNP_Chr6_29986053	<nnxnp>	LG06	Paternal	340.443
1679	SNP	SNP_Chr6_33989752	<lmxll>	LG06	Maternal	5.102
1680	SNP	SNP_Chr6_34072531	<lmxll>	LG06	Maternal	8.742
1681	SNP	SNP_Chr6_34522991	<lmxll>	LG06	Maternal	10.564
1682	SNP	SNP_Chr6_38279297	<nnxnp>	LG06	Paternal	376.104
1683	SNP	SNP_Chr6_40532377	<nnxnp>	LG06	Paternal	394.465
1684	SNP	SNP_sc00030_2282635	<nnxnp>	LG06	Paternal	67.494
1685	SNP	SNP_sc00030_2714509	<nnxnp>	LG06	Paternal	75.799
1686	SNP	SNP_sc00194_439418	<nnxnp>	LG06	Paternal	200.87
1687	SNP	SNP_sc00375_131299	<nnxnp>	LG06	Paternal	306.389
1688	SNP	SNP_sc00375_401548	<nnxnp>	LG06	Paternal	324.802
1689	SNP	SNP_sc00375_508420	<nnxnp>	LG06	Paternal	325.705
1690	SNP	SNP_sc00411_459016	<nnxnp>	LG06	Paternal	162.232
1691	SNP	SNP_sc00412_233282	<nnxnp>	LG06	Paternal	193.612
1692	SNP	SNP_sc00448_98828	<nnxnp>	LG06	Paternal	325.705
1693	SNP	SNP_sc00600_55215	<nnxnp>	LG06	Paternal	194.905
1694	SNP	SNP_sc00779_19347	<nnxnp>	LG06	Paternal	209.217
1695	SNP	SNP_sc00963_128809	<nnxnp>	LG06	Paternal	162.756
1696	SNP	SNP_sc00967_6610	<nnxnp>	LG06	Paternal	213.285
1697	SNP	SNP_sc00967_147777	<nnxnp>	LG06	Paternal	207.241
1698	SNP	SNP_sc00967_158379	<nnxnp>	LG06	Paternal	173.026
1699	SNP	SNP_sc01058_44082	<nnxnp>	LG06	Paternal	276.091
1700	SNP	SNP_sc05283_6966	<nnxnp>	LG06	Paternal	296.281
1701	SNP	SNP_Chr6_7057354	<nnxnp>	LG06	Paternal	133.72
1702	SNP	SNP_Chr6_12168910	<nnxnp>	LG06	Paternal	136.351
1703	SNP	SNP_Chr6_22973014	<nnxnp>	LG06	Paternal	252.246
1704	SNP	SNP_Chr6_23895654	<nnxnp>	LG06	Paternal	278.113
1705	SNP	SNP_Chr6_29057520	<nnxnp>	LG06	Paternal	327.525
1706	SNP	SNP_Chr6_33393392	<nnxnp>	LG06	Paternal	348.721
1707	SNP	SNP_Chr6_39702113	<nnxnp>	LG06	Paternal	391.201
1708	SNP	SNP_Chr6_41174410	<nnxnp>	LG06	Paternal	396.286
1709	SNP	SNP_sc00295_723839	<nnxnp>	LG06	Paternal	160.705
1710	SNP	SNP_sc00411_332859	<nnxnp>	LG06	Paternal	159.804
1711	SNP	SNP_sc01018_104798	<nnxnp>	LG06	Paternal	201.788
1712	SNP	SNP_sc01351_213875	<nnxnp>	LG06	Paternal	181.434
1713	SNP	SNP_sc05283_6996	<nnxnp>	LG06	Paternal	296.281
1714	SNP	SNP_Chr6_49585	<nnxnp>	LG06	Paternal	30.56
1715	SNP	SNP_Chr6_3191528	<nnxnp>	LG06	Paternal	0
1716	SNP	SNP_Chr6_12128793	<nnxnp>	LG06	Paternal	135.9
1717	SNP	SNP_Chr6_12153257	<nnxnp>	LG06	Paternal	136.797
1718	SNP	SNP_Chr6_13932500	<nnxnp>	LG06	Paternal	108.043
1719	SNP	SNP_Chr6_24726838	<nnxnp>	LG06	Paternal	281.195
1720	SNP	SNP_Chr6_28876641	<nnxnp>	LG06	Paternal	330.28
1721	SNP	SNP_Chr6_30760750	<nnxnp>	LG06	Paternal	343.196
1722	SNP	SNP_Chr6_33989827	<lmxll>	LG06	Maternal	5.102
1723	SNP	SNP_Chr6_37410980	<nnxnp>	LG06	Paternal	379.974
1724	SNP	SNP_Chr6_37731259	<nnxnp>	LG06	Paternal	369.688
1725	SNP	SNP_Chr6_43623907	<nnxnp>	LG06	Paternal	402.853
1726	SNP	SNP_sc00030_2208107	<nnxnp>	LG06	Paternal	64.838
1727	SNP	SNP_sc00030_3926887	<nnxnp>	LG06	Paternal	82.246
1728	SNP	SNP_sc00375_377928	<nnxnp>	LG06	Paternal	320.828
1729	SNP	SNP_sc00448_313108	<nnxnp>	LG06	Paternal	292.445
1730	SNP	SNP_sc00673_16031	<nnxnp>	LG06	Paternal	150.659
1731	SNP	SNP_sc01668_10745	<nnxnp>	LG06	Paternal	145.462
1732	SNP	SNP_sc01706_39299	<nnxnp>	LG06	Paternal	207.108
1733	SNP	SNP_sc04071_32475	<nnxnp>	LG06	Paternal	222.043
1734	SNP	SNP_sc13950_2312	<nnxnp>	LG06	Paternal	232.091
1735	SNP	SNP_sc27415_1237	<nnxnp>	LG06	Paternal	207.386
1736	SNP	SNP_Chr6_387325	<nnxnp>	LG06	Paternal	28.286
1737	SNP	SNP_Chr6_7507880	<nnxnp>	LG06	Paternal	119.001
1738	SNP	SNP_Chr6_7508231	<nnxnp>	LG06	Paternal	130.381
1739	SNP	SNP_Chr6_10852748	<nnxnp>	LG06	Paternal	96.214
1740	SNP	SNP_Chr6_12153214	<nnxnp>	LG06	Paternal	136.797
1741	SNP	SNP_Chr6_12153264	<nnxnp>	LG06	Paternal	136.797
1742	SNP	SNP_Chr6_13420956	<nnxnp>	LG06	Paternal	127.662
1743	SNP	SNP_Chr6_13932446	<nnxnp>	LG06	Paternal	104.938
1744	SNP	SNP_Chr6_39704033	<nnxnp>	LG06	Paternal	384.41
1745	SNP	SNP_Chr6_41174390	<nnxnp>	LG06	Paternal	396.286
1746	SNP	SNP_sc00030_2241821	<nnxnp>	LG06	Paternal	71.082
1747	SNP	SNP_sc00030_3660392	<nnxnp>	LG06	Paternal	80.437
1748	SNP	SNP_sc00030_3660399	<nnxnp>	LG06	Paternal	79.528
1749	SNP	SNP_sc00411_328979	<nnxnp>	LG06	Paternal	165.742
1750	SNP	SNP_sc00411_603939	<nnxnp>	LG06	Paternal	160.799
1751	SNP	SNP_sc00673_16452	<nnxnp>	LG06	Paternal	150.822
1752	SNP	SNP_sc01018_104449	<nnxnp>	LG06	Paternal	206.012
1753	SNP	SNP_sc01018_104834	<nnxnp>	LG06	Paternal	208.507
1754	SNP	SNP_sc01018_129851	<nnxnp>	LG06	Paternal	171.446
1755	SNP	SNP_sc01706_36298	<nnxnp>	LG06	Paternal	185.236
1756	SNP	SNP_sc01706_39284	<nnxnp>	LG06	Paternal	201.772
1757	SNP	SNP_sc07738_4533	<lmxll>	LG06	Maternal	0
1758	SNP	SNP_Chr6_49569	<nnxnp>	LG06	Paternal	30.56
1759	SNP	SNP_Chr6_579210	<nnxnp>	LG06	Paternal	28.285
1760	SNP	SNP_Chr6_2170089	<nnxnp>	LG06	Paternal	35.789
1761	SNP	SNP_Chr6_4077809	<nnxnp>	LG06	Paternal	41.321
1762	SNP	SNP_Chr6_7470889	<nnxnp>	LG06	Paternal	125.831
1763	SNP	SNP_Chr6_12153192	<nnxnp>	LG06	Paternal	136.797
1764	SNP	SNP_Chr6_21376711	<nnxnp>	LG06	Paternal	235.536
1765	SNP	SNP_Chr6_29130097	<nnxnp>	LG06	Paternal	332.725
1766	SNP	SNP_Chr6_34072195	<lmxll>	LG06	Maternal	13.39
1767	SNP	SNP_Chr6_34565691	<lmxll>	LG06	Maternal	17.48
1768	SNP	SNP_Chr6_36182549	<nnxnp>	LG06	Paternal	361.626
1769	SNP	SNP_Chr6_43623878	<nnxnp>	LG06	Paternal	402.857
1770	SNP	SNP_sc00030_1452819	<nnxnp>	LG06	Paternal	59.181
1771	SNP	SNP_sc00208_495733	<nnxnp>	LG06	Paternal	129.48
1772	SNP	SNP_sc00375_322943	<nnxnp>	LG06	Paternal	323.116
1773	SNP	SNP_sc00411_368849	<nnxnp>	LG06	Paternal	158.903
1774	SNP	SNP_sc00673_32352	<nnxnp>	LG06	Paternal	153.051
1775	SNP	SNP_sc00967_158337	<nnxnp>	LG06	Paternal	173.02
1776	SNP	SNP_sc00993_91321	<nnxnp>	LG06	Paternal	188.209
1777	SNP	SNP_sc02294_53169	<nnxnp>	LG06	Paternal	198.16
1778	SNP	SNP_sc02514_34893	<nnxnp>	LG06	Paternal	193.717
1779	SNP	SNP_sc02556_6015	<nnxnp>	LG06	Paternal	200.169
1780	SNP	SNP_sc03089_1080	<nnxnp>	LG06	Paternal	269.445
1781	SNP	SNP_Chr6_10881109	<nnxnp>	LG06	Paternal	96.214
1782	SNP	SNP_Chr6_16651295	<nnxnp>	LG06	Paternal	233.001
1783	SNP	SNP_Chr6_22845266	<nnxnp>	LG06	Paternal	255.185
1784	SNP	SNP_Chr6_29867951	<nnxnp>	LG06	Paternal	338.618
1785	SNP	SNP_Chr6_38325208	<nnxnp>	LG06	Paternal	377.005
1786	SNP	SNP_Chr6_41160195	<nnxnp>	LG06	Paternal	396.286
1787	SNP	SNP_sc00378_407902	<nnxnp>	LG06	Paternal	196.334
1788	SNP	SNP_sc00967_148147	<nnxnp>	LG06	Paternal	190.346
1789	SNP	SNP_sc00967_158313	<nnxnp>	LG06	Paternal	173.023
1790	SNP	SNP_sc00993_42569	<nnxnp>	LG06	Paternal	209.946
1791	SNP	SNP_sc00993_91330	<nnxnp>	LG06	Paternal	191.962
1792	SNP	SNP_sc01706_36311	<nnxnp>	LG06	Paternal	178.326
1793	SNP	SNP_sc01706_41229	<nnxnp>	LG06	Paternal	204.09
1794	IND	IND_Chr6_3259194	<nnxnp>	LG06	Paternal	39.499
1795	IND	IND_Chr6_39702126	<nnxnp>	LG06	Paternal	392.267
1796	IND	IND_Chr6_43624303	<nnxnp>	LG06	Paternal	402.853
1797	IND	IND_sc02373_506	<nnxnp>	LG06	Paternal	174.423
1798	IND	IND_Chr6_11211490	<nnxnp>	LG06	Paternal	100.758
1799	IND	IND_Chr6_21063501	<nnxnp>	LG06	Paternal	239.472
1800	IND	IND_Chr6_41159110	<nnxnp>	LG06	Paternal	396.286
1801	IND	IND_sc01723_30729	<nnxnp>	LG06	Paternal	160.705
1802	IND	IND_Chr6_34072581	<lmxll>	LG06	Maternal	8.742
1803	IND	IND_Chr6_39668950	<nnxnp>	LG06	Paternal	387.89
1804	IND	IND_sc00407_501875	<nnxnp>	LG06	Paternal	139.516
1805	IND	IND_Chr6_4184250	<nnxnp>	LG06	Paternal	47.726
1806	IND	IND_Chr6_7570235	<nnxnp>	LG06	Paternal	130.381
1807	IND	IND_Chr6_22399309	<nnxnp>	LG06	Paternal	260.831
1808	IND	IND_sc00312_313274	<nnxnp>	LG06	Paternal	46.822
1809	IND	IND_sc00448_75275	<nnxnp>	LG06	Paternal	320.835
1810	IND	IND_Chr6_24697660	<nnxnp>	LG06	Paternal	282.099
1811	IND	IND_Chr6_29576213	<nnxnp>	LG06	Paternal	333.935
1812	IND	IND_Chr6_33057237	<nnxnp>	LG06	Paternal	345.228
1813	IND	IND_Chr6_1877180	<nnxnp>	LG06	Paternal	34.885
1814	IND	IND_Chr6_24830930	<nnxnp>	LG06	Paternal	281.198
1815	IND	IND_sc00208_599384	<nnxnp>	LG06	Paternal	129.48
1816	IND	IND_sc00030_3927279	<nnxnp>	LG06	Paternal	81.344
1817	IND	IND_sc00448_269753	<nnxnp>	LG06	Paternal	299.892
1818	IND	IND_sc00673_179479	<nnxnp>	LG06	Paternal	169.304
1819	IND	IND_Chr6_38267586	<nnxnp>	LG06	Paternal	378.327
1820	IND	IND_sc00411_619679	<nnxnp>	LG06	Paternal	158.483
1821	SNP	SNP_Chr7_964373	<lmxll>	LG07	Maternal	10.551
1822	SNP	SNP_Chr7_27237102	<lmxll>	LG07	Maternal	88.781
1823	SNP	SNP_sc00067_2145788	<nnxnp>	LG07	Paternal	164.4
1824	SNP	SNP_sc00067_2145848	<nnxnp>	LG07	Paternal	167.144
1825	SNP	SNP_Chr7_7731249	<lmxll>	LG07	Maternal	32.752
1826	SNP	SNP_Chr7_24737609	<lmxll>	LG07	Maternal	105.129
1827	SNP	SNP_Chr7_27458891	<lmxll>	LG07	Maternal	92.436
1828	SNP	SNP_sc00404_318937	<lmxll>	LG07	Maternal	121.612
1829	SNP	SNP_sc05535_947	<nnxnp>	LG07	Paternal	132.711
1830	SNP	SNP_sc05818_3048	<nnxnp>	LG07	Paternal	139.957
1831	SNP	SNP_Chr7_2347125	<lmxll>	LG07	Maternal	15.16
1832	SNP	SNP_Chr7_3101782	<lmxll>	LG07	Maternal	18.824
1833	SNP	SNP_Chr7_7366020	<nnxnp>	LG07	Paternal	23.907
1834	SNP	SNP_Chr7_14023516	<nnxnp>	LG07	Paternal	40.776
1835	SNP	SNP_Chr7_23714039	<lmxll>	LG07	Maternal	96.989
1836	SNP	SNP_Chr7_24733369	<lmxll>	LG07	Maternal	91.534
1837	SNP	SNP_Chr7_27458514	<lmxll>	LG07	Maternal	93.338
1838	SNP	SNP_Chr7_28634274	<nnxnp>	LG07	Paternal	80.006
1839	SNP	SNP_Chr7_31387981	<nnxnp>	LG07	Paternal	87.402
1840	SNP	SNP_Chr7_33870197	<nnxnp>	LG07	Paternal	178.444
1841	SNP	SNP_Chr7_33871207	<nnxnp>	LG07	Paternal	178.444
1842	SNP	SNP_sc00156_749898	<nnxnp>	LG07	Paternal	120.689
1843	SNP	SNP_sc00384_570216	<nnxnp>	LG07	Paternal	77.282
1844	SNP	SNP_sc00548_109465	<nnxnp>	LG07	Paternal	117.969
1845	SNP	SNP_sc15867_1320	<lmxll>	LG07	Maternal	210.073
1846	SNP	SNP_Chr7_5459377	<lmxll>	LG07	Maternal	22.475
1847	SNP	SNP_Chr7_7731311	<lmxll>	LG07	Maternal	32.752
1848	SNP	SNP_Chr7_17588913	<lmxll>	LG07	Maternal	72.193
1849	SNP	SNP_Chr7_23918156	<nnxnp>	LG07	Paternal	74.528
1850	SNP	SNP_Chr7_24110821	<lmxll>	LG07	Maternal	91.534
1851	SNP	SNP_Chr7_24211926	<lmxll>	LG07	Maternal	101.503
1852	SNP	SNP_Chr7_26317041	<lmxll>	LG07	Maternal	99.708
1853	SNP	SNP_Chr7_31461170	<lmxll>	LG07	Maternal	112.398
1854	SNP	SNP_Chr7_32896666	<lmxll>	LG07	Maternal	133.43
1855	SNP	SNP_Chr7_35961498	<lmxll>	LG07	Maternal	150.147
1856	SNP	SNP_Chr7_39087706	<nnxnp>	LG07	Paternal	205.253
1857	SNP	SNP_Chr7_39899954	<lmxll>	LG07	Maternal	162.97
1858	SNP	SNP_sc00067_324205	<lmxll>	LG07	Maternal	132.529
1859	SNP	SNP_sc00464_105647	<nnxnp>	LG07	Paternal	120.689
1860	SNP	SNP_sc00875_62513	<nnxnp>	LG07	Paternal	137.251
1861	SNP	SNP_sc00983_47218	<nnxnp>	LG07	Paternal	136.822
1862	SNP	SNP_sc01631_7913	<nnxnp>	LG07	Paternal	132.807
1863	SNP	SNP_sc02314_109	<nnxnp>	LG07	Paternal	136.353
1864	SNP	SNP_sc02323_39504	<nnxnp>	LG07	Paternal	120.689
1865	SNP	SNP_Chr7_964416	<lmxll>	LG07	Maternal	10.551
1866	SNP	SNP_Chr7_4892599	<nnxnp>	LG07	Paternal	16.574
1867	SNP	SNP_Chr7_10177764	<nnxnp>	LG07	Paternal	30.587
1868	SNP	SNP_Chr7_28241211	<lmxll>	LG07	Maternal	105.129
1869	SNP	SNP_Chr7_33804660	<nnxnp>	LG07	Paternal	178.444
1870	SNP	SNP_Chr7_35340151	<nnxnp>	LG07	Paternal	183.02
1871	SNP	SNP_Chr7_37445973	<lmxll>	LG07	Maternal	157.391
1872	SNP	SNP_Chr7_38056949	<nnxnp>	LG07	Paternal	189.877
1873	SNP	SNP_sc00067_272967	<lmxll>	LG07	Maternal	133.43
1874	SNP	SNP_sc00156_343673	<lmxll>	LG07	Maternal	116.932
1875	SNP	SNP_sc00156_578474	<nnxnp>	LG07	Paternal	124.078
1876	SNP	SNP_sc00384_301624	<nnxnp>	LG07	Paternal	85.277
1877	SNP	SNP_sc00618_264920	<nnxnp>	LG07	Paternal	139.957
1878	SNP	SNP_sc00836_3396	<nnxnp>	LG07	Paternal	127.45
1879	SNP	SNP_sc00875_62498	<nnxnp>	LG07	Paternal	136.353
1880	SNP	SNP_sc00907_37409	<nnxnp>	LG07	Paternal	148.189
1881	SNP	SNP_sc01491_17716	<nnxnp>	LG07	Paternal	139.957
1882	SNP	SNP_sc01583_83169	<lmxll>	LG07	Maternal	162.067
1883	SNP	SNP_sc05503_13195	<lmxll>	LG07	Maternal	259.807
1884	SNP	SNP_sc11273_3241	<nnxnp>	LG07	Paternal	118.87
1885	SNP	SNP_sc28783_653	<lmxll>	LG07	Maternal	102.405
1886	SNP	SNP_sc28783_666	<lmxll>	LG07	Maternal	103.308
1887	SNP	SNP_Chr7_1402166	<lmxll>	LG07	Maternal	10.551
1888	SNP	SNP_Chr7_8518872	<lmxll>	LG07	Maternal	35.88
1889	SNP	SNP_Chr7_14903608	<nnxnp>	LG07	Paternal	43.127
1890	SNP	SNP_Chr7_14903628	<nnxnp>	LG07	Paternal	41.967
1891	SNP	SNP_Chr7_16584840	<nnxnp>	LG07	Paternal	51.067
1892	SNP	SNP_Chr7_17407028	<lmxll>	LG07	Maternal	74.012
1893	SNP	SNP_Chr7_17588888	<lmxll>	LG07	Maternal	72.193
1894	SNP	SNP_Chr7_27458863	<lmxll>	LG07	Maternal	96.092
1895	SNP	SNP_Chr7_28107604	<lmxll>	LG07	Maternal	105.129
1896	SNP	SNP_Chr7_28634209	<nnxnp>	LG07	Paternal	80.908
1897	SNP	SNP_Chr7_30659581	<nnxnp>	LG07	Paternal	134.535
1898	SNP	SNP_Chr7_33870814	<nnxnp>	LG07	Paternal	178.444
1899	SNP	SNP_Chr7_34235441	<nnxnp>	LG07	Paternal	180.265
1900	SNP	SNP_Chr7_39651210	<nnxnp>	LG07	Paternal	202.491
1901	SNP	SNP_Chr7_39704826	<nnxnp>	LG07	Paternal	202.491
1902	SNP	SNP_sc00156_578929	<nnxnp>	LG07	Paternal	124.168
1903	SNP	SNP_sc00176_14863	<lmxll>	LG07	Maternal	129.209
1904	SNP	SNP_sc00176_15297	<lmxll>	LG07	Maternal	128.137
1905	SNP	SNP_sc00294_233592	<lmxll>	LG07	Maternal	145.922
1906	SNP	SNP_sc00548_89952	<nnxnp>	LG07	Paternal	117
1907	SNP	SNP_sc00653_148084	<nnxnp>	LG07	Paternal	72.708
1908	SNP	SNP_sc00653_210807	<nnxnp>	LG07	Paternal	72.708
1909	SNP	SNP_sc00875_96640	<nnxnp>	LG07	Paternal	153.879
1910	SNP	SNP_sc00907_84483	<nnxnp>	LG07	Paternal	150.912
1911	SNP	SNP_sc01515_75470	<nnxnp>	LG07	Paternal	136.353
1912	SNP	SNP_sc01713_34280	<nnxnp>	LG07	Paternal	132.795
1913	SNP	SNP_sc01843_46399	<lmxll>	LG07	Maternal	202.6
1914	SNP	SNP_sc03086_5807	<nnxnp>	LG07	Paternal	177.539
1915	SNP	SNP_Chr7_9595537	<lmxll>	LG07	Maternal	46.858
1916	SNP	SNP_Chr7_15766377	<nnxnp>	LG07	Paternal	44.805
1917	SNP	SNP_Chr7_27236728	<lmxll>	LG07	Maternal	96.989
1918	SNP	SNP_Chr7_29317222	<lmxll>	LG07	Maternal	109.102
1919	SNP	SNP_Chr7_31460793	<lmxll>	LG07	Maternal	112.403
1920	SNP	SNP_Chr7_33683968	<lmxll>	LG07	Maternal	137.093
1921	SNP	SNP_Chr7_35698164	<lmxll>	LG07	Maternal	148.133
1922	SNP	SNP_Chr7_39629431	<nnxnp>	LG07	Paternal	202.491
1923	SNP	SNP_Chr7_40171061	<nnxnp>	LG07	Paternal	195.039
1924	SNP	SNP_Chr7_41057752	<nnxnp>	LG07	Paternal	217.859
1925	SNP	SNP_Chr7_42327351	<nnxnp>	LG07	Paternal	221.572
1926	SNP	SNP_sc00067_181744	<lmxll>	LG07	Maternal	121.623
1927	SNP	SNP_sc00156_526320	<nnxnp>	LG07	Paternal	124.381
1928	SNP	SNP_sc00213_430890	<nnxnp>	LG07	Paternal	32.621
1929	SNP	SNP_sc00213_638411	<nnxnp>	LG07	Paternal	31.491
1930	SNP	SNP_sc00404_281142	<lmxll>	LG07	Maternal	126.796
1931	SNP	SNP_sc00473_478196	<lmxll>	LG07	Maternal	121.612
1932	SNP	SNP_sc00539_183396	<nnxnp>	LG07	Paternal	139.056
1933	SNP	SNP_sc00653_210331	<nnxnp>	LG07	Paternal	72.708
1934	SNP	SNP_sc00907_84893	<nnxnp>	LG07	Paternal	147.289
1935	SNP	SNP_sc03208_26379	<nnxnp>	LG07	Paternal	148.189
1936	SNP	SNP_sc15976_2590	<nnxnp>	LG07	Paternal	192.286
1937	SNP	SNP_sc28554_2030	<nnxnp>	LG07	Paternal	136.332
1938	SNP	SNP_sc28783_1018	<lmxll>	LG07	Maternal	86.963
1939	SNP	SNP_Chr7_275486	<lmxll>	LG07	Maternal	0
1940	SNP	SNP_Chr7_7758629	<lmxll>	LG07	Maternal	32.751
1941	SNP	SNP_Chr7_9142920	<lmxll>	LG07	Maternal	39.534
1942	SNP	SNP_Chr7_9142979	<lmxll>	LG07	Maternal	40.7
1943	SNP	SNP_Chr7_11218230	<nnxnp>	LG07	Paternal	36.095
1944	SNP	SNP_Chr7_18363889	<lmxll>	LG07	Maternal	75.829
1945	SNP	SNP_Chr7_18805794	<lmxll>	LG07	Maternal	77.653
1946	SNP	SNP_Chr7_33683963	<lmxll>	LG07	Maternal	139.111
1947	SNP	SNP_sc00067_302805	<lmxll>	LG07	Maternal	127.175
1948	SNP	SNP_sc00067_302870	<lmxll>	LG07	Maternal	126.569
1949	SNP	SNP_sc00067_1611641	<nnxnp>	LG07	Paternal	171.245
1950	SNP	SNP_sc00067_2146217	<nnxnp>	LG07	Paternal	164.4
1951	SNP	SNP_sc00176_412988	<lmxll>	LG07	Maternal	120.593
1952	SNP	SNP_sc00464_459738	<nnxnp>	LG07	Paternal	121.747
1953	SNP	SNP_sc00548_90381	<nnxnp>	LG07	Paternal	111.512
1954	SNP	SNP_sc00822_251479	<nnxnp>	LG07	Paternal	117.969
1955	SNP	SNP_sc00868_153761	<lmxll>	LG07	Maternal	207.348
1956	SNP	SNP_sc01074_207044	<lmxll>	LG07	Maternal	108.475
1957	SNP	SNP_sc01515_99569	<nnxnp>	LG07	Paternal	136.353
1958	SNP	SNP_sc02495_33573	<lmxll>	LG07	Maternal	209.166
1959	SNP	SNP_sc20114_1556	<nnxnp>	LG07	Paternal	136.353
1960	SNP	SNP_Chr7_1216838	<nnxnp>	LG07	Paternal	0
1961	SNP	SNP_Chr7_2130989	<lmxll>	LG07	Maternal	16.066
1962	SNP	SNP_Chr7_18832050	<lmxll>	LG07	Maternal	75.829
1963	SNP	SNP_Chr7_24110767	<lmxll>	LG07	Maternal	96.588
1964	SNP	SNP_Chr7_26768181	<lmxll>	LG07	Maternal	91.531
1965	SNP	SNP_Chr7_26817177	<lmxll>	LG07	Maternal	97.92
1966	SNP	SNP_Chr7_35698541	<lmxll>	LG07	Maternal	148.133
1967	SNP	SNP_Chr7_36062164	<nnxnp>	LG07	Paternal	184.838
1968	SNP	SNP_Chr7_37445947	<lmxll>	LG07	Maternal	157.391
1969	SNP	SNP_Chr7_40171010	<nnxnp>	LG07	Paternal	195.039
1970	SNP	SNP_Chr7_41900359	<lmxll>	LG07	Maternal	168.685
1971	SNP	SNP_sc00307_249097	<lmxll>	LG07	Maternal	86.062
1972	SNP	SNP_sc00374_185687	<lmxll>	LG07	Maternal	117.966
1973	SNP	SNP_sc01074_171853	<lmxll>	LG07	Maternal	109.674
1974	SNP	SNP_sc01215_72814	<lmxll>	LG07	Maternal	81.374
1975	SNP	SNP_sc02240_49039	<nnxnp>	LG07	Paternal	136.353
1976	SNP	SNP_sc18263_778	<nnxnp>	LG07	Paternal	215.099
1977	SNP	SNP_sc32221_2003	<lmxll>	LG07	Maternal	162.067
1978	SNP	SNP_Chr7_4928907	<nnxnp>	LG07	Paternal	15.505
1979	SNP	SNP_Chr7_5592072	<lmxll>	LG07	Maternal	21.275
1980	SNP	SNP_Chr7_6812682	<lmxll>	LG07	Maternal	23.444
1981	SNP	SNP_Chr7_18805779	<lmxll>	LG07	Maternal	75.803
1982	SNP	SNP_Chr7_27237152	<lmxll>	LG07	Maternal	100.132
1983	SNP	SNP_Chr7_27786279	<lmxll>	LG07	Maternal	96.09
1984	SNP	SNP_Chr7_28209752	<lmxll>	LG07	Maternal	106.032
1985	SNP	SNP_Chr7_33683946	<lmxll>	LG07	Maternal	138.11
1986	SNP	SNP_Chr7_39596363	<nnxnp>	LG07	Paternal	199.727
1987	SNP	SNP_Chr7_41898089	<lmxll>	LG07	Maternal	171.68
1988	SNP	SNP_sc00156_343298	<lmxll>	LG07	Maternal	116.932
1989	SNP	SNP_sc00292_565615	<lmxll>	LG07	Maternal	209.166
1990	SNP	SNP_sc00404_315069	<lmxll>	LG07	Maternal	131.364
1991	SNP	SNP_sc00536_449810	<nnxnp>	LG07	Paternal	148.189
1992	SNP	SNP_sc00548_37707	<nnxnp>	LG07	Paternal	117.969
1993	SNP	SNP_sc01515_75806	<nnxnp>	LG07	Paternal	136.353
1994	SNP	SNP_sc01960_38360	<nnxnp>	LG07	Paternal	148.189
1995	SNP	SNP_sc03394_6871	<nnxnp>	LG07	Paternal	138.153
1996	SNP	SNP_sc05196_13340	<nnxnp>	LG07	Paternal	94.641
1997	SNP	SNP_sc09977_6460	<nnxnp>	LG07	Paternal	192.291
[truncated: 3,281 more rows]

## Sheet: Table S4
Table S4: QTL mapping result based on Kruskal-Wallis (KW) analysis. Columns E-M indicate probabilty of association between the marker and the respective trait according to Kruskal-Wallis test. Unmapped markers were unused for this analysis.
Marker Informations				QTL analysis (Kruskal-Wallis)
SN	Marker Type	Marker ID	Linkage group (LG)	FFB	OY	O/B	O/DM	O/WM	M/F	K/F	S/F	F/B
1	SNP	SNP_Chr1_4944088	LG01	-	-	-	-	-	-	-	-	-
2	SNP	SNP_sc17758_1525	LG01	-	-	-	-	-	-	-	-	-
3	SNP	SNP_Chr1_813618	LG01	-	-	-	-	-	-	-	-	-
4	SNP	SNP_Chr1_13257019	LG01	-	-	-	-	-	-	-	-	-
5	SNP	SNP_Chr1_23978729	LG01	-	-	-	-	-	-	-	-	0.05
6	SNP	SNP_Chr1_36193006	LG01	-	-	0.1	-	-	-	-	0.05	0.05
7	SNP	SNP_Chr1_55024883	LG01	-	-	-	0.05	-	-	-	-	-
8	SNP	SNP_Chr1_56652750	LG01	-	-	-	-	-	-	-	-	0.1
9	SNP	SNP_Chr1_56788584	LG01	-	-	-	-	-	-	-	-	-
10	SNP	SNP_Chr1_63499892	LG01	-	-	-	-	-	-	-	-	-
11	SNP	SNP_sc00425_584705	LG01	-	-	0.01	0.1	-	0.1	-	0.05	-
12	SNP	SNP_sc00816_64607	LG01	-	0.1	0.1	-	-	0.05	0.1	0.01	-
13	SNP	SNP_sc00816_276969	LG01	-	-	0.1	-	-	0.05	-	0.01	-
14	SNP	SNP_sc01298_161024	LG01	-	0.1	0.1	-	-	0.1	-	0.05	-
15	SNP	SNP_sc12814_813	LG01	-	-	-	-	-	-	-	0.05	-
16	SNP	SNP_sc22912_2458	LG01	-	0.1	0.1	-	-	-	-	0.1	0.1
17	SNP	SNP_sc22912_2499	LG01	-	0.1	0.1	-	-	0.1	0.1	0.05	0.1
18	SNP	SNP_Chr1_9634993	LG01	-	0.1	-	-	-	-	-	-	-
19	SNP	SNP_Chr1_18685227	LG01	-	-	-	-	-	-	-	-	-
20	SNP	SNP_Chr1_20539700	LG01	-	-	-	-	-	-	-	-	0.1
21	SNP	SNP_Chr1_47372565	LG01	-	-	0.05	-	-	-	-	-	-
22	SNP	SNP_Chr1_55652456	LG01	-	-	-	-	-	-	-	-	0.05
23	SNP	SNP_Chr1_56789028	LG01	-	-	-	-	-	-	-	-	-
24	SNP	SNP_Chr1_63510578	LG01	-	-	-	-	-	-	-	-	-
25	SNP	SNP_Chr1_68225784	LG01	-	-	-	-	-	-	-	-	-
26	SNP	SNP_sc00247_811071	LG01	-	-	-	-	-	-	-	-	-
27	SNP	SNP_sc00453_359782	LG01	-	-	-	0.1	-	-	-	-	0.1
28	SNP	SNP_sc00453_432007	LG01	-	-	-	-	-	-	-	-	0.05
29	SNP	SNP_sc00816_243559	LG01	-	-	-	-	-	-	-	0.05	-
30	SNP	SNP_sc01274_28474	LG01	-	-	0.05	0.1	-	-	-	0.1	0.1
31	SNP	SNP_sc03577_38573	LG01	-	-	0.1	0.1	-	-	-	-	0.1
32	SNP	SNP_sc09239_2726	LG01	-	-	-	-	-	-	-	-	0.05
33	SNP	SNP_sc12814_793	LG01	-	-	-	-	-	0.1	-	0.05	-
34	SNP	SNP_Chr1_1999293	LG01	-	0.1	-	-	0.1	-	-	-	-
35	SNP	SNP_Chr1_4473907	LG01	-	-	-	-	-	-	-	-	-
36	SNP	SNP_Chr1_4944481	LG01	-	-	-	-	-	-	-	0.1	-
37	SNP	SNP_Chr1_9615663	LG01	-	-	-	-	-	-	-	-	-
38	SNP	SNP_Chr1_18059366	LG01	-	-	-	-	-	-	-	-	-
39	SNP	SNP_Chr1_24432270	LG01	-	-	-	-	-	-	-	-	-
40	SNP	SNP_Chr1_24711938	LG01	-	-	-	-	-	-	-	-	0.05
41	SNP	SNP_Chr1_28357629	LG01	-	-	-	-	-	-	-	0.1	-
42	SNP	SNP_Chr1_28358001	LG01	-	-	-	-	-	-	-	-	-
43	SNP	SNP_Chr1_46026472	LG01	-	0.1	-	-	-	-	-	-	-
44	SNP	SNP_Chr1_55086888	LG01	-	-	-	0.1	-	-	-	-	0.05
45	SNP	SNP_Chr1_55362402	LG01	-	-	-	0.1	-	-	-	-	0.05
46	SNP	SNP_Chr1_59055809	LG01	-	-	-	-	-	-	-	-	-
47	SNP	SNP_Chr1_59741256	LG01	-	-	-	-	-	-	-	-	-
48	SNP	SNP_Chr1_63499856	LG01	-	-	-	-	-	-	-	-	-
49	SNP	SNP_Chr1_63510552	LG01	-	-	-	-	-	-	-	-	-
50	SNP	SNP_Chr1_64712661	LG01	-	-	-	-	-	-	-	-	-
51	SNP	SNP_sc00443_365357	LG01	-	-	0.05	0.1	-	-	-	-	-
52	SNP	SNP_sc00453_226985	LG01	-	-	0.1	-	-	-	-	0.1	0.05
53	SNP	SNP_sc00645_541680	LG01	-	0.1	-	-	-	0.05	-	0.05	0.1
54	SNP	SNP_sc00731_165468	LG01	-	-	0.05	0.05	-	-	-	0.1	0.1
55	SNP	SNP_sc00816_277013	LG01	-	-	0.05	-	-	0.05	0.1	0.005	-
56	SNP	SNP_sc01346_170060	LG01	-	-	-	-	-	-	-	-	-
57	SNP	SNP_sc04836_3407	LG01	-	-	-	-	-	0.05	0.1	0.05	0.1
58	SNP	SNP_sc04836_3852	LG01	-	-	-	-	-	0.1	0.1	0.05	0.1
59	SNP	SNP_sc05370_454	LG01	-	-	0.1	-	-	-	-	-	0.1
60	SNP	SNP_sc09796_1689	LG01	-	-	-	-	-	-	-	-	0.1
61	SNP	SNP_Chr1_2639305	LG01	-	0.1	-	-	0.1	-	-	-	-
62	SNP	SNP_Chr1_4944499	LG01	-	-	-	-	-	-	-	0.1	-
63	SNP	SNP_Chr1_9542366	LG01	-	-	-	-	-	-	-	-	-
64	SNP	SNP_Chr1_11030635	LG01	-	0.05	-	-	-	-	-	-	-
65	SNP	SNP_Chr1_13795313	LG01	-	0.1	-	-	-	-	-	-	-
66	SNP	SNP_Chr1_16933891	LG01	-	-	-	-	-	-	-	-	-
67	SNP	SNP_Chr1_17542057	LG01	0.1	0.1	-	-	-	-	-	-	-
68	SNP	SNP_Chr1_20916111	LG01	-	-	-	-	-	-	-	-	0.05
69	SNP	SNP_Chr1_27696557	LG01	-	-	0.1	-	-	-	-	-	0.05
70	SNP	SNP_Chr1_29354450	LG01	0.05	-	0.1	-	-	-	-	0.1	0.05
71	SNP	SNP_Chr1_30272816	LG01	-	-	0.1	-	-	-	-	0.05	0.1
72	SNP	SNP_Chr1_37615431	LG01	-	-	0.1	-	-	-	-	0.05	0.1
73	SNP	SNP_Chr1_38875010	LG01	-	-	0.05	0.1	-	-	-	0.05	0.1
74	SNP	SNP_Chr1_40303824	LG01	-	-	-	-	-	-	-	-	-
75	SNP	SNP_Chr1_40866510	LG01	0.1	-	0.05	0.1	-	-	-	0.1	0.1
76	SNP	SNP_Chr1_48551013	LG01	-	-	-	-	-	-	-	0.05	0.05
77	SNP	SNP_Chr1_55362445	LG01	-	-	-	0.1	-	-	-	-	0.05
78	SNP	SNP_Chr1_59435039	LG01	-	-	-	-	-	-	-	-	-
79	SNP	SNP_Chr1_59650202	LG01	-	-	-	-	-	-	-	-	-
80	SNP	SNP_Chr1_59741344	LG01	-	-	-	-	-	-	-	-	-
81	SNP	SNP_Chr1_63510959	LG01	-	-	-	-	-	-	-	-	-
82	SNP	SNP_sc00222_830750	LG01	-	-	0.1	0.1	-	-	-	0.1	-
83	SNP	SNP_sc00247_883512	LG01	-	-	-	-	-	-	0.1	-	-
84	SNP	SNP_sc00265_369977	LG01	-	-	0.1	-	-	-	-	0.1	-
85	SNP	SNP_sc00443_364915	LG01	-	-	0.01	0.05	-	-	-	0.05	-
86	SNP	SNP_sc00453_431568	LG01	-	-	0.05	0.05	-	-	-	0.05	0.1
87	SNP	SNP_sc00665_216854	LG01	-	-	0.05	0.1	-	-	-	0.1	0.05
88	SNP	SNP_sc00771_25692	LG01	-	-	-	-	-	-	-	0.1	0.1
89	SNP	SNP_sc00798_231630	LG01	-	-	0.05	0.1	-	-	-	0.1	0.1
90	SNP	SNP_sc00816_231260	LG01	-	0.1	0.1	-	-	0.1	-	0.05	-
91	SNP	SNP_sc01277_126970	LG01	-	-	-	0.1	-	-	-	-	-
92	SNP	SNP_sc01298_133415	LG01	-	0.05	0.1	-	-	0.1	-	0.05	-
93	SNP	SNP_sc01765_92059	LG01	-	-	-	-	-	-	-	-	0.1
94	SNP	SNP_sc22362_721	LG01	-	-	0.1	0.1	-	-	-	-	0.05
95	SNP	SNP_Chr1_3039303	LG01	-	-	-	-	-	-	-	-	-
96	SNP	SNP_Chr1_3756500	LG01	-	-	-	-	-	-	-	-	-
97	SNP	SNP_Chr1_11929034	LG01	-	-	-	-	-	-	-	-	-
98	SNP	SNP_Chr1_22436148	LG01	-	-	-	-	-	-	-	-	0.1
99	SNP	SNP_Chr1_28193430	LG01	-	-	-	-	-	-	-	-	-
100	SNP	SNP_Chr1_29657136	LG01	0.1	-	-	-	-	-	-	0.05	0.1
101	SNP	SNP_Chr1_31252108	LG01	-	-	-	-	-	-	-	0.1	0.1
102	SNP	SNP_Chr1_32808394	LG01	-	-	0.1	-	-	-	-	0.05	0.1
103	SNP	SNP_Chr1_32887531	LG01	0.1	-	0.05	-	-	-	-	0.05	0.05
104	SNP	SNP_Chr1_32940354	LG01	-	-	-	-	-	-	-	-	-
105	SNP	SNP_Chr1_33371952	LG01	-	-	-	-	-	-	-	-	-
106	SNP	SNP_Chr1_36420797	LG01	-	-	0.05	-	-	-	-	0.1	0.05
107	SNP	SNP_Chr1_43443357	LG01	-	0.1	-	-	-	-	-	-	-
108	SNP	SNP_Chr1_44946448	LG01	-	-	0.01	0.05	-	0.1	-	0.01	0.1
109	SNP	SNP_Chr1_46616864	LG01	-	-	-	-	-	-	-	-	-
110	SNP	SNP_Chr1_46617188	LG01	-	-	-	-	-	-	-	-	-
111	SNP	SNP_Chr1_54305502	LG01	-	-	-	-	-	0.1	0.05	-	-
112	SNP	SNP_Chr1_55488999	LG01	-	-	-	0.1	-	-	-	-	0.1
113	SNP	SNP_Chr1_55650863	LG01	-	-	-	-	-	-	-	-	0.05
114	SNP	SNP_Chr1_60334673	LG01	-	-	-	-	-	-	-	-	-
115	SNP	SNP_Chr1_63513687	LG01	-	-	-	-	-	-	-	-	-
116	SNP	SNP_Chr1_64984558	LG01	-	-	-	-	-	-	-	-	-
117	SNP	SNP_Chr1_65983947	LG01	-	-	-	-	-	-	-	-	-
118	SNP	SNP_sc00415_114426	LG01	-	-	0.1	0.1	-	-	-	-	0.05
119	SNP	SNP_sc00433_345264	LG01	-	-	-	-	-	0.1	-	0.05	-
120	SNP	SNP_sc00593_138079	LG01	-	-	-	-	-	-	-	-	-
121	SNP	SNP_sc00816_231683	LG01	-	0.1	0.1	-	-	0.1	-	0.05	-
122	SNP	SNP_sc01274_149075	LG01	-	-	-	-	-	-	-	0.1	-
123	SNP	SNP_sc01277_127406	LG01	-	-	0.1	-	-	-	-	-	-
124	SNP	SNP_sc01298_161056	LG01	-	-	0.05	-	-	-	-	0.1	-
125	SNP	SNP_sc01407_85047	LG01	-	-	0.05	-	-	-	-	0.05	0.05
126	SNP	SNP_sc01541_69904	LG01	-	-	0.01	0.05	-	0.05	-	0.05	0.1
127	SNP	SNP_sc01765_91705	LG01	-	-	0.1	0.1	-	-	-	-	0.1
128	SNP	SNP_sc02018_95366	LG01	-	-	0.1	0.1	-	-	-	0.1	0.1
129	SNP	SNP_sc02085_30948	LG01	-	-	-	-	-	-	-	-	-
130	SNP	SNP_sc02680_66617	LG01	-	-	0.05	0.05	-	-	-	0.05	0.05
131	SNP	SNP_sc04836_3817	LG01	-	-	-	-	-	0.05	0.1	0.05	0.1
132	SNP	SNP_sc11204_2110	LG01	-	-	-	-	-	-	-	-	0.1
133	SNP	SNP_sc11204_2124	LG01	-	-	0.1	0.1	-	-	-	-	0.05
134	SNP	SNP_sc12181_1968	LG01	-	-	-	-	-	-	-	-	-
135	SNP	SNP_sc22362_673	LG01	-	-	0.1	0.1	-	-	-	-	0.1
136	SNP	SNP_Chr1_2015318	LG01	-	-	-	-	-	-	-	-	-
137	SNP	SNP_Chr1_3756507	LG01	-	-	-	-	-	-	-	-	-
138	SNP	SNP_Chr1_3841088	LG01	-	-	-	-	-	-	-	-	-
139	SNP	SNP_Chr1_4731105	LG01	-	-	-	-	-	-	-	0.1	-
140	SNP	SNP_Chr1_6005005	LG01	-	-	-	-	-	-	-	-	-
141	SNP	SNP_Chr1_10563826	LG01	-	-	-	-	-	-	-	-	-
142	SNP	SNP_Chr1_10564196	LG01	-	-	-	-	-	-	-	-	-
143	SNP	SNP_Chr1_13488950	LG01	-	-	-	-	-	-	-	-	-
144	SNP	SNP_Chr1_31540432	LG01	0.1	-	0.1	-	-	-	-	0.05	0.1
145	SNP	SNP_Chr1_35107471	LG01	-	-	-	-	-	-	-	-	-
146	SNP	SNP_Chr1_41760450	LG01	-	-	-	-	-	-	-	-	-
147	SNP	SNP_Chr1_41926309	LG01	-	-	-	-	-	-	-	-	-
148	SNP	SNP_Chr1_44093787	LG01	-	-	0.05	-	-	-	-	0.05	0.1
149	SNP	SNP_Chr1_52396729	LG01	-	-	-	0.1	-	-	-	-	-
150	SNP	SNP_Chr1_55361991	LG01	-	-	-	-	-	-	-	-	0.05
151	SNP	SNP_Chr1_56788977	LG01	-	-	-	-	-	-	-	-	-
152	SNP	SNP_sc00338_122181	LG01	-	-	0.005	0.1	-	0.05	-	0.005	0.1
153	SNP	SNP_sc00443_365393	LG01	-	-	0.05	0.1	-	-	-	0.1	0.1
154	SNP	SNP_sc00614_279202	LG01	-	-	-	-	-	-	-	-	-
155	SNP	SNP_sc00816_276662	LG01	-	0.1	0.05	-	-	0.05	0.05	0.005	-
156	SNP	SNP_sc01298_132932	LG01	-	0.1	0.1	-	-	0.1	-	0.05	-
157	SNP	SNP_sc02183_72303	LG01	-	-	-	0.1	-	-	-	-	0.1
158	SNP	SNP_sc07078_6014	LG01	-	-	-	-	-	-	-	-	-
159	SNP	SNP_sc09405_4396	LG01	-	-	-	-	-	-	-	0.1	-
160	SNP	SNP_sc09405_4416	LG01	-	-	-	-	-	-	-	0.1	-
161	SNP	SNP_sc14387_1912	LG01	-	-	0.1	-	-	-	-	-	0.1
162	SNP	SNP_sc24261_2062	LG01	-	-	-	-	-	-	-	-	-
163	SNP	SNP_sc37058_1487	LG01	-	-	-	-	-	-	-	-	0.05
164	SNP	SNP_Chr1_4731154	LG01	-	-	-	-	-	-	-	-	-
165	SNP	SNP_Chr1_8359800	LG01	-	-	-	-	-	-	-	-	-
166	SNP	SNP_Chr1_10112785	LG01	-	-	-	-	-	-	-	-	-
167	SNP	SNP_Chr1_12076545	LG01	-	-	-	-	-	-	-	-	-
168	SNP	SNP_Chr1_13604462	LG01	-	-	-	-	-	-	-	-	-
169	SNP	SNP_Chr1_14164891	LG01	-	-	-	-	-	-	-	-	-
170	SNP	SNP_Chr1_17584037	LG01	0.05	0.1	-	-	-	-	-	-	-
171	SNP	SNP_Chr1_23622812	LG01	-	-	-	-	-	-	-	-	-
172	SNP	SNP_Chr1_37137186	LG01	-	-	0.05	0.1	-	-	-	0.1	0.1
173	SNP	SNP_Chr1_39566162	LG01	-	-	-	-	-	-	-	-	-
174	SNP	SNP_Chr1_44534791	LG01	-	0.1	-	-	-	-	-	0.1	-
175	SNP	SNP_Chr1_47640816	LG01	-	-	-	-	-	-	-	0.1	-
176	SNP	SNP_Chr1_50578838	LG01	-	-	0.1	-	-	-	-	-	-
177	SNP	SNP_sc00443_269395	LG01	-	-	0.01	0.05	-	-	-	0.05	0.05
178	SNP	SNP_sc00816_169897	LG01	-	-	-	-	-	0.1	-	0.05	-
179	SNP	SNP_sc05370_477	LG01	-	-	0.1	0.1	-	-	-	-	0.1
180	SNP	SNP_sc09239_2690	LG01	-	-	0.1	0.05	-	-	-	-	0.05
181	SNP	SNP_sc10738_1245	LG01	-	-	-	-	-	-	-	-	-
182	SNP	SNP_sc12181_1932	LG01	-	0.1	-	-	-	-	-	-	-
183	SNP	SNP_sc12433_3387	LG01	-	0.1	-	-	-	-	-	0.1	-
184	SNP	SNP_Chr1_1655232	LG01	-	-	0.05	-	-	-	-	-	-
185	SNP	SNP_Chr1_2445511	LG01	-	0.1	-	-	-	-	-	-	-
186	SNP	SNP_Chr1_17542424	LG01	0.1	-	-	-	-	-	-	0.05	-
187	SNP	SNP_Chr1_21984769	LG01	-	-	-	-	-	-	-	-	0.05
188	SNP	SNP_Chr1_25973288	LG01	0.05	-	-	-	-	-	-	-	0.1
189	SNP	SNP_Chr1_31419827	LG01	-	-	-	-	-	-	-	-	-
190	SNP	SNP_Chr1_55362080	LG01	-	-	-	0.1	-	-	-	-	0.1
191	SNP	SNP_Chr1_57310573	LG01	-	-	-	-	-	-	-	-	-
192	SNP	SNP_sc00247_883981	LG01	-	-	-	-	-	-	-	-	-
193	SNP	SNP_sc00331_655467	LG01	-	-	-	-	-	-	-	-	0.05
194	SNP	SNP_sc00331_655814	LG01	-	-	-	-	-	-	-	-	0.05
195	SNP	SNP_sc00443_365002	LG01	-	-	0.01	0.05	0.1	0.1	-	0.05	-
196	SNP	SNP_sc00453_58841	LG01	-	-	-	0.1	-	-	-	-	0.1
197	SNP	SNP_sc00453_181026	LG01	-	-	0.1	0.1	-	-	-	-	0.1
198	SNP	SNP_sc00614_30406	LG01	-	-	-	-	-	-	-	-	-
199	SNP	SNP_sc00816_276585	LG01	-	0.1	0.05	-	-	0.05	0.05	0.005	-
200	SNP	SNP_sc00832_194333	LG01	-	-	0.1	-	-	-	-	0.1	0.1
201	SNP	SNP_sc01765_91670	LG01	-	-	0.1	0.1	-	-	-	-	-
202	SNP	SNP_sc05483_7191	LG01	-	-	0.1	-	-	-	-	0.05	-
203	SNP	SNP_sc05483_7624	LG01	-	-	-	-	-	-	-	0.1	-
204	SNP	SNP_sc09239_2310	LG01	-	-	-	0.1	-	-	-	-	0.1
205	SNP	SNP_sc09239_2370	LG01	-	-	-	0.1	-	-	-	-	0.1
206	SNP	SNP_sc12181_1956	LG01	-	-	-	-	-	-	-	-	-
207	SNP	SNP_Chr1_1655246	LG01	-	-	0.1	-	-	-	-	-	-
208	SNP	SNP_Chr1_2729064	LG01	-	0.1	-	-	0.05	-	-	-	-
209	SNP	SNP_Chr1_2729486	LG01	-	0.1	-	-	0.05	-	-	-	-
210	SNP	SNP_Chr1_3039284	LG01	-	-	-	-	-	-	-	-	-
211	SNP	SNP_Chr1_3671295	LG01	-	-	-	-	-	-	-	-	-
212	SNP	SNP_Chr1_4555303	LG01	-	-	-	-	0.1	-	-	-	-
213	SNP	SNP_Chr1_11073053	LG01	-	-	-	-	-	-	-	-	-
214	SNP	SNP_Chr1_23195609	LG01	-	-	-	-	-	-	-	-	0.05
215	SNP	SNP_Chr1_31267477	LG01	-	-	-	-	-	-	-	-	-
216	SNP	SNP_Chr1_41973004	LG01	-	-	-	-	-	-	-	-	-
217	SNP	SNP_Chr1_44535158	LG01	-	-	-	-	-	-	-	0.1	-
218	SNP	SNP_Chr1_47087614	LG01	-	0.1	0.1	-	-	0.05	-	0.05	-
219	SNP	SNP_Chr1_48734262	LG01	-	-	-	-	-	-	-	-	0.05
220	SNP	SNP_Chr1_53367234	LG01	-	-	-	-	-	-	-	-	0.1
221	SNP	SNP_Chr1_54001100	LG01	-	-	-	0.1	-	-	-	-	0.05
222	SNP	SNP_Chr1_55362375	LG01	-	-	-	0.1	-	-	-	-	0.1
223	SNP	SNP_sc00306_712431	LG01	-	-	-	-	-	-	-	-	-
224	SNP	SNP_sc00816_169933	LG01	-	-	-	-	-	0.1	-	0.05	-
225	SNP	SNP_sc00816_231290	LG01	-	-	-	-	-	-	-	0.1	-
226	SNP	SNP_sc01346_78367	LG01	-	-	0.1	-	-	-	-	-	0.05
227	SNP	SNP_sc01346_145598	LG01	-	-	-	0.1	-	-	-	0.1	0.1
228	SNP	SNP_sc05555_7448	LG01	-	-	0.1	-	-	-	-	0.1	-
229	SNP	SNP_sc13736_3265	LG01	-	-	0.01	0.01	0.1	-	-	0.05	0.1
230	SNP	SNP_Chr1_2445512	LG01	-	-	-	-	-	-	-	-	-
231	SNP	SNP_Chr1_2729076	LG01	-	0.1	-	-	0.05	-	-	-	-
232	SNP	SNP_Chr1_21984388	LG01	-	-	-	-	-	-	-	-	0.05
233	SNP	SNP_Chr1_23052255	LG01	-	-	-	-	-	-	-	-	0.1
234	SNP	SNP_Chr1_23622840	LG01	-	-	-	-	-	-	-	-	-
235	SNP	SNP_Chr1_23623240	LG01	-	-	-	-	-	-	-	-	-
236	SNP	SNP_Chr1_24617736	LG01	-	-	-	-	-	-	-	-	0.05
237	SNP	SNP_Chr1_28812271	LG01	0.1	-	-	-	-	-	-	0.05	-
238	SNP	SNP_Chr1_36649496	LG01	-	-	-	-	-	-	-	-	-
239	SNP	SNP_Chr1_39566168	LG01	-	0.1	-	-	-	-	-	0.1	-
240	SNP	SNP_Chr1_57809656	LG01	-	-	-	-	-	-	-	-	-
241	SNP	SNP_Chr1_59046708	LG01	-	-	-	-	-	-	-	-	-
242	SNP	SNP_sc00331_45665	LG01	-	-	-	-	-	0.05	0.05	0.1	-
243	SNP	SNP_sc00453_126271	LG01	-	-	0.05	0.1	-	-	-	0.1	0.1
244	SNP	SNP_sc00483_495342	LG01	-	0.05	0.1	-	-	0.05	0.1	0.05	-
245	SNP	SNP_sc00781_305066	LG01	-	-	0.1	-	-	-	-	-	0.05
246	SNP	SNP_sc01236_20359	LG01	-	-	-	-	-	-	-	-	-
247	SNP	SNP_sc01541_108218	LG01	-	-	0.05	0.1	-	-	-	0.1	-
248	SNP	SNP_sc01768_4457	LG01	-	0.1	0.05	-	-	0.1	-	0.05	-
249	SNP	SNP_sc03624_13884	LG01	-	-	-	-	-	-	-	-	-
250	SNP	SNP_Chr1_23622865	LG01	-	-	-	-	-	-	-	-	-
251	SNP	SNP_Chr1_32794618	LG01	0.05	-	0.1	-	-	-	-	0.05	0.1
252	SNP	SNP_Chr1_36905020	LG01	-	-	-	-	-	-	-	0.1	-
253	SNP	SNP_Chr1_44027056	LG01	0.1	-	0.05	0.1	-	-	-	0.05	0.1
254	SNP	SNP_Chr1_45776743	LG01	-	-	0.001	0.05	0.1	0.1	-	0.05	0.05
255	SNP	SNP_Chr1_51030582	LG01	-	-	-	-	-	-	-	-	0.05
256	SNP	SNP_Chr1_59741349	LG01	-	-	-	-	-	-	-	-	-
257	SNP	SNP_sc00331_163504	LG01	-	-	0.1	-	-	-	-	-	0.05
258	SNP	SNP_sc00453_26890	LG01	-	-	0.05	0.05	-	-	-	-	-
259	SNP	SNP_sc00483_495384	LG01	-	0.1	0.1	-	-	0.05	0.05	0.05	-
260	SNP	SNP_sc01629_142199	LG01	-	-	0.05	0.1	-	-	-	-	0.1
261	SNP	SNP_sc04306_14064	LG01	-	-	0.05	0.1	-	0.1	-	0.05	-
262	SNP	SNP_sc12433_3447	LG01	-	-	-	-	-	-	-	0.05	-
263	SNP	SNP_sc17948_298	LG01	-	-	-	-	-	-	-	-	-
264	IND	IND_Chr1_14064909	LG01	-	-	-	-	-	-	-	-	-
265	IND	IND_Chr1_35118169	LG01	-	-	-	-	-	-	-	-	-
266	IND	IND_sc12814_846	LG01	-	-	-	-	-	-	-	0.05	-
267	IND	IND_Chr1_26573601	LG01	-	-	-	-	-	-	-	-	0.01
268	IND	IND_Chr1_43204525	LG01	-	-	0.01	0.05	-	-	-	0.05	0.1
269	IND	IND_Chr1_48707998	LG01	-	-	0.05	0.1	-	-	-	-	0.05
270	IND	IND_Chr1_4783276	LG01	-	-	-	-	-	-	-	0.1	-
271	IND	IND_Chr1_23978733	LG01	-	-	-	-	-	-	-	-	0.05
272	IND	IND_sc00247_16240	LG01	-	-	-	-	-	-	-	-	-
273	IND	IND_Chr1_4730717	LG01	-	-	-	-	-	-	-	-	-
274	IND	IND_Chr1_11554058	LG01	-	-	-	-	-	-	-	-	-
275	IND	IND_Chr1_37786826	LG01	-	-	0.05	0.1	-	-	-	0.05	-
276	IND	IND_Chr1_47342091	LG01	-	-	0.1	-	-	0.1	-	0.1	-
277	IND	IND_Chr1_47372563	LG01	-	-	0.1	-	-	-	-	-	-
278	IND	IND_Chr1_4473866	LG01	-	-	-	-	-	-	-	-	-
279	IND	IND_Chr1_16284698	LG01	-	-	-	-	-	-	-	-	-
280	IND	IND_sc15349_1184	LG01	-	-	-	-	-	-	-	-	-
281	IND	IND_Chr1_37471221	LG01	-	-	0.05	0.1	-	-	-	0.05	-
282	IND	IND_Chr1_63084845	LG01	-	-	-	-	-	-	-	-	-
283	IND	IND_Chr1_771543	LG01	-	-	-	-	-	-	-	-	-
284	IND	IND_Chr1_58720899	LG01	-	-	-	0.1	-	-	-	-	-
285	IND	IND_sc00433_345255	LG01	-	-	0.1	-	-	0.1	-	0.05	-
286	IND	IND_Chr1_66206417	LG01	-	-	-	-	-	-	-	-	-
287	IND	IND_sc00433_345278	LG01	-	-	0.1	-	-	0.05	0.05	0.05	-
288	SNP	SNP_Chr2_44179412	LG02	-	-	-	-	-	-	-	-	0.1
289	SNP	SNP_Chr2_52886707	LG02	-	-	-	-	-	-	-	-	-
290	SNP	SNP_sc00203_574111	LG02	-	-	-	-	-	0.05	-	0.05	-
291	SNP	SNP_sc01530_25628	LG02	-	-	0.1	-	0.1	-	-	-	-
292	SNP	SNP_Chr2_6162508	LG02	-	-	-	-	-	-	-	-	-
293	SNP	SNP_Chr2_8268001	LG02	-	-	-	-	-	0.01	-	0.0005	-
294	SNP	SNP_Chr2_16557865	LG02	-	-	0.1	-	0.05	-	-	-	-
295	SNP	SNP_Chr2_17937442	LG02	0.1	-	0.1	-	0.05	-	-	-	-
296	SNP	SNP_Chr2_23983983	LG02	-	-	-	-	-	0.05	-	0.05	-
297	SNP	SNP_Chr2_36864155	LG02	-	-	-	-	-	0.05	-	0.01	-
298	SNP	SNP_Chr2_39733656	LG02	-	-	-	-	-	-	-	0.05	-
299	SNP	SNP_Chr2_40657386	LG02	-	-	-	-	-	-	-	0.1	-
300	SNP	SNP_Chr2_44513274	LG02	-	-	-	-	-	-	-	-	-
301	SNP	SNP_Chr2_44513299	LG02	-	-	-	-	-	-	-	-	-
302	SNP	SNP_Chr2_46825842	LG02	-	-	-	-	-	-	-	-	0.1
303	SNP	SNP_sc00046_619109	LG02	-	-	-	-	-	-	0.05	-	0.1
304	SNP	SNP_sc00046_2032960	LG02	-	-	0.05	-	-	0.05	-	0.005	-
305	SNP	SNP_sc00068_1429532	LG02	-	-	-	-	-	-	-	-	-
306	SNP	SNP_sc00144_104227	LG02	-	-	0.1	-	0.05	-	-	-	-
307	SNP	SNP_sc34982_1690	LG02	-	-	-	-	0.1	-	-	-	-
308	SNP	SNP_Chr2_1403954	LG02	-	-	-	-	-	-	-	-	-
309	SNP	SNP_Chr2_6162154	LG02	-	-	-	-	-	-	0.1	-	-
310	SNP	SNP_Chr2_16758039	LG02	-	-	-	-	0.05	-	-	-	-
311	SNP	SNP_Chr2_17937414	LG02	0.1	-	0.1	-	0.05	-	-	-	-
312	SNP	SNP_Chr2_44212740	LG02	-	-	-	-	-	-	0.1	-	-
313	SNP	SNP_Chr2_55629901	LG02	-	-	-	-	-	-	-	-	-
314	SNP	SNP_Chr2_60142877	LG02	-	-	-	-	-	-	-	-	-
315	SNP	SNP_Chr2_65228731	LG02	-	-	-	-	-	-	-	-	-
316	SNP	SNP_sc00044_3176742	LG02	-	-	-	-	-	-	-	-	-
317	SNP	SNP_sc00046_622923	LG02	-	-	-	-	-	-	0.1	-	0.1
318	SNP	SNP_sc00341_243688	LG02	-	-	-	-	-	0.05	-	0.05	-
319	SNP	SNP_sc01363_80778	LG02	-	-	0.1	-	0.1	-	-	-	-
320	SNP	SNP_Chr2_4814383	LG02	-	-	-	-	-	-	-	-	-
321	SNP	SNP_Chr2_6162537	LG02	-	-	-	-	-	-	-	-	-
322	SNP	SNP_Chr2_7544740	LG02	-	-	0.1	-	-	0.0005	0.1	0.0001	-
323	SNP	SNP_Chr2_28556336	LG02	-	-	-	-	-	0.05	-	0.01	-
324	SNP	SNP_Chr2_32108086	LG02	-	-	-	-	-	0.01	-	0.001	-
325	SNP	SNP_Chr2_42704915	LG02	-	-	-	-	-	-	-	-	-
326	SNP	SNP_Chr2_44213106	LG02	-	-	-	-	-	-	-	-	-
327	SNP	SNP_Chr2_47437673	LG02	-	-	-	-	-	-	-	-	-
328	SNP	SNP_Chr2_47437698	LG02	-	-	-	-	-	-	-	-	-
329	SNP	SNP_Chr2_48938694	LG02	-	-	-	-	-	-	-	-	-
330	SNP	SNP_Chr2_49002333	LG02	-	-	-	-	-	-	-	-	0.1
331	SNP	SNP_Chr2_49342355	LG02	-	-	-	-	-	-	-	-	-
332	SNP	SNP_Chr2_52046994	LG02	-	-	-	-	-	-	0.05	-	-
333	SNP	SNP_Chr2_52098634	LG02	-	-	-	-	-	-	-	-	-
334	SNP	SNP_Chr2_52289519	LG02	-	-	-	-	-	-	-	-	-
335	SNP	SNP_sc00044_3177156	LG02	-	-	-	-	-	-	-	-	-
336	SNP	SNP_sc00632_190680	LG02	-	-	-	-	-	-	-	-	-
337	SNP	SNP_sc01447_92742	LG02	-	-	-	-	-	-	-	0.05	-
338	SNP	SNP_Chr2_2124898	LG02	-	-	-	-	-	-	-	-	-
339	SNP	SNP_Chr2_4813989	LG02	-	-	-	-	-	0.01	-	0.0005	-
340	SNP	SNP_Chr2_4926550	LG02	-	-	-	-	-	-	-	-	-
341	SNP	SNP_Chr2_6162143	LG02	-	-	-	-	-	-	-	-	-
342	SNP	SNP_Chr2_7370904	LG02	-	-	-	-	-	-	-	-	-
343	SNP	SNP_Chr2_13085263	LG02	-	-	-	-	-	0.05	-	0.001	-
344	SNP	SNP_Chr2_19139777	LG02	-	-	0.1	-	0.05	-	-	-	-
345	SNP	SNP_Chr2_20062347	LG02	-	-	-	-	-	0.05	-	0.05	-
346	SNP	SNP_Chr2_20397176	LG02	-	-	-	-	0.1	-	-	0.1	-
347	SNP	SNP_Chr2_24797566	LG02	-	-	-	-	-	0.1	-	0.05	-
348	SNP	SNP_Chr2_26346080	LG02	-	-	-	-	-	-	-	0.1	-
349	SNP	SNP_Chr2_27705990	LG02	-	-	-	-	-	0.1	-	-	-
350	SNP	SNP_Chr2_29599860	LG02	-	-	-	-	-	0.1	-	0.05	-
351	SNP	SNP_Chr2_32107733	LG02	-	-	-	-	-	0.01	-	0.005	-
352	SNP	SNP_Chr2_32301251	LG02	-	-	-	-	-	0.01	-	0.005	-
353	SNP	SNP_Chr2_33031800	LG02	-	-	0.1	-	-	0.005	-	0.0005	-
354	SNP	SNP_Chr2_42592925	LG02	-	-	-	-	-	-	-	-	0.1
355	SNP	SNP_Chr2_43740499	LG02	-	-	-	-	-	-	-	-	0.1
356	SNP	SNP_Chr2_44212726	LG02	-	-	-	-	-	-	0.1	-	-
357	SNP	SNP_Chr2_49002277	LG02	-	-	-	-	-	-	-	-	0.1
358	SNP	SNP_Chr2_59492595	LG02	-	-	-	-	-	-	-	-	-
359	SNP	SNP_Chr2_62166291	LG02	-	-	-	-	-	-	-	-	-
360	SNP	SNP_sc00044_1458430	LG02	-	-	-	-	-	-	-	-	-
361	SNP	SNP_sc00044_1458830	LG02	-	-	-	-	-	-	-	-	-
362	SNP	SNP_sc00044_1458866	LG02	-	-	-	-	-	-	-	-	-
363	SNP	SNP_sc00044_1806235	LG02	0.05	-	-	-	-	-	-	-	-
364	SNP	SNP_sc00044_3177122	LG02	-	-	-	-	-	-	-	-	-
365	SNP	SNP_sc00046_619067	LG02	-	-	-	-	-	-	0.1	-	0.05
366	SNP	SNP_sc00046_1188643	LG02	-	-	-	-	-	-	0.1	-	0.1
367	SNP	SNP_sc00046_2655408	LG02	-	-	-	-	0.1	-	0.1	-	-
368	SNP	SNP_sc00046_3846841	LG02	-	-	-	-	-	0.1	-	0.01	-
369	SNP	SNP_sc00068_438307	LG02	-	-	-	-	-	-	0.05	-	-
370	SNP	SNP_sc00111_1253075	LG02	-	-	-	-	-	0.1	-	-	-
371	SNP	SNP_sc00144_281842	LG02	-	-	-	-	-	-	-	-	-
372	SNP	SNP_sc00282_465288	LG02	-	-	0.1	-	-	0.05	-	0.05	-
373	SNP	SNP_sc00297_444994	LG02	-	-	-	-	-	-	-	-	-
374	SNP	SNP_sc00632_190316	LG02	-	-	-	-	-	-	-	-	-
375	SNP	SNP_sc00940_121369	LG02	0.05	-	0.1	-	0.1	-	-	-	-
376	SNP	SNP_sc00977_220822	LG02	-	-	0.1	-	-	0.1	-	0.005	-
377	SNP	SNP_sc07626_1989	LG02	-	-	-	-	-	-	-	0.05	-
378	SNP	SNP_sc14533_1594	LG02	-	-	-	-	-	0.1	-	0.1	-
379	SNP	SNP_Chr2_4527811	LG02	-	-	-	-	-	0.01	-	0.0005	-
380	SNP	SNP_Chr2_19741392	LG02	-	-	-	-	-	0.1	-	0.05	-
381	SNP	SNP_Chr2_20323769	LG02	-	-	-	-	-	-	-	-	-
382	SNP	SNP_Chr2_22095814	LG02	-	-	-	-	-	0.1	-	0.05	-
383	SNP	SNP_Chr2_23983935	LG02	-	-	-	-	-	0.1	-	0.05	-
384	SNP	SNP_Chr2_27811292	LG02	-	-	-	-	-	-	0.1	-	-
385	SNP	SNP_Chr2_31559907	LG02	-	-	-	-	-	0.01	0.1	0.005	-
386	SNP	SNP_Chr2_32172775	LG02	-	-	-	-	-	0.005	0.05	0.001	-
387	SNP	SNP_Chr2_38368652	LG02	-	-	-	-	-	-	-	0.01	-
388	SNP	SNP_Chr2_39733708	LG02	-	-	-	-	-	-	-	0.05	-
389	SNP	SNP_Chr2_46596898	LG02	-	-	-	-	-	-	0.05	-	-
390	SNP	SNP_Chr2_55186777	LG02	-	-	-	-	-	-	-	-	0.1
391	SNP	SNP_Chr2_57863946	LG02	-	-	-	-	-	-	-	-	-
392	SNP	SNP_Chr2_64381648	LG02	-	-	-	-	-	-	-	-	-
393	SNP	SNP_Chr2_64382151	LG02	-	-	-	-	-	-	-	-	-
394	SNP	SNP_sc00044_334832	LG02	-	-	-	-	-	-	-	-	-
395	SNP	SNP_sc00044_632941	LG02	-	-	-	-	-	-	-	-	-
396	SNP	SNP_sc00044_1886483	LG02	-	-	-	-	-	-	-	-	-
397	SNP	SNP_sc00044_2741798	LG02	-	-	-	-	-	0.1	-	-	-
398	SNP	SNP_sc00046_3776680	LG02	-	-	-	-	-	-	-	0.01	-
399	SNP	SNP_sc00207_1312300	LG02	-	-	0.05	-	0.01	-	-	-	-
400	SNP	SNP_sc00229_295751	LG02	-	-	-	-	-	-	0.1	-	-
401	SNP	SNP_sc00229_1017822	LG02	-	-	-	-	-	-	0.05	-	-
402	SNP	SNP_sc00467_345674	LG02	-	-	-	-	0.1	-	0.05	-	-
403	SNP	SNP_sc04508_8462	LG02	-	-	-	-	-	0.1	-	0.05	-
404	SNP	SNP_sc07633_3210	LG02	-	-	-	-	-	-	-	-	-
405	SNP	SNP_sc32743_1747	LG02	-	-	-	-	0.05	-	-	-	-
406	SNP	SNP_Chr2_16758078	LG02	-	-	0.1	-	0.05	-	-	-	-
407	SNP	SNP_Chr2_22076488	LG02	-	-	-	-	-	-	-	0.1	-
408	SNP	SNP_Chr2_23482365	LG02	-	-	-	-	-	-	-	0.05	-
409	SNP	SNP_Chr2_23517621	LG02	-	-	-	-	-	-	-	0.05	-
410	SNP	SNP_Chr2_28543015	LG02	-	-	-	-	-	0.1	-	0.05	-
411	SNP	SNP_Chr2_47660396	LG02	-	-	-	-	-	-	-	-	0.05
412	SNP	SNP_Chr2_51680224	LG02	-	-	-	-	-	-	0.05	-	-
413	SNP	SNP_Chr2_64092795	LG02	-	-	-	-	-	-	-	-	-
414	SNP	SNP_sc00044_632916	LG02	-	-	-	-	-	-	-	-	-
415	SNP	SNP_sc00044_3836111	LG02	-	-	-	-	-	-	-	-	-
416	SNP	SNP_sc00046_956492	LG02	-	-	-	-	-	-	0.1	-	0.1
417	SNP	SNP_sc00046_3776632	LG02	-	-	-	-	-	-	-	0.01	-
418	SNP	SNP_sc00092_1482750	LG02	-	-	-	-	-	-	-	-	-
419	SNP	SNP_sc00109_920211	LG02	-	-	-	-	-	-	0.1	-	-
420	SNP	SNP_sc00131_1167346	LG02	-	-	-	-	-	-	0.05	-	-
421	SNP	SNP_sc00207_1311849	LG02	-	-	-	-	0.05	-	-	-	-
422	SNP	SNP_sc00467_656486	LG02	-	-	-	-	-	-	-	0.05	-
423	SNP	SNP_sc01896_10398	LG02	-	-	-	-	-	-	-	-	-
424	SNP	SNP_sc12630_2864	LG02	-	-	-	-	0.1	-	0.01	-	-
425	SNP	SNP_sc15843_1860	LG02	-	-	-	-	-	-	-	-	-
426	SNP	SNP_Chr2_5198271	LG02	-	-	-	-	-	-	0.1	-	-
427	SNP	SNP_Chr2_6363155	LG02	-	-	-	-	-	-	-	-	-
428	SNP	SNP_Chr2_17717162	LG02	-	-	-	-	0.1	-	-	-	-
429	SNP	SNP_Chr2_20062406	LG02	-	-	-	-	-	0.05	0.1	0.05	-
430	SNP	SNP_Chr2_20343413	LG02	-	-	-	-	-	-	-	0.1	-
431	SNP	SNP_Chr2_21873345	LG02	-	-	-	-	-	-	-	0.1	-
432	SNP	SNP_Chr2_23517635	LG02	-	-	-	-	-	-	-	0.05	-
433	SNP	SNP_Chr2_24732665	LG02	-	-	-	-	-	0.1	-	0.05	-
434	SNP	SNP_Chr2_48602046	LG02	-	-	-	-	-	-	-	-	-
435	SNP	SNP_sc00046_2730389	LG02	-	-	-	-	-	-	0.1	-	-
436	SNP	SNP_sc00109_920172	LG02	-	-	-	-	0.1	-	0.1	-	-
437	SNP	SNP_sc00111_1068840	LG02	-	-	-	-	-	0.1	-	-	-
438	SNP	SNP_sc00111_1682418	LG02	-	-	-	-	-	0.05	-	0.05	-
439	SNP	SNP_sc00131_518808	LG02	-	-	-	-	-	-	-	-	-
440	SNP	SNP_sc00131_802582	LG02	-	-	-	-	-	-	0.05	-	-
441	SNP	SNP_sc00138_2068033	LG02	-	-	-	-	-	0.1	-	0.01	-
442	SNP	SNP_sc00144_108886	LG02	-	-	-	-	0.1	-	-	-	-
443	SNP	SNP_sc00144_339886	LG02	-	-	-	-	-	-	-	-	-
444	SNP	SNP_sc00326_289676	LG02	0.1	-	-	-	-	-	-	-	-
445	SNP	SNP_sc00349_521384	LG02	-	-	-	-	-	-	-	0.1	-
446	SNP	SNP_sc00854_214312	LG02	-	-	-	-	-	-	-	-	-
447	SNP	SNP_sc02049_24320	LG02	-	-	0.1	-	0.1	-	-	-	-
448	SNP	SNP_sc23638_527	LG02	-	-	-	-	0.1	-	-	-	-
449	SNP	SNP_sc27933_1854	LG02	-	-	-	-	-	-	-	-	0.05
450	SNP	SNP_sc34103_1774	LG02	-	-	-	-	0.05	-	0.05	-	-
451	SNP	SNP_Chr2_4506082	LG02	-	-	-	-	-	0.1	-	0.01	-
452	SNP	SNP_Chr2_5706755	LG02	-	-	-	-	-	-	-	-	-
453	SNP	SNP_Chr2_22071181	LG02	-	-	-	-	-	-	-	0.05	-
454	SNP	SNP_Chr2_23283308	LG02	-	-	-	-	-	0.1	-	0.05	-
455	SNP	SNP_Chr2_25937950	LG02	-	-	-	-	-	-	-	0.05	-
456	SNP	SNP_Chr2_28843947	LG02	-	-	-	-	-	0.05	-	0.05	-
457	SNP	SNP_Chr2_31021549	LG02	-	-	-	-	-	0.05	-	0.005	-
458	SNP	SNP_Chr2_31169023	LG02	-	-	-	-	-	0.01	0.1	0.01	-
459	SNP	SNP_Chr2_31649398	LG02	0.1	-	-	-	-	0.01	-	0.005	-
460	SNP	SNP_Chr2_42562463	LG02	-	-	-	-	-	-	0.05	-	0.1
461	SNP	SNP_Chr2_44612200	LG02	-	-	-	-	-	-	0.05	-	-
462	SNP	SNP_Chr2_48577808	LG02	-	-	-	-	-	-	-	-	-
463	SNP	SNP_Chr2_55419133	LG02	-	-	-	-	-	-	-	-	-
464	SNP	SNP_sc00046_2269153	LG02	-	-	0.05	-	-	0.05	-	0.005	-
465	SNP	SNP_sc00046_2295161	LG02	-	-	-	-	-	0.1	-	0.05	-
466	SNP	SNP_sc00111_253296	LG02	-	-	-	-	-	-	-	-	-
467	SNP	SNP_sc00111_1682443	LG02	-	-	-	-	-	0.05	-	0.05	-
468	SNP	SNP_sc00207_1311816	LG02	-	-	-	-	0.05	-	-	-	-
469	SNP	SNP_sc00252_280043	LG02	-	-	-	-	-	-	-	0.05	-
470	SNP	SNP_sc00326_295094	LG02	-	-	-	-	-	-	-	-	-
471	SNP	SNP_sc00854_214367	LG02	-	-	-	-	-	-	-	-	-
472	SNP	SNP_sc01896_9973	LG02	-	-	-	-	-	-	-	-	-
473	SNP	SNP_sc02137_53982	LG02	-	-	-	-	0.05	-	-	-	-
474	SNP	SNP_sc12630_1350	LG02	-	-	-	-	-	-	0.05	-	0.1
475	SNP	SNP_Chr2_24172094	LG02	-	-	-	-	-	0.1	-	0.05	-
476	SNP	SNP_Chr2_24172095	LG02	-	-	-	-	-	0.1	-	0.05	-
477	SNP	SNP_Chr2_28252177	LG02	-	-	-	-	-	0.05	-	0.005	-
478	SNP	SNP_Chr2_29499185	LG02	-	-	-	-	-	0.05	-	0.05	-
479	SNP	SNP_Chr2_40714146	LG02	-	-	-	-	-	-	-	-	-
480	SNP	SNP_Chr2_43741088	LG02	-	-	-	-	-	-	-	-	-
481	SNP	SNP_Chr2_44437364	LG02	-	-	-	-	-	-	-	-	-
482	SNP	SNP_Chr2_44612130	LG02	-	-	-	-	-	-	0.05	-	-
483	SNP	SNP_sc00044_627238	LG02	-	-	-	-	-	-	-	-	-
484	SNP	SNP_sc00044_632958	LG02	-	-	-	-	-	-	-	-	-
485	SNP	SNP_sc00046_1472354	LG02	-	-	-	-	-	-	0.05	-	-
486	SNP	SNP_sc00046_1582454	LG02	-	-	-	-	-	-	0.1	-	-
487	SNP	SNP_sc00046_2638288	LG02	-	-	-	-	-	-	0.1	-	-
488	SNP	SNP_sc01512_166411	LG02	-	-	-	-	-	-	-	-	-
489	SNP	SNP_sc01896_9999	LG02	-	-	-	-	-	-	-	-	-
490	SNP	SNP_sc32743_2149	LG02	-	-	-	-	0.05	-	-	-	-
491	SNP	SNP_Chr2_606217	LG02	-	-	-	-	0.1	-	-	-	-
492	SNP	SNP_Chr2_4527818	LG02	-	-	-	-	-	0.05	-	0.001	-
493	SNP	SNP_Chr2_19741379	LG02	-	-	-	-	-	0.1	-	0.1	-
494	SNP	SNP_Chr2_24890343	LG02	-	-	-	-	-	-	-	0.1	-
495	SNP	SNP_Chr2_25925765	LG02	-	-	-	-	-	-	-	0.1	-
496	SNP	SNP_Chr2_26711537	LG02	-	-	-	-	-	0.1	-	0.05	-
497	SNP	SNP_Chr2_37666108	LG02	-	-	-	-	-	0.05	-	0.005	-
498	SNP	SNP_Chr2_37802100	LG02	-	-	-	-	-	-	-	0.05	-
499	SNP	SNP_Chr2_41818358	LG02	-	-	-	-	-	-	-	-	0.1
500	SNP	SNP_Chr2_48938678	LG02	-	-	-	-	-	-	-	-	0.1
501	SNP	SNP_Chr2_52843103	LG02	-	-	-	-	-	-	-	-	-
502	SNP	SNP_Chr2_53188473	LG02	-	-	-	-	-	-	-	-	-
503	SNP	SNP_Chr2_55885305	LG02	-	-	-	-	-	-	-	-	-
504	SNP	SNP_Chr2_57946983	LG02	-	-	-	-	-	-	-	-	-
505	SNP	SNP_Chr2_61090671	LG02	-	-	-	-	-	-	-	-	-
506	SNP	SNP_sc00044_3772859	LG02	0.1	-	-	-	-	-	-	-	-
507	SNP	SNP_sc00046_2638253	LG02	-	-	-	-	-	-	0.05	-	-
508	SNP	SNP_sc00046_3793915	LG02	-	-	-	-	-	-	-	0.05	-
509	SNP	SNP_sc00138_2068369	LG02	-	-	-	-	-	0.1	-	0.01	-
510	SNP	SNP_sc00211_575439	LG02	-	-	-	-	-	-	-	-	-
511	SNP	SNP_sc00212_475553	LG02	0.05	0.1	-	-	-	-	-	-	-
512	SNP	SNP_sc00229_916540	LG02	-	-	-	-	-	-	0.05	-	-
513	SNP	SNP_sc00376_429365	LG02	-	-	-	-	-	-	-	-	-
514	SNP	SNP_sc00467_345697	LG02	-	-	-	-	-	-	0.05	-	0.05
515	SNP	SNP_sc00494_219300	LG02	-	-	-	-	-	-	-	-	-
516	SNP	SNP_sc00632_121124	LG02	-	-	-	-	-	-	-	-	-
517	SNP	SNP_sc01512_166100	LG02	-	-	-	-	-	-	-	-	-
518	SNP	SNP_sc01512_166127	LG02	-	-	-	-	-	-	-	-	-
519	SNP	SNP_sc08072_152	LG02	-	-	0.05	-	0.05	0.05	0.1	0.1	-
520	SNP	SNP_sc12372_2709	LG02	-	-	-	-	-	-	-	-	-
521	SNP	SNP_Chr2_606992	LG02	-	-	-	-	-	-	-	-	-
522	SNP	SNP_Chr2_607038	LG02	-	-	-	-	-	-	-	-	-
523	SNP	SNP_Chr2_5446370	LG02	-	-	-	-	-	0.01	-	0.0005	-
524	SNP	SNP_Chr2_21174639	LG02	-	-	-	-	-	-	-	-	-
525	SNP	SNP_Chr2_23976126	LG02	-	-	-	-	-	0.1	-	0.005	-
526	SNP	SNP_Chr2_28340264	LG02	-	-	-	-	-	0.1	-	0.01	-
527	SNP	SNP_Chr2_30061831	LG02	-	-	-	-	-	0.1	-	0.05	-
528	SNP	SNP_Chr2_31169051	LG02	-	-	0.1	-	-	0.01	0.05	0.01	-
529	SNP	SNP_Chr2_32172797	LG02	-	-	-	-	-	0.01	0.1	0.005	-
530	SNP	SNP_Chr2_44436881	LG02	-	-	-	-	-	-	0.1	-	-
531	SNP	SNP_Chr2_44612175	LG02	-	-	-	-	-	-	0.05	-	-
532	SNP	SNP_Chr2_44616229	LG02	-	-	-	-	-	-	-	-	-
533	SNP	SNP_Chr2_48938712	LG02	-	-	-	-	-	-	-	-	-
534	SNP	SNP_Chr2_48938733	LG02	-	-	-	-	-	-	-	-	0.1
535	SNP	SNP_Chr2_55162584	LG02	-	-	-	-	-	-	-	-	-
536	SNP	SNP_Chr2_55424141	LG02	-	-	-	-	-	-	-	-	-
537	SNP	SNP_Chr2_56839723	LG02	-	-	-	-	-	-	-	-	-
538	SNP	SNP_Chr2_65307128	LG02	-	-	-	-	-	-	-	-	0.05
539	SNP	SNP_Chr2_65307157	LG02	-	-	-	-	-	-	-	-	0.005
540	SNP	SNP_sc00044_2033682	LG02	-	-	-	-	-	-	-	-	-
541	SNP	SNP_sc00138_2068002	LG02	-	-	0.05	-	0.1	0.1	-	0.01	-
542	SNP	SNP_sc00218_831399	LG02	-	-	-	-	-	0.1	-	0.01	-
543	SNP	SNP_sc00218_831469	LG02	-	-	-	-	-	-	-	0.05	-
544	SNP	SNP_sc00390_481119	LG02	-	-	0.05	-	0.1	0.05	-	0.001	-
545	SNP	SNP_sc01769_108003	LG02	-	-	-	-	-	0.05	-	0.005	-
546	SNP	SNP_sc02491_35675	LG02	0.1	-	-	-	-	-	-	-	-
547	SNP	SNP_sc14533_1921	LG02	-	-	-	-	-	0.1	-	-	-
548	IND	IND_Chr2_16758052	LG02	-	-	0.1	-	0.05	-	-	-	-
549	IND	IND_Chr2_1156102	LG02	-	-	-	-	-	-	-	-	-
550	IND	IND_Chr2_52698573	LG02	-	-	-	-	-	-	-	-	-
551	IND	IND_Chr2_23983979	LG02	-	-	-	-	-	0.05	-	0.05	-
552	IND	IND_Chr2_41817919	LG02	-	-	-	-	-	-	0.1	-	0.1
553	IND	IND_sc00046_619483	LG02	-	-	-	-	-	-	0.05	-	-
554	IND	IND_sc00335_394646	LG02	-	-	-	-	-	-	-	-	-
555	IND	IND_Chr2_5268824	LG02	-	-	-	-	-	-	-	-	-
556	IND	IND_Chr2_15094243	LG02	-	-	-	-	-	-	-	-	-
557	IND	IND_Chr2_22168037	LG02	-	-	-	-	-	-	-	0.05	-
558	IND	IND_Chr2_33668054	LG02	-	-	-	-	-	-	0.05	-	-
559	IND	IND_Chr2_55186796	LG02	-	-	-	-	-	-	-	-	-
560	IND	IND_Chr2_58801616	LG02	-	-	-	-	-	-	-	-	-
561	IND	IND_Chr2_59108813	LG02	-	-	-	-	-	-	-	-	-
562	IND	IND_sc00046_3777078	LG02	-	-	-	-	-	0.1	-	0.01	-
563	IND	IND_Chr2_44498133	LG02	-	-	-	-	-	-	0.1	-	-
564	IND	IND_Chr2_56839708	LG02	-	-	-	-	-	-	-	-	-
565	IND	IND_sc00044_2034150	LG02	-	-	-	-	-	-	-	-	-
566	IND	IND_sc00207_1311861	LG02	-	-	-	-	0.05	-	-	-	-
567	IND	IND_sc08531_3107	LG02	-	-	-	-	-	-	-	0.05	-
568	IND	IND_Chr2_1952367	LG02	-	-	-	-	-	-	-	-	-
569	IND	IND_Chr2_15869758	LG02	-	-	0.1	-	0.05	-	-	-	-
570	IND	IND_Chr2_23517609	LG02	-	-	-	-	-	0.1	-	0.05	-
571	IND	IND_sc00212_187669	LG02	-	-	-	-	-	-	-	-	-
572	IND	IND_sc19761_782	LG02	-	-	-	-	-	-	-	-	-
573	IND	IND_Chr2_21568214	LG02	-	-	-	-	-	-	-	0.1	-
574	IND	IND_Chr2_32172753	LG02	-	-	-	-	-	0.005	0.1	0.005	-
575	IND	IND_sc00046_622532	LG02	-	-	-	-	-	-	0.1	-	0.1
576	IND	IND_sc00940_121400	LG02	0.05	-	0.1	-	0.1	-	-	-	-
577	IND	IND_Chr2_28094915	LG02	-	-	-	-	-	0.05	-	0.01	-
578	IND	IND_Chr2_56118370	LG02	-	-	-	-	-	-	-	-	-
579	IND	IND_sc00044_1188991	LG02	-	-	-	-	-	-	-	-	-
580	IND	IND_sc03692_4050	LG02	-	-	-	-	0.1	-	-	-	-
581	IND	IND_Chr2_9095489	LG02	-	-	-	-	-	0.05	-	0.001	-
582	IND	IND_Chr2_57220268	LG02	-	-	-	-	-	-	-	-	-
583	IND	IND_sc00244_349390	LG02	-	-	-	-	-	-	-	-	-
584	IND	IND_Chr2_21044009	LG02	-	-	-	-	-	-	-	-	-
585	IND	IND_Chr2_65307126	LG02	-	-	-	-	-	-	-	-	0.05
586	IND	IND_Chr2_5532981	LG02	-	-	-	-	-	-	-	-	-
587	IND	IND_sc00068_598900	LG02	-	-	-	-	-	-	0.1	-	-
588	IND	IND_sc00229_447509	LG02	-	-	-	-	-	0.1	0.01	-	-
589	IND	IND_sc00977_220059	LG02	0.1	-	-	-	-	-	-	0.05	-
590	SNP	SNP_Chr3_13387704	LG03	-	-	-	-	-	-	-	-	-
591	SNP	SNP_Chr3_57905093	LG03	-	-	-	-	-	-	-	0.1	-
592	SNP	SNP_sc01670_9175	LG03	0.1	-	-	-	-	-	-	-	-
593	SNP	SNP_sc16109_1427	LG03	0.05	0.05	-	-	-	-	-	-	0.05
594	SNP	SNP_Chr3_12528363	LG03	-	-	-	-	-	-	-	-	-
595	SNP	SNP_Chr3_25135894	LG03	0.1	0.05	-	-	-	-	-	-	-
596	SNP	SNP_Chr3_28093262	LG03	-	0.1	-	-	-	0.05	0.1	0.1	-
597	SNP	SNP_Chr3_42026014	LG03	-	-	-	-	-	-	-	-	-
598	SNP	SNP_Chr3_50307438	LG03	-	0.1	-	-	-	-	-	-	-
599	SNP	SNP_Chr3_51845829	LG03	-	-	-	-	-	-	-	-	-
600	SNP	SNP_sc00301_447056	LG03	-	-	-	-	-	-	-	-	-
601	SNP	SNP_sc01777_103081	LG03	-	-	-	-	-	-	-	-	-
602	SNP	SNP_sc01793_64532	LG03	-	-	-	-	-	-	-	-	-
603	SNP	SNP_sc02630_25798	LG03	0.1	-	-	-	-	-	-	-	-
604	SNP	SNP_sc09802_1867	LG03	-	-	-	-	-	-	-	-	-
605	SNP	SNP_Chr3_4991309	LG03	-	-	-	-	-	-	-	-	-
606	SNP	SNP_Chr3_7787186	LG03	-	-	-	-	-	-	-	-	-
607	SNP	SNP_Chr3_20212138	LG03	-	-	-	-	-	-	-	-	-
608	SNP	SNP_Chr3_22079225	LG03	-	-	-	-	-	-	-	-	-
609	SNP	SNP_Chr3_34766514	LG03	-	-	-	-	-	-	-	-	-
610	SNP	SNP_Chr3_34931175	LG03	-	-	-	-	-	-	-	-	-
611	SNP	SNP_Chr3_50549729	LG03	-	-	-	-	-	-	-	-	-
612	SNP	SNP_Chr3_51845457	LG03	-	-	-	-	-	-	-	-	-
613	SNP	SNP_Chr3_58464406	LG03	-	-	-	-	-	-	-	0.05	-
614	SNP	SNP_Chr3_60021139	LG03	0.1	0.05	-	-	-	0.1	-	0.05	-
615	SNP	SNP_Chr3_60021153	LG03	-	0.1	-	-	-	0.1	-	0.1	-
616	SNP	SNP_sc00260_220418	LG03	-	-	-	0.1	-	-	-	-	-
617	SNP	SNP_sc00260_563600	LG03	-	-	-	-	-	-	-	-	-
618	SNP	SNP_sc00616_170462	LG03	-	-	-	-	-	-	-	-	-
619	SNP	SNP_sc00807_151390	LG03	-	-	-	-	-	-	-	-	-
620	SNP	SNP_sc00824_221161	LG03	0.1	0.05	-	-	-	-	-	-	0.1
621	SNP	SNP_sc01603_62720	LG03	-	-	-	-	-	-	-	-	-
622	SNP	SNP_sc04498_6166	LG03	0.1	0.1	-	-	-	-	-	-	-
623	SNP	SNP_sc19153_2398	LG03	-	-	-	-	-	-	-	0.1	-
624	SNP	SNP_sc22119_181	LG03	-	-	-	-	-	-	-	-	-
625	SNP	SNP_Chr3_6592649	LG03	-	-	-	-	-	-	-	-	-
626	SNP	SNP_Chr3_15357579	LG03	-	-	-	-	-	-	-	-	-
627	SNP	SNP_Chr3_19586828	LG03	-	-	-	-	-	-	-	-	-
628	SNP	SNP_Chr3_31604013	LG03	-	-	-	-	-	-	-	-	-
629	SNP	SNP_Chr3_34766522	LG03	-	-	-	-	-	-	-	-	-
630	SNP	SNP_Chr3_38845322	LG03	-	-	-	-	-	-	-	-	-
631	SNP	SNP_Chr3_41319172	LG03	0.1	0.1	-	-	-	-	-	-	-
632	SNP	SNP_Chr3_42193000	LG03	-	-	-	0.1	-	-	-	-	-
633	SNP	SNP_Chr3_44406484	LG03	-	-	-	-	-	-	-	-	-
634	SNP	SNP_Chr3_50351798	LG03	-	-	-	-	-	-	-	-	-
635	SNP	SNP_Chr3_52434590	LG03	-	-	-	-	-	-	-	0.05	-
636	SNP	SNP_sc00260_88629	LG03	-	-	-	-	-	-	-	-	-
637	SNP	SNP_sc00260_220439	LG03	-	-	-	-	-	-	-	-	-
638	SNP	SNP_sc00807_151004	LG03	-	-	-	-	-	-	-	-	-
639	SNP	SNP_sc00896_11727	LG03	-	-	-	-	-	-	-	-	-
640	SNP	SNP_sc00926_71716	LG03	-	-	-	-	-	-	-	-	-
641	SNP	SNP_sc00939_219446	LG03	-	-	-	-	-	-	-	-	-
642	SNP	SNP_sc01197_126813	LG03	0.1	-	-	-	-	-	-	-	-
643	SNP	SNP_sc01301_75724	LG03	0.1	-	-	-	-	-	-	-	-
644	SNP	SNP_sc01777_92363	LG03	0.1	-	-	-	-	-	-	-	-
645	SNP	SNP_sc01798_46409	LG03	-	-	-	-	-	-	-	-	-
646	SNP	SNP_sc01980_56012	LG03	-	-	-	-	-	-	-	-	-
647	SNP	SNP_sc02100_6847	LG03	0.1	-	-	-	-	-	-	-	-
648	SNP	SNP_sc02250_63476	LG03	-	-	-	-	-	-	-	-	-
649	SNP	SNP_sc02562_32901	LG03	-	-	-	-	-	-	-	-	-
650	SNP	SNP_sc25319_1233	LG03	0.1	-	-	-	-	-	-	-	-
651	SNP	SNP_sc27605_996	LG03	0.05	0.05	-	-	-	-	-	-	-
652	SNP	SNP_Chr3_25637718	LG03	-	-	-	-	-	-	-	-	-
653	SNP	SNP_Chr3_33443942	LG03	-	-	-	-	-	-	-	-	-
654	SNP	SNP_Chr3_34567769	LG03	-	-	-	-	-	-	-	-	-
655	SNP	SNP_Chr3_35531692	LG03	-	-	-	-	-	-	-	-	-
656	SNP	SNP_Chr3_35662747	LG03	-	-	-	-	-	-	-	-	-
657	SNP	SNP_Chr3_40265333	LG03	-	-	-	-	-	-	-	-	-
658	SNP	SNP_Chr3_49580912	LG03	0.1	-	-	-	-	-	-	-	-
659	SNP	SNP_Chr3_50351862	LG03	-	-	-	-	-	-	-	-	-
660	SNP	SNP_Chr3_51457395	LG03	0.1	0.05	-	-	-	-	-	-	-
661	SNP	SNP_sc00260_220759	LG03	-	-	-	-	-	-	-	-	-
662	SNP	SNP_sc00260_220818	LG03	-	-	-	-	-	-	-	-	-
663	SNP	SNP_sc01793_64926	LG03	-	-	-	-	-	-	-	-	-
664	SNP	SNP_sc02250_1692	LG03	0.1	-	-	-	-	-	-	-	-
665	SNP	SNP_sc02603_29884	LG03	-	-	-	-	-	-	-	-	-
666	SNP	SNP_sc02662_34778	LG03	-	-	-	-	-	-	-	-	-
667	SNP	SNP_sc02970_10684	LG03	-	-	-	-	-	-	-	-	-
668	SNP	SNP_sc05152_3393	LG03	-	-	-	-	-	-	-	-	-
669	SNP	SNP_sc05646_185	LG03	-	-	-	-	-	-	-	-	-
670	SNP	SNP_sc17677_1484	LG03	0.1	0.1	-	-	-	-	-	-	-
671	SNP	SNP_Chr3_604079	LG03	-	-	-	-	-	-	-	-	-
672	SNP	SNP_Chr3_6132602	LG03	-	-	-	-	-	-	-	-	-
673	SNP	SNP_Chr3_6133053	LG03	-	-	-	-	-	-	-	-	-
674	SNP	SNP_Chr3_13729020	LG03	-	-	-	-	-	-	-	-	-
675	SNP	SNP_Chr3_18673236	LG03	-	-	-	-	-	-	-	-	-
676	SNP	SNP_Chr3_23021663	LG03	-	-	-	-	-	-	-	0.1	-
677	SNP	SNP_Chr3_24715874	LG03	-	-	-	0.1	-	-	-	-	-
678	SNP	SNP_Chr3_25637701	LG03	-	-	-	-	-	-	-	-	-
679	SNP	SNP_Chr3_27605263	LG03	-	0.1	-	-	-	0.05	0.1	0.05	-
680	SNP	SNP_Chr3_29166142	LG03	-	-	-	0.1	0.1	-	-	-	-
681	SNP	SNP_Chr3_34567349	LG03	-	-	-	-	-	-	-	-	-
682	SNP	SNP_Chr3_34567373	LG03	-	-	-	-	-	-	-	-	-
683	SNP	SNP_Chr3_50623616	LG03	-	-	-	-	-	-	-	-	-
684	SNP	SNP_Chr3_51845414	LG03	0.1	0.05	-	-	-	-	-	-	-
685	SNP	SNP_sc00260_220380	LG03	-	-	-	-	-	-	-	-	-
686	SNP	SNP_sc00285_529127	LG03	-	-	-	-	-	-	-	-	-
687	SNP	SNP_sc00416_220087	LG03	-	-	-	-	-	-	-	-	-
688	SNP	SNP_sc00807_149969	LG03	-	-	-	-	-	-	-	-	-
689	SNP	SNP_sc00807_151441	LG03	-	-	-	-	-	-	-	-	-
690	SNP	SNP_sc00896_109710	LG03	-	-	-	-	-	-	-	-	-
691	SNP	SNP_sc01341_33125	LG03	-	-	-	-	-	-	-	-	-
692	SNP	SNP_sc01347_35604	LG03	-	-	-	-	-	-	-	-	-
693	SNP	SNP_sc01518_81357	LG03	-	-	-	-	-	-	-	-	-
694	SNP	SNP_sc01560_57331	LG03	-	-	-	-	-	-	-	-	-
695	SNP	SNP_sc01603_62759	LG03	-	-	-	-	-	-	-	-	-
696	SNP	SNP_sc01980_55970	LG03	-	-	-	-	-	-	-	-	-
697	SNP	SNP_sc01980_108787	LG03	-	-	-	-	-	-	-	-	-
698	SNP	SNP_sc01999_99745	LG03	0.1	-	-	-	-	-	-	-	-
699	SNP	SNP_sc02603_29854	LG03	-	-	-	-	-	-	-	-	-
700	SNP	SNP_sc03007_28284	LG03	-	-	-	-	-	-	-	-	-
701	SNP	SNP_sc05152_3418	LG03	-	-	-	-	-	-	-	-	-
702	SNP	SNP_sc10918_1756	LG03	0.05	0.05	-	-	-	-	-	-	-
703	SNP	SNP_sc19153_2366	LG03	-	-	-	-	-	-	-	0.1	-
704	SNP	SNP_sc19153_2403	LG03	-	-	-	-	-	-	-	0.1	-
705	SNP	SNP_sc23028_2717	LG03	-	-	-	-	-	-	-	-	-
706	SNP	SNP_Chr3_6799447	LG03	-	-	-	-	-	-	-	-	-
707	SNP	SNP_Chr3_12184298	LG03	-	-	-	-	-	-	-	-	-
708	SNP	SNP_Chr3_17289675	LG03	-	-	-	-	-	-	-	-	-
709	SNP	SNP_Chr3_19586423	LG03	-	-	-	-	-	-	-	-	-
710	SNP	SNP_Chr3_23920612	LG03	-	-	-	-	-	-	-	-	-
711	SNP	SNP_Chr3_24679555	LG03	0.05	0.05	-	-	-	-	-	-	-
712	SNP	SNP_Chr3_25073754	LG03	-	-	-	-	-	-	-	-	-
713	SNP	SNP_Chr3_25638109	LG03	-	-	-	-	-	-	-	-	-
714	SNP	SNP_Chr3_31604463	LG03	-	-	-	-	-	-	-	-	-
715	SNP	SNP_Chr3_33934673	LG03	-	-	-	-	-	-	-	0.1	-
716	SNP	SNP_Chr3_35489411	LG03	-	-	-	-	-	-	-	-	-
717	SNP	SNP_Chr3_40197824	LG03	-	-	-	-	-	-	-	-	-
718	SNP	SNP_Chr3_46941480	LG03	-	0.1	-	-	0.1	-	-	-	-
719	SNP	SNP_Chr3_48850783	LG03	-	-	-	-	-	-	-	-	-
720	SNP	SNP_Chr3_50623214	LG03	-	-	-	0.1	0.1	-	-	-	-
721	SNP	SNP_sc00461_304659	LG03	-	-	-	-	-	-	-	-	-
722	SNP	SNP_sc00933_87133	LG03	-	-	-	-	-	-	-	-	-
723	SNP	SNP_sc01518_80925	LG03	-	-	-	-	-	-	-	-	-
724	SNP	SNP_sc01988_20776	LG03	-	-	-	-	-	-	-	-	-
725	SNP	SNP_sc02058_100885	LG03	-	-	-	-	-	-	-	-	-
726	SNP	SNP_sc02662_35177	LG03	-	-	-	-	-	-	-	-	-
727	SNP	SNP_sc03007_28731	LG03	-	-	-	-	-	-	-	-	-
728	SNP	SNP_sc03959_20409	LG03	-	-	-	-	-	-	-	-	-
729	SNP	SNP_sc04498_6146	LG03	0.1	0.1	-	-	-	-	-	-	-
730	SNP	SNP_sc06151_19864	LG03	-	-	-	-	-	-	-	-	-
731	SNP	SNP_sc06351_5750	LG03	-	-	-	-	-	-	-	-	-
732	SNP	SNP_sc10184_3812	LG03	-	-	-	-	-	-	-	-	-
733	SNP	SNP_sc22219_1235	LG03	-	0.05	-	-	-	-	-	-	-
734	SNP	SNP_sc24340_3761	LG03	-	-	-	-	-	-	-	-	-
735	SNP	SNP_Chr3_13170338	LG03	-	-	-	-	-	-	-	-	-
736	SNP	SNP_Chr3_15104893	LG03	-	-	-	-	-	-	-	-	-
737	SNP	SNP_Chr3_29337309	LG03	-	-	-	-	-	-	-	-	-
738	SNP	SNP_Chr3_35035880	LG03	-	-	-	-	-	-	-	-	-
739	SNP	SNP_Chr3_37613503	LG03	-	-	-	0.1	-	-	-	-	0.1
740	SNP	SNP_Chr3_38283423	LG03	-	-	-	-	-	-	-	-	-
741	SNP	SNP_Chr3_39537386	LG03	0.1	-	-	-	-	-	-	-	-
742	SNP	SNP_Chr3_40985775	LG03	-	-	-	-	-	-	-	-	-
743	SNP	SNP_Chr3_41494976	LG03	-	-	-	-	-	-	-	-	-
744	SNP	SNP_Chr3_46265812	LG03	0.1	0.05	-	-	-	-	-	-	-
745	SNP	SNP_Chr3_49400848	LG03	0.1	0.1	-	-	-	-	-	-	-
746	SNP	SNP_Chr3_51066337	LG03	0.05	0.01	-	0.1	-	-	-	-	-
747	SNP	SNP_Chr3_51151989	LG03	-	-	-	-	-	-	-	-	-
748	SNP	SNP_Chr3_55604894	LG03	-	0.1	-	-	-	0.05	-	0.05	-
749	SNP	SNP_Chr3_57905949	LG03	-	-	-	-	-	-	-	0.05	-
750	SNP	SNP_sc00250_687180	LG03	-	-	-	-	-	-	-	-	-
751	SNP	SNP_sc00343_818581	LG03	0.1	0.1	-	-	-	-	-	-	-
752	SNP	SNP_sc00343_818958	LG03	0.05	0.05	-	-	-	-	-	-	-
753	SNP	SNP_sc00625_316785	LG03	-	-	-	-	-	-	-	-	-
754	SNP	SNP_sc00761_265898	LG03	-	-	-	-	-	-	-	-	-
755	SNP	SNP_sc01080_56713	LG03	-	-	-	-	-	-	-	-	-
756	SNP	SNP_sc01204_22961	LG03	-	-	-	-	-	-	-	-	-
757	SNP	SNP_sc01279_149464	LG03	-	-	-	-	-	-	-	-	-
758	SNP	SNP_sc01301_36950	LG03	0.1	-	-	-	-	-	-	-	-
759	SNP	SNP_sc01341_191126	LG03	-	-	-	-	-	-	-	-	-
760	SNP	SNP_sc01760_54455	LG03	-	-	-	-	-	-	-	-	-
761	SNP	SNP_sc01777_91876	LG03	-	-	-	-	-	-	-	-	-
762	SNP	SNP_sc01777_99196	LG03	0.1	-	-	-	-	-	-	-	-
763	SNP	SNP_sc02662_37100	LG03	-	-	-	-	-	-	-	-	-
764	SNP	SNP_sc02711_20386	LG03	-	-	-	-	-	-	-	-	-
765	SNP	SNP_sc03273_37390	LG03	-	-	-	-	-	-	-	-	-
766	SNP	SNP_sc06151_19429	LG03	-	-	-	-	-	-	-	-	-
767	SNP	SNP_sc10918_1800	LG03	0.05	0.05	-	-	-	-	-	-	-
768	SNP	SNP_sc12659_2624	LG03	-	-	-	-	-	-	-	-	-
769	SNP	SNP_sc33724_1729	LG03	-	-	-	-	-	-	-	-	-
770	SNP	SNP_Chr3_1002398	LG03	-	-	-	-	-	-	-	-	-
771	SNP	SNP_Chr3_26673412	LG03	-	0.1	-	-	-	-	-	-	-
772	SNP	SNP_Chr3_33166513	LG03	-	-	-	-	-	-	-	-	-
773	SNP	SNP_Chr3_33934717	LG03	-	-	-	-	-	-	-	-	0.1
774	SNP	SNP_Chr3_35637276	LG03	-	-	-	0.1	-	-	-	-	0.1
775	SNP	SNP_Chr3_35824348	LG03	-	-	-	-	-	-	-	-	-
776	SNP	SNP_Chr3_45382539	LG03	0.1	0.05	-	0.1	0.1	-	-	-	-
777	SNP	SNP_Chr3_46189466	LG03	-	-	-	-	-	-	-	-	-
778	SNP	SNP_Chr3_46583675	LG03	-	0.1	-	-	0.1	-	-	-	-
779	SNP	SNP_Chr3_47249412	LG03	0.1	0.05	-	-	0.1	-	-	-	0.05
780	SNP	SNP_Chr3_52897817	LG03	-	-	-	-	-	-	-	0.1	-
781	SNP	SNP_Chr3_55136199	LG03	0.1	0.1	-	-	-	0.05	-	0.01	-
782	SNP	SNP_sc00317_85230	LG03	-	-	-	-	-	-	-	-	-
783	SNP	SNP_sc00317_332354	LG03	-	-	-	-	-	-	-	-	-
784	SNP	SNP_sc01204_197100	LG03	0.1	0.1	-	-	-	-	-	-	-
785	SNP	SNP_sc01219_254250	LG03	0.1	0.1	-	-	-	-	-	-	-
786	SNP	SNP_sc01279_49734	LG03	-	-	-	-	-	-	-	-	-
787	SNP	SNP_sc01489_22278	LG03	-	-	-	-	-	-	-	-	-
788	SNP	SNP_sc02630_858	LG03	-	-	-	-	-	-	-	-	-
789	SNP	SNP_sc04101_7450	LG03	-	-	-	-	-	-	-	-	-
790	SNP	SNP_sc04260_29179	LG03	0.1	0.1	-	-	-	-	-	-	-
791	SNP	SNP_sc05685_17171	LG03	-	-	-	-	-	-	-	-	-
792	SNP	SNP_sc06151_19447	LG03	-	-	-	-	-	-	-	-	-
793	SNP	SNP_sc12612_603	LG03	-	-	-	-	-	-	-	-	-
794	SNP	SNP_sc27107_712	LG03	-	-	-	-	-	-	-	-	-
795	SNP	SNP_Chr3_5371584	LG03	-	-	-	-	-	-	-	-	-
796	SNP	SNP_Chr3_6941423	LG03	0.1	-	-	-	-	-	-	-	-
797	SNP	SNP_Chr3_13169937	LG03	-	-	-	0.1	-	-	-	-	-
798	SNP	SNP_Chr3_21375381	LG03	-	-	-	-	-	-	-	-	-
799	SNP	SNP_Chr3_24742899	LG03	0.1	0.05	-	-	-	-	-	-	-
800	SNP	SNP_Chr3_34766121	LG03	-	-	-	-	-	-	-	-	-
801	SNP	SNP_Chr3_35888627	LG03	-	-	-	0.1	-	-	-	-	-
802	SNP	SNP_Chr3_36402553	LG03	-	-	-	0.05	-	-	-	-	-
803	SNP	SNP_Chr3_37139449	LG03	-	-	-	0.05	0.05	-	-	-	0.1
804	SNP	SNP_Chr3_45394238	LG03	-	0.05	-	0.05	0.05	-	-	-	-
805	SNP	SNP_Chr3_47543658	LG03	0.1	0.1	-	-	-	-	-	-	-
806	SNP	SNP_Chr3_51523523	LG03	0.05	0.1	-	-	-	-	-	-	-
807	SNP	SNP_Chr3_58052933	LG03	0.1	0.1	-	-	-	-	-	0.05	-
808	SNP	SNP_Chr3_58590126	LG03	-	0.1	-	-	-	0.1	-	0.05	-
809	SNP	SNP_sc00250_687191	LG03	-	-	-	-	-	-	-	-	-
810	SNP	SNP_sc00250_864800	LG03	-	-	-	-	-	-	-	-	-
811	SNP	SNP_sc00343_818584	LG03	-	-	-	-	-	-	-	-	-
812	SNP	SNP_sc00417_300154	LG03	-	-	-	-	-	-	-	-	-
813	SNP	SNP_sc00518_326464	LG03	-	-	-	-	-	-	-	-	-
814	SNP	SNP_sc00625_27717	LG03	-	-	-	-	-	-	-	-	-
815	SNP	SNP_sc00729_145306	LG03	-	-	-	-	-	-	-	-	-
816	SNP	SNP_sc01126_163921	LG03	-	-	-	-	-	-	-	-	-
817	SNP	SNP_sc01301_35558	LG03	0.1	0.1	-	-	-	-	-	-	-
818	SNP	SNP_sc01518_90242	LG03	-	-	-	-	-	-	-	-	-
819	SNP	SNP_sc01574_44637	LG03	-	-	-	-	-	-	-	-	-
820	SNP	SNP_sc02100_66993	LG03	-	-	-	-	-	-	-	-	-
821	SNP	SNP_sc02660_47553	LG03	-	-	-	-	-	-	-	-	-
822	SNP	SNP_sc03273_28154	LG03	-	-	-	-	-	-	-	-	-
823	SNP	SNP_sc18687_274	LG03	-	-	-	-	-	-	-	-	-
824	SNP	SNP_sc28273_1186	LG03	-	-	-	-	-	-	-	-	-
825	SNP	SNP_Chr3_25638061	LG03	-	-	-	-	-	-	-	-	-
826	SNP	SNP_Chr3_33374108	LG03	-	-	-	0.1	0.1	-	-	-	-
827	SNP	SNP_Chr3_38211115	LG03	-	-	-	-	-	-	-	-	-
828	SNP	SNP_Chr3_40197836	LG03	-	-	-	-	-	-	-	-	0.1
829	SNP	SNP_Chr3_44371419	LG03	-	-	-	-	-	-	-	-	-
830	SNP	SNP_Chr3_50207778	LG03	-	-	-	-	-	-	-	-	-
831	SNP	SNP_Chr3_50624805	LG03	-	-	-	-	-	-	-	-	-
832	SNP	SNP_Chr3_55814643	LG03	-	-	-	-	-	0.05	-	0.01	-
833	SNP	SNP_Chr3_55814667	LG03	-	-	-	-	-	0.1	-	0.01	-
834	SNP	SNP_Chr3_59100550	LG03	0.1	0.05	-	-	-	-	-	0.1	-
835	SNP	SNP_sc00296_876890	LG03	-	0.05	-	-	-	0.1	0.1	-	0.1
836	SNP	SNP_sc00413_284018	LG03	-	-	-	-	-	-	-	-	-
837	SNP	SNP_sc00616_93778	LG03	-	-	-	-	-	-	-	-	-
838	SNP	SNP_sc00616_447385	LG03	-	0.1	-	-	-	-	-	-	-
839	SNP	SNP_sc01341_143446	LG03	-	-	-	-	-	-	-	-	-
840	SNP	SNP_sc01560_57294	LG03	0.1	-	-	-	-	-	-	-	-
841	SNP	SNP_sc02115_1244	LG03	-	-	-	-	-	-	-	-	-
842	SNP	SNP_sc03333_30849	LG03	-	-	-	-	-	-	-	-	-
843	SNP	SNP_sc03649_31159	LG03	-	-	-	-	-	-	-	-	-
844	SNP	SNP_Chr3_1245208	LG03	-	-	-	-	-	-	-	-	-
845	SNP	SNP_Chr3_2723618	LG03	-	-	-	-	-	-	-	-	-
846	SNP	SNP_Chr3_17921502	LG03	-	-	-	-	-	-	-	-	-
847	SNP	SNP_Chr3_21375385	LG03	-	-	-	-	-	-	-	-	-
848	SNP	SNP_Chr3_34766498	LG03	-	-	-	-	-	-	-	-	-
849	SNP	SNP_Chr3_57905966	LG03	-	-	-	-	-	-	-	0.1	-
850	SNP	SNP_sc00413_450685	LG03	-	-	-	-	-	-	-	-	-
851	SNP	SNP_sc00416_146489	LG03	0.1	0.1	-	-	-	-	-	-	-
852	SNP	SNP_sc00624_124431	LG03	-	-	-	-	-	-	-	-	-
853	SNP	SNP_sc00624_133558	LG03	-	0.1	-	-	-	-	-	-	-
854	SNP	SNP_sc00761_202427	LG03	-	-	-	-	-	-	-	-	-
855	SNP	SNP_sc01301_36881	LG03	0.1	-	-	-	-	-	-	-	-
856	SNP	SNP_sc01518_70765	LG03	-	-	-	-	-	-	-	-	-
857	SNP	SNP_sc01777_84254	LG03	-	-	-	-	-	-	-	-	-
858	SNP	SNP_sc02516_9615	LG03	-	-	-	-	-	-	-	-	-
859	SNP	SNP_sc02516_15332	LG03	-	-	-	-	-	-	-	-	-
860	SNP	SNP_sc02660_47574	LG03	-	-	-	-	-	-	-	-	-
861	SNP	SNP_sc05152_3481	LG03	-	-	-	-	-	-	-	-	-
862	SNP	SNP_sc12687_661	LG03	0.1	0.05	-	0.1	0.1	-	-	-	-
863	IND	IND_Chr3_3096423	LG03	-	-	-	-	-	-	-	-	-
864	IND	IND_Chr3_17224027	LG03	-	0.1	-	-	-	-	-	-	0.1
865	IND	IND_Chr3_17824339	LG03	-	-	-	-	-	-	-	-	-
866	IND	IND_Chr3_29014619	LG03	-	-	-	-	-	-	-	0.1	0.05
867	IND	IND_sc00301_376378	LG03	-	-	-	-	-	-	-	-	-
868	IND	IND_sc00417_135375	LG03	-	-	-	-	-	-	-	-	-
869	IND	IND_sc04009_29717	LG03	-	-	-	-	-	-	-	-	-
870	IND	IND_Chr3_4686403	LG03	-	-	-	-	-	-	-	-	-
871	IND	IND_Chr3_17916557	LG03	-	-	-	-	-	-	-	-	-
872	IND	IND_Chr3_25060445	LG03	-	-	-	-	-	-	-	-	-
873	IND	IND_Chr3_29337277	LG03	-	-	-	-	-	-	-	-	-
874	IND	IND_Chr3_33707162	LG03	-	-	-	-	-	-	-	-	0.1
875	IND	IND_Chr3_42288874	LG03	-	-	-	-	-	-	-	-	-
876	IND	IND_sc01073_149478	LG03	-	-	-	-	-	-	-	-	-
877	IND	IND_sc07768_9025	LG03	0.1	-	-	-	-	-	-	-	-
878	IND	IND_Chr3_24570361	LG03	-	-	-	-	-	-	-	-	-
879	IND	IND_Chr3_58634635	LG03	-	-	-	-	-	-	-	0.05	-
880	IND	IND_sc00317_332303	LG03	-	-	-	-	-	-	-	-	-
881	IND	IND_sc00413_571946	LG03	-	-	-	-	-	-	-	-	-
882	IND	IND_sc00564_387408	LG03	0.1	0.1	-	-	-	-	-	-	-
883	IND	IND_sc00939_157433	LG03	-	-	-	-	-	-	-	-	-
884	IND	IND_sc02416_57020	LG03	-	-	-	-	-	-	-	-	-
885	IND	IND_sc22219_830	LG03	-	0.1	-	-	-	-	-	-	-
886	IND	IND_Chr3_7864175	LG03	0.1	0.1	-	-	-	-	-	-	-
887	IND	IND_sc01219_86521	LG03	-	-	-	-	-	-	-	-	-
888	IND	IND_sc00416_180894	LG03	-	-	-	-	-	-	-	-	-
889	IND	IND_Chr3_600070	LG03	-	-	-	-	-	-	-	-	-
890	IND	IND_Chr3_1259951	LG03	-	-	-	-	-	-	-	-	-
891	IND	IND_Chr3_41316382	LG03	-	-	-	-	-	-	-	-	-
892	IND	IND_sc00461_507385	LG03	-	-	-	-	-	-	-	-	-
893	IND	IND_sc01225_44340	LG03	0.1	0.1	-	-	-	-	-	-	-
894	IND	IND_sc00518_105504	LG03	-	-	-	-	-	-	-	-	-
895	IND	IND_Chr3_5140875	LG03	-	-	-	-	-	-	-	-	-
896	IND	IND_sc00761_229159	LG03	-	-	-	-	-	-	-	-	-
897	IND	IND_Chr3_39423270	LG03	0.1	-	-	-	-	-	-	0.1	-
898	IND	IND_sc01444_76757	LG03	-	-	-	-	-	-	-	-	-
899	IND	IND_sc01597_76799	LG03	-	-	-	0.1	-	-	-	-	-
900	SNP	SNP_Chr4_27823289	LG04	0.1	-	-	-	-	-	-	-	-
901	SNP	SNP_Chr4_30737683	LG04	-	-	-	-	-	-	-	-	0.1
902	SNP	SNP_sc00093_1410878	LG04	-	-	-	-	-	-	-	-	-
903	SNP	SNP_sc08053_354	LG04	-	-	-	-	-	-	-	-	-
904	SNP	SNP_Chr4_787845	LG04	-	-	-	-	-	-	-	-	-
905	SNP	SNP_Chr4_25737343	LG04	-	-	-	-	-	-	-	-	-
906	SNP	SNP_Chr4_26656699	LG04	-	-	-	-	-	-	-	-	-
907	SNP	SNP_Chr4_36981417	LG04	-	-	-	-	-	-	-	-	-
908	SNP	SNP_Chr4_39633952	LG04	-	-	-	-	-	-	-	-	-
909	SNP	SNP_sc00190_781891	LG04	-	-	-	-	-	-	-	-	-
910	SNP	SNP_sc00226_568430	LG04	-	-	-	-	-	-	-	-	-
911	SNP	SNP_sc00575_491714	LG04	-	-	-	-	-	-	-	-	-
912	SNP	SNP_sc00649_365446	LG04	-	-	-	-	-	-	-	-	-
913	SNP	SNP_sc03412_8548	LG04	-	-	-	-	-	-	-	-	-
914	SNP	SNP_sc03412_8582	LG04	-	-	-	-	-	-	-	-	-
915	SNP	SNP_sc09825_3533	LG04	-	-	-	-	-	-	-	-	-
916	SNP	SNP_sc24781_2087	LG04	-	-	-	-	-	-	-	-	-
917	SNP	SNP_Chr4_16538973	LG04	-	-	-	-	-	-	-	-	-
918	SNP	SNP_Chr4_20810006	LG04	-	-	-	-	-	-	-	-	0.1
919	SNP	SNP_Chr4_26015522	LG04	-	-	-	0.1	-	-	-	-	-
920	SNP	SNP_Chr4_33179664	LG04	-	-	0.1	-	-	-	-	-	0.1
921	SNP	SNP_Chr4_39471334	LG04	-	-	-	-	-	-	-	-	-
922	SNP	SNP_Chr4_43265240	LG04	0.1	-	-	-	-	-	-	-	-
923	SNP	SNP_Chr4_53613346	LG04	-	-	-	-	-	-	-	-	-
924	SNP	SNP_Chr4_55363977	LG04	-	-	-	-	-	-	-	-	-
925	SNP	SNP_sc00093_1369587	LG04	-	-	-	-	-	-	-	-	-
926	SNP	SNP_sc00093_2876143	LG04	-	-	-	-	-	-	-	-	-
927	SNP	SNP_sc00190_781884	LG04	-	-	-	-	-	-	-	-	-
928	SNP	SNP_sc00190_782352	LG04	-	-	-	-	-	-	-	-	-
929	SNP	SNP_sc00255_1184822	LG04	-	0.05	-	-	-	-	0.05	-	-
930	SNP	SNP_sc00327_591574	LG04	-	-	-	-	-	-	-	-	-
931	SNP	SNP_sc00388_548753	LG04	-	-	-	-	-	-	-	-	-
932	SNP	SNP_sc00641_152600	LG04	-	-	-	-	-	-	-	-	-
933	SNP	SNP_sc00715_279712	LG04	-	-	-	-	-	-	-	-	-
934	SNP	SNP_sc00776_129160	LG04	-	-	-	-	-	-	-	-	-
935	SNP	SNP_sc01616_16858	LG04	-	-	-	-	-	-	-	-	-
936	SNP	SNP_sc01825_104856	LG04	-	-	-	-	-	-	-	-	-
937	SNP	SNP_sc10535_1765	LG04	-	-	-	-	-	-	-	-	-
938	SNP	SNP_sc18864_639	LG04	-	-	-	0.1	-	-	-	0.05	-
939	SNP	SNP_Chr4_5698338	LG04	-	-	-	-	-	-	-	-	-
940	SNP	SNP_Chr4_16583564	LG04	-	-	-	-	-	-	-	-	-
941	SNP	SNP_Chr4_22031752	LG04	-	-	-	-	-	-	-	-	-
942	SNP	SNP_Chr4_26465461	LG04	-	-	-	-	-	-	-	-	-
943	SNP	SNP_Chr4_31280684	LG04	-	-	-	-	-	-	-	-	-
944	SNP	SNP_Chr4_46119228	LG04	-	-	-	-	-	-	-	-	-
945	SNP	SNP_Chr4_50980215	LG04	-	-	-	-	-	-	-	-	-
946	SNP	SNP_Chr4_52229383	LG04	-	-	-	-	-	-	-	-	-
947	SNP	SNP_Chr4_54302144	LG04	-	-	-	-	-	-	-	-	-
948	SNP	SNP_Chr4_57227786	LG04	-	-	-	-	-	-	-	-	-
949	SNP	SNP_sc00190_1318853	LG04	-	-	-	-	-	-	-	-	-
950	SNP	SNP_sc00327_485170	LG04	-	-	-	-	-	-	-	-	-
951	SNP	SNP_sc00327_485174	LG04	-	-	-	-	-	-	-	-	-
952	SNP	SNP_sc00379_436637	LG04	-	-	-	0.1	-	-	-	-	-
953	SNP	SNP_sc00529_106982	LG04	-	-	-	-	-	-	-	-	-
954	SNP	SNP_sc00569_145204	LG04	-	-	-	-	-	-	-	-	-
955	SNP	SNP_sc00686_338165	LG04	-	-	-	-	-	-	-	-	-
956	SNP	SNP_sc00689_163984	LG04	-	-	-	-	-	-	-	-	-
957	SNP	SNP_sc00735_268618	LG04	-	-	-	-	-	-	-	0.1	-
958	SNP	SNP_sc02203_25715	LG04	-	-	-	-	-	-	-	-	-
959	SNP	SNP_sc03067_471	LG04	-	-	-	-	-	-	-	-	-
960	SNP	SNP_sc06524_1259	LG04	-	-	-	-	-	-	-	-	-
961	SNP	SNP_sc10535_1722	LG04	-	-	-	-	-	-	-	-	-
962	SNP	SNP_sc10535_1745	LG04	-	-	-	-	-	-	-	-	-
963	SNP	SNP_Chr4_822955	LG04	-	-	-	-	-	-	-	-	-
964	SNP	SNP_Chr4_3657142	LG04	-	-	-	-	-	-	-	-	-
965	SNP	SNP_Chr4_5241005	LG04	-	-	-	-	-	-	-	-	-
966	SNP	SNP_Chr4_6298505	LG04	-	0.1	-	-	-	-	-	-	-
967	SNP	SNP_Chr4_6525574	LG04	-	0.05	-	-	-	-	-	-	-
968	SNP	SNP_Chr4_14162121	LG04	-	-	-	-	-	-	-	-	-
969	SNP	SNP_Chr4_20037863	LG04	-	-	-	-	-	-	-	-	-
970	SNP	SNP_Chr4_24095905	LG04	-	-	-	-	-	-	-	-	-
971	SNP	SNP_Chr4_25742775	LG04	-	-	-	-	-	-	-	-	-
972	SNP	SNP_Chr4_26832855	LG04	-	-	-	-	-	-	-	-	-
973	SNP	SNP_Chr4_29117754	LG04	-	-	-	-	-	-	-	-	-
974	SNP	SNP_Chr4_31077188	LG04	-	-	-	-	-	-	-	-	-
975	SNP	SNP_Chr4_33411168	LG04	0.1	-	-	-	-	-	-	-	-
976	SNP	SNP_Chr4_33419742	LG04	-	-	-	-	-	-	-	-	-
977	SNP	SNP_Chr4_34116390	LG04	0.1	-	-	-	-	-	-	-	-
978	SNP	SNP_Chr4_40225860	LG04	0.1	-	-	0.1	-	-	-	0.1	-
979	SNP	SNP_Chr4_49715194	LG04	-	-	-	0.05	-	-	-	0.1	-
980	SNP	SNP_Chr4_50189273	LG04	-	-	-	-	-	-	-	0.05	-
981	SNP	SNP_Chr4_50980223	LG04	-	-	-	-	-	-	-	-	-
982	SNP	SNP_Chr4_54157791	LG04	-	-	-	-	-	-	-	-	-
983	SNP	SNP_sc00226_567934	LG04	-	-	-	-	-	-	-	-	-
984	SNP	SNP_sc00327_591594	LG04	-	-	-	-	-	-	-	-	-
985	SNP	SNP_sc00327_591990	LG04	-	-	-	-	-	-	-	-	-
986	SNP	SNP_sc00361_205330	LG04	-	-	-	-	-	-	-	-	-
987	SNP	SNP_sc00529_107001	LG04	-	-	-	-	-	-	-	-	-
988	SNP	SNP_sc00641_228574	LG04	-	-	-	-	-	-	-	-	-
989	SNP	SNP_sc00686_338563	LG04	-	-	-	-	-	-	-	-	-
990	SNP	SNP_sc00689_191556	LG04	-	-	-	-	-	-	-	-	-
991	SNP	SNP_sc01411_10122	LG04	-	-	-	-	-	-	-	-	-
992	SNP	SNP_sc01561_31728	LG04	-	-	-	-	-	-	-	-	-
993	SNP	SNP_sc01623_20478	LG04	-	-	-	-	-	-	-	-	-
994	SNP	SNP_sc06524_1241	LG04	-	-	-	-	-	-	-	-	-
995	SNP	SNP_Chr4_6524094	LG04	-	-	-	-	-	-	0.1	-	-
996	SNP	SNP_Chr4_14252737	LG04	-	-	-	-	-	-	-	-	-
997	SNP	SNP_Chr4_14911084	LG04	-	-	-	-	-	-	-	-	-
998	SNP	SNP_Chr4_18349990	LG04	-	0.05	0.1	-	-	-	0.1	-	-
999	SNP	SNP_Chr4_22060812	LG04	-	-	-	-	-	-	-	-	-
1000	SNP	SNP_Chr4_22820807	LG04	-	-	-	-	-	-	-	-	-
1001	SNP	SNP_Chr4_25858225	LG04	-	-	-	0.1	-	-	-	-	0.1
1002	SNP	SNP_Chr4_26832806	LG04	-	-	-	-	-	-	-	-	-
1003	SNP	SNP_Chr4_31525071	LG04	-	-	-	-	-	-	-	-	-
1004	SNP	SNP_Chr4_35674553	LG04	-	-	-	-	-	-	-	-	-
1005	SNP	SNP_Chr4_43086060	LG04	-	-	-	-	-	-	-	-	0.1
1006	SNP	SNP_Chr4_45308289	LG04	-	-	-	-	-	-	-	-	-
1007	SNP	SNP_Chr4_48192016	LG04	-	-	-	-	-	-	-	-	-
1008	SNP	SNP_sc00255_35998	LG04	-	-	-	-	-	-	-	-	-
1009	SNP	SNP_sc00277_967173	LG04	-	-	-	-	-	-	-	-	-
1010	SNP	SNP_sc00529_184344	LG04	-	-	-	-	-	-	-	-	-
1011	SNP	SNP_sc00678_54327	LG04	-	-	-	-	-	-	-	-	-
1012	SNP	SNP_sc00776_128768	LG04	-	-	-	-	-	-	-	-	-
1013	SNP	SNP_sc01155_32243	LG04	-	-	-	-	-	-	-	-	-
1014	SNP	SNP_sc05909_2352	LG04	-	-	-	-	-	-	-	-	-
1015	SNP	SNP_sc14867_2852	LG04	-	-	-	-	-	-	-	-	-
1016	SNP	SNP_sc18924_1307	LG04	-	-	-	-	-	-	-	-	-
1017	SNP	SNP_sc20262_710	LG04	-	-	-	-	-	-	-	-	-
1018	SNP	SNP_Chr4_823005	LG04	-	-	-	-	-	-	-	-	-
1019	SNP	SNP_Chr4_5250127	LG04	-	-	-	-	-	-	-	-	-
1020	SNP	SNP_Chr4_6482541	LG04	-	-	-	-	-	-	0.1	-	-
1021	SNP	SNP_Chr4_6525592	LG04	-	0.1	-	-	-	-	-	-	-
1022	SNP	SNP_Chr4_15621988	LG04	-	-	-	-	-	-	-	-	-
1023	SNP	SNP_Chr4_22600385	LG04	-	-	-	-	-	-	-	-	-
1024	SNP	SNP_Chr4_22820451	LG04	-	-	-	-	-	-	-	-	-
1025	SNP	SNP_Chr4_25876305	LG04	-	-	-	-	-	-	-	-	-
1026	SNP	SNP_Chr4_27367087	LG04	0.1	-	-	-	-	-	-	-	-
1027	SNP	SNP_Chr4_44053287	LG04	-	-	-	0.05	0.1	-	-	-	-
1028	SNP	SNP_Chr4_46119216	LG04	-	-	-	-	-	-	-	-	-
1029	SNP	SNP_Chr4_46119284	LG04	-	-	-	-	-	-	-	-	-
1030	SNP	SNP_Chr4_47647691	LG04	-	-	-	-	-	-	-	-	-
1031	SNP	SNP_Chr4_48981808	LG04	-	-	-	-	-	-	-	-	-
1032	SNP	SNP_Chr4_51906833	LG04	-	-	-	-	-	-	-	-	-
1033	SNP	SNP_Chr4_54601270	LG04	-	-	-	0.1	-	-	-	-	-
1034	SNP	SNP_Chr4_55975036	LG04	-	-	-	-	-	-	-	-	-
1035	SNP	SNP_sc00093_2422219	LG04	-	-	-	-	-	-	-	-	-
1036	SNP	SNP_sc00093_2939902	LG04	-	-	-	-	-	-	-	-	-
1037	SNP	SNP_sc00255_363792	LG04	-	-	-	-	-	-	-	-	-
1038	SNP	SNP_sc00302_393882	LG04	-	-	-	-	-	-	-	-	-
1039	SNP	SNP_sc00379_173716	LG04	0.1	-	-	-	-	-	-	-	-
1040	SNP	SNP_sc00388_528385	LG04	-	-	-	-	-	-	-	-	-
1041	SNP	SNP_sc00511_348085	LG04	-	-	-	-	-	-	-	-	-
1042	SNP	SNP_sc00511_348096	LG04	-	-	-	-	-	-	-	-	-
1043	SNP	SNP_sc00715_280340	LG04	-	-	-	-	-	-	-	-	-
1044	SNP	SNP_sc00776_129124	LG04	-	-	-	-	-	-	-	-	-
1045	SNP	SNP_sc00835_41591	LG04	-	-	-	-	-	-	-	-	-
1046	SNP	SNP_sc00917_88735	LG04	-	-	-	-	-	-	-	-	-
1047	SNP	SNP_sc01282_113125	LG04	-	-	-	-	-	-	-	-	-
1048	SNP	SNP_sc01349_25281	LG04	-	-	-	-	-	-	-	-	-
1049	SNP	SNP_sc01623_20926	LG04	-	-	-	-	-	-	-	-	-
1050	SNP	SNP_sc04299_17643	LG04	-	-	-	-	-	-	-	-	-
1051	SNP	SNP_sc09825_3552	LG04	-	-	-	-	-	-	-	-	-
1052	SNP	SNP_sc17663_1996	LG04	-	-	-	-	-	-	-	-	-
1053	SNP	SNP_sc34477_1692	LG04	-	-	-	-	-	-	-	-	-
1054	SNP	SNP_Chr4_3644644	LG04	-	-	-	-	-	-	-	-	-
1055	SNP	SNP_Chr4_5787005	LG04	-	-	-	-	-	-	-	-	-
1056	SNP	SNP_Chr4_24251894	LG04	-	0.1	-	-	-	-	0.05	-	-
1057	SNP	SNP_Chr4_25847824	LG04	-	-	-	-	-	-	-	-	-
1058	SNP	SNP_Chr4_25943595	LG04	-	-	0.05	0.05	-	-	-	-	0.1
1059	SNP	SNP_Chr4_30016948	LG04	-	-	-	-	-	-	-	-	-
1060	SNP	SNP_Chr4_33420160	LG04	-	-	-	-	-	-	-	-	-
1061	SNP	SNP_Chr4_33855946	LG04	0.1	0.1	-	-	-	-	0.1	-	-
1062	SNP	SNP_Chr4_39997380	LG04	-	-	-	-	-	-	-	-	0.1
1063	SNP	SNP_Chr4_41639440	LG04	0.05	0.1	-	-	-	-	-	-	-
1064	SNP	SNP_Chr4_42415458	LG04	-	-	-	-	-	-	-	-	-
1065	SNP	SNP_Chr4_43629488	LG04	-	-	-	-	-	-	-	-	-
1066	SNP	SNP_Chr4_47753354	LG04	-	-	-	-	-	-	-	-	-
1067	SNP	SNP_Chr4_48192484	LG04	-	-	-	-	-	-	-	-	-
1068	SNP	SNP_Chr4_48925799	LG04	-	-	-	-	-	-	-	-	-
1069	SNP	SNP_Chr4_55973221	LG04	-	-	-	-	-	-	-	-	-
1070	SNP	SNP_sc00093_531138	LG04	-	-	-	-	-	-	-	-	-
1071	SNP	SNP_sc00327_671054	LG04	-	-	-	-	-	-	-	-	-
1072	SNP	SNP_sc00388_121868	LG04	-	-	-	-	-	-	-	-	-
1073	SNP	SNP_sc00641_253253	LG04	-	-	-	-	-	-	-	-	0.05
1074	SNP	SNP_sc01262_24883	LG04	-	-	-	-	-	-	-	-	-
1075	SNP	SNP_sc01623_20932	LG04	-	-	-	-	-	-	-	-	-
1076	SNP	SNP_sc04587_34073	LG04	-	-	-	-	-	-	0.1	-	-
1077	SNP	SNP_sc05708_14157	LG04	-	-	-	-	-	-	-	-	-
1078	SNP	SNP_sc08596_2709	LG04	-	-	-	-	-	-	-	-	-
1079	SNP	SNP_sc11002_1815	LG04	-	-	-	-	-	-	-	-	-
1080	SNP	SNP_sc14867_2824	LG04	-	-	-	-	-	-	-	-	-
1081	SNP	SNP_sc35150_1931	LG04	-	-	-	-	-	-	-	-	-
1082	SNP	SNP_Chr4_5790209	LG04	-	-	-	-	-	-	-	-	-
1083	SNP	SNP_Chr4_12020783	LG04	-	-	-	-	-	-	-	-	-
1084	SNP	SNP_Chr4_25736947	LG04	-	-	-	-	-	-	-	-	-
1085	SNP	SNP_Chr4_26625668	LG04	-	-	-	-	-	-	-	-	-
1086	SNP	SNP_Chr4_26656653	LG04	-	-	-	-	-	-	-	-	-
1087	SNP	SNP_Chr4_28148016	LG04	-	-	-	-	-	-	-	-	-
1088	SNP	SNP_Chr4_32336409	LG04	-	-	-	-	-	-	-	-	0.1
1089	SNP	SNP_Chr4_32848942	LG04	-	-	-	-	-	-	-	-	0.05
1090	SNP	SNP_Chr4_33420119	LG04	-	-	-	-	-	-	-	-	-
1091	SNP	SNP_Chr4_35825473	LG04	-	-	-	-	-	-	-	-	-
1092	SNP	SNP_Chr4_37537886	LG04	-	-	-	-	-	-	-	-	-
1093	SNP	SNP_Chr4_45104853	LG04	-	-	-	-	-	-	-	-	-
1094	SNP	SNP_Chr4_50157633	LG04	-	-	-	-	-	-	-	-	-
1095	SNP	SNP_sc00093_2674671	LG04	-	-	-	-	-	-	-	-	-
1096	SNP	SNP_sc00226_109268	LG04	-	-	-	-	-	-	-	-	-
1097	SNP	SNP_sc00255_1167843	LG04	-	-	-	-	-	-	-	-	-
1098	SNP	SNP_sc00578_5101	LG04	-	-	-	-	-	-	-	-	-
1099	SNP	SNP_sc00741_98407	LG04	-	-	-	-	-	-	-	-	-
1100	SNP	SNP_sc01015_93644	LG04	-	-	-	-	-	-	-	-	-
1101	SNP	SNP_sc01023_225444	LG04	-	-	-	-	-	-	-	-	-
1102	SNP	SNP_sc04085_26175	LG04	-	-	-	-	-	-	-	-	-
1103	SNP	SNP_sc07155_2163	LG04	-	-	-	-	-	-	-	-	-
1104	SNP	SNP_sc17663_2388	LG04	-	-	-	-	-	-	-	-	-
1105	SNP	SNP_sc19062_1239	LG04	-	0.1	-	-	-	-	-	-	-
1106	SNP	SNP_Chr4_5469785	LG04	-	-	-	-	-	-	-	-	-
1107	SNP	SNP_Chr4_10563857	LG04	-	-	-	-	-	-	-	-	-
1108	SNP	SNP_Chr4_12242396	LG04	-	-	-	-	-	-	-	-	-
1109	SNP	SNP_Chr4_12915359	LG04	-	-	-	-	-	-	-	-	-
1110	SNP	SNP_Chr4_14253104	LG04	-	-	-	-	-	-	-	-	-
1111	SNP	SNP_Chr4_25607816	LG04	-	-	-	-	-	-	-	-	0.1
1112	SNP	SNP_Chr4_26677204	LG04	0.1	-	-	-	-	-	-	-	-
1113	SNP	SNP_Chr4_27098070	LG04	0.1	-	-	-	-	-	-	-	-
1114	SNP	SNP_Chr4_30480876	LG04	0.1	-	-	-	-	-	-	-	-
1115	SNP	SNP_Chr4_32336368	LG04	-	-	-	-	-	-	-	-	0.1
1116	SNP	SNP_Chr4_33420142	LG04	-	-	-	-	-	-	-	-	-
1117	SNP	SNP_Chr4_37646744	LG04	-	-	-	-	-	-	-	-	-
1118	SNP	SNP_Chr4_41315623	LG04	-	-	-	0.05	0.1	-	-	-	-
1119	SNP	SNP_Chr4_41639098	LG04	0.05	0.1	-	-	-	-	-	-	-
1120	SNP	SNP_Chr4_44087320	LG04	-	-	-	-	-	-	-	-	-
1121	SNP	SNP_Chr4_47648088	LG04	-	-	-	-	-	-	-	-	-
1122	SNP	SNP_Chr4_51183213	LG04	-	-	-	0.05	-	-	-	0.1	-
1123	SNP	SNP_Chr4_52976035	LG04	-	-	-	-	-	-	-	-	-
1124	SNP	SNP_sc00917_5955	LG04	-	-	-	-	-	-	-	-	-
1125	SNP	SNP_sc00917_88748	LG04	-	-	-	-	-	-	-	-	-
1126	SNP	SNP_sc00950_134334	LG04	-	-	-	-	-	-	-	-	-
1127	SNP	SNP_sc01416_39380	LG04	-	-	-	-	-	-	-	-	-
1128	SNP	SNP_sc01616_97686	LG04	-	-	-	-	-	-	-	-	-
1129	SNP	SNP_sc11002_1819	LG04	-	-	-	-	-	-	-	-	-
1130	SNP	SNP_sc14376_2920	LG04	-	-	-	-	-	-	-	-	-
1131	SNP	SNP_Chr4_1373250	LG04	-	-	-	-	-	-	-	-	-
1132	SNP	SNP_Chr4_1373271	LG04	-	-	-	-	-	-	-	-	-
1133	SNP	SNP_Chr4_4737551	LG04	-	-	-	-	-	-	-	-	-
1134	SNP	SNP_Chr4_6523662	LG04	-	0.1	-	-	-	-	-	-	-
1135	SNP	SNP_Chr4_7958263	LG04	-	-	-	-	-	-	-	-	-
1136	SNP	SNP_Chr4_10099727	LG04	-	-	-	-	-	-	-	-	-
1137	SNP	SNP_Chr4_10203595	LG04	-	-	-	-	-	-	-	-	-
1138	SNP	SNP_Chr4_13406347	LG04	-	-	-	-	-	-	-	-	-
1139	SNP	SNP_Chr4_21594866	LG04	-	-	-	-	-	-	0.1	-	0.1
1140	SNP	SNP_Chr4_22510466	LG04	-	-	-	-	-	-	-	-	-
1141	SNP	SNP_Chr4_30152927	LG04	-	-	-	-	-	-	-	-	0.1
1142	SNP	SNP_Chr4_32335992	LG04	-	-	-	-	-	-	-	-	0.1
1143	SNP	SNP_Chr4_32887239	LG04	-	-	-	-	-	-	-	-	-
1144	SNP	SNP_Chr4_40968484	LG04	-	-	-	-	-	0.05	0.1	0.1	-
1145	SNP	SNP_Chr4_41844069	LG04	-	-	-	-	-	-	-	-	-
1146	SNP	SNP_Chr4_49434391	LG04	-	-	-	-	-	-	-	-	-
1147	SNP	SNP_Chr4_50151734	LG04	-	-	0.1	0.05	-	-	-	0.05	-
1148	SNP	SNP_Chr4_51172789	LG04	-	-	-	-	-	-	-	-	-
1149	SNP	SNP_Chr4_54478888	LG04	-	-	-	-	-	-	-	-	-
1150	SNP	SNP_sc00917_5960	LG04	-	-	-	-	-	-	-	-	-
1151	SNP	SNP_sc01093_3766	LG04	-	-	-	-	-	-	-	-	-
1152	SNP	SNP_sc02004_13667	LG04	-	-	-	-	-	-	-	-	-
1153	SNP	SNP_sc02327_47727	LG04	-	-	-	-	-	-	-	-	-
1154	SNP	SNP_sc02975_11467	LG04	-	-	0.1	-	-	-	0.1	-	-
1155	SNP	SNP_sc15946_607	LG04	-	-	-	-	-	-	-	-	0.1
1156	SNP	SNP_Chr4_1297672	LG04	-	-	-	-	-	-	-	-	-
1157	SNP	SNP_Chr4_6338729	LG04	-	-	-	-	-	-	-	-	-
1158	SNP	SNP_Chr4_9807836	LG04	-	-	-	-	-	-	-	-	-
1159	SNP	SNP_Chr4_12915007	LG04	-	-	-	-	-	-	-	-	-
1160	SNP	SNP_Chr4_16828299	LG04	-	-	-	-	-	-	-	-	-
1161	SNP	SNP_Chr4_26821721	LG04	-	-	-	-	-	-	-	-	-
1162	SNP	SNP_Chr4_30978737	LG04	-	-	-	-	-	-	-	-	-
1163	SNP	SNP_Chr4_31375428	LG04	-	-	-	-	0.1	-	-	-	-
1164	SNP	SNP_Chr4_37139338	LG04	-	-	-	-	-	-	-	-	-
1165	SNP	SNP_Chr4_39057625	LG04	0.05	-	-	-	-	-	-	-	-
1166	SNP	SNP_Chr4_43115270	LG04	0.1	-	-	-	-	-	-	0.1	-
1167	SNP	SNP_sc00093_2430790	LG04	-	-	-	-	-	-	-	-	-
1168	SNP	SNP_sc00093_2832716	LG04	-	-	-	0.1	-	-	-	-	-
1169	SNP	SNP_sc00327_592004	LG04	-	-	-	-	-	-	-	-	-
1170	SNP	SNP_sc00580_61878	LG04	-	-	-	-	-	-	-	-	-
1171	SNP	SNP_sc00689_1305	LG04	-	-	-	-	-	-	-	-	0.1
1172	SNP	SNP_sc00835_96375	LG04	-	-	-	-	-	-	-	-	-
1173	SNP	SNP_sc01015_10813	LG04	-	-	-	-	-	-	-	-	-
1174	SNP	SNP_sc03565_6954	LG04	-	-	-	-	-	-	-	-	-
1175	SNP	SNP_sc16162_966	LG04	-	-	-	-	-	-	-	-	-
1176	IND	IND_sc01735_94112	LG04	-	-	-	-	-	-	-	-	-
1177	IND	IND_Chr4_8115227	LG04	-	0.1	-	-	-	-	-	-	-
1178	IND	IND_Chr4_11283363	LG04	-	-	-	-	-	-	-	-	-
1179	IND	IND_sc00093_2398317	LG04	-	-	-	-	-	-	-	-	-
1180	IND	IND_Chr4_25475723	LG04	-	-	-	-	-	-	-	-	-
1181	IND	IND_Chr4_44290014	LG04	-	-	-	0.05	-	-	-	-	-
1182	IND	IND_Chr4_45258897	LG04	-	-	-	-	-	-	-	-	-
1183	IND	IND_Chr4_46946980	LG04	-	-	-	-	-	-	-	-	-
1184	IND	IND_Chr4_55171730	LG04	-	-	-	0.1	-	-	-	-	-
1185	IND	IND_sc19312_989	LG04	-	-	-	-	-	-	-	-	-
1186	IND	IND_Chr4_26832444	LG04	0.1	-	-	-	-	-	-	-	-
1187	IND	IND_sc01089_11749	LG04	-	-	-	-	-	-	-	-	-
1188	IND	IND_sc01606_95156	LG04	0.1	-	-	-	-	-	-	-	-
1189	IND	IND_sc02354_45278	LG04	-	-	-	-	-	-	-	-	-
1190	IND	IND_Chr4_7645800	LG04	-	0.1	-	-	-	-	-	-	-
1191	IND	IND_Chr4_38381857	LG04	-	-	-	-	-	-	-	-	-
1192	IND	IND_Chr4_46119235	LG04	-	-	-	-	-	-	-	-	-
1193	IND	IND_sc00379_138033	LG04	-	-	-	-	-	-	-	-	-
1194	IND	IND_Chr4_40225850	LG04	0.1	-	-	0.1	-	-	-	-	-
1195	IND	IND_Chr4_48232803	LG04	-	-	-	-	-	-	-	-	-
1196	IND	IND_sc02354_45284	LG04	-	-	-	-	-	-	-	-	-
1197	IND	IND_Chr4_26358090	LG04	-	-	-	-	-	-	-	-	-
1198	IND	IND_Chr4_41205691	LG04	-	-	-	-	-	-	-	-	-
1199	IND	IND_sc00735_193273	LG04	0.1	-	-	-	-	-	-	-	-
1200	IND	IND_Chr4_56089948	LG04	-	0.05	-	-	-	-	-	-	-
1201	IND	IND_sc00352_8661	LG04	-	0.1	-	-	-	-	-	-	-
1202	IND	IND_Chr4_30734724	LG04	-	-	-	-	-	-	-	-	-
1203	IND	IND_sc02545_25968	LG04	-	-	-	-	-	-	-	-	-
1204	IND	IND_Chr4_11956634	LG04	-	-	-	-	-	-	-	-	-
1205	IND	IND_Chr4_32848863	LG04	-	-	-	-	-	-	-	-	0.1
1206	IND	IND_Chr4_38896427	LG04	0.1	-	-	-	-	-	-	-	-
1207	IND	IND_Chr4_49715240	LG04	-	-	-	0.1	-	-	-	0.1	-
1208	SNP	SNP_Chr4_56707031	LG04/LG04	-	-	-	-	-	-	-	-	-
1209	SNP	SNP_Chr4_30479472	LG04/LG04	0.1	-	-	-	-	-	-	-	-
1210	SNP	SNP_Chr5_28401554	LG05	-	-	-	-	-	0.05	-	0.05	-
1211	SNP	SNP_sc00515_252405	LG05	-	-	-	-	-	0.05	-	0.05	-
1212	SNP	SNP_sc14414_1617	LG05	-	-	-	-	-	0.05	-	0.05	-
1213	SNP	SNP_Chr5_831953	LG05	-	-	-	-	-	-	-	-	-
1214	SNP	SNP_Chr5_1705382	LG05	-	-	-	-	-	-	0.1	-	-
1215	SNP	SNP_Chr5_1705404	LG05	-	-	-	-	-	-	-	-	-
1216	SNP	SNP_Chr5_9097850	LG05	-	-	-	-	-	-	-	-	-
1217	SNP	SNP_Chr5_12989397	LG05	-	-	-	-	-	-	-	-	-
1218	SNP	SNP_Chr5_25166971	LG05	-	-	-	-	-	-	-	-	-
1219	SNP	SNP_Chr5_33603782	LG05	-	-	-	-	-	-	-	0.1	-
1220	SNP	SNP_Chr5_36457993	LG05	-	-	-	-	-	-	-	-	-
1221	SNP	SNP_Chr5_41184084	LG05	-	-	-	-	-	-	-	0.05	-
1222	SNP	SNP_Chr5_50223881	LG05	0.1	-	-	0.1	-	-	-	-	-
1223	SNP	SNP_sc00512_444913	LG05	-	-	-	-	-	0.1	-	0.1	-
1224	SNP	SNP_sc00705_185127	LG05	-	-	-	-	-	0.05	-	0.05	-
1225	SNP	SNP_sc00840_141264	LG05	-	-	-	0.1	-	-	-	-	-
1226	SNP	SNP_sc04030_2254	LG05	-	-	-	0.1	-	-	-	-	-
1227	SNP	SNP_sc04133_8213	LG05	-	-	-	-	-	0.05	-	0.05	-
1228	SNP	SNP_sc36436_1624	LG05	-	-	-	-	-	0.1	-	0.1	-
1229	SNP	SNP_Chr5_1089404	LG05	-	-	-	-	-	-	-	-	-
1230	SNP	SNP_Chr5_2550323	LG05	-	-	-	-	-	-	-	-	-
1231	SNP	SNP_Chr5_5224503	LG05	0.05	0.01	-	-	-	0.05	0.005	-	-
1232	SNP	SNP_Chr5_13715644	LG05	-	-	-	-	-	-	-	-	-
1233	SNP	SNP_Chr5_18472992	LG05	0.1	-	-	0.1	-	-	-	-	-
1234	SNP	SNP_Chr5_18473004	LG05	-	-	-	-	-	-	-	-	-
1235	SNP	SNP_Chr5_18475511	LG05	-	-	-	0.05	-	-	-	0.1	-
1236	SNP	SNP_Chr5_19571512	LG05	-	-	-	-	-	-	-	0.1	-
1237	SNP	SNP_Chr5_28391087	LG05	-	-	-	-	-	0.1	-	0.1	-
1238	SNP	SNP_Chr5_28391460	LG05	-	-	-	-	-	-	-	-	-
1239	SNP	SNP_Chr5_28401962	LG05	-	-	-	-	-	0.05	-	0.05	-
1240	SNP	SNP_Chr5_29422115	LG05	-	-	-	-	-	0.1	-	0.1	-
1241	SNP	SNP_Chr5_33108752	LG05	-	-	-	-	-	-	-	-	-
1242	SNP	SNP_Chr5_33603389	LG05	-	-	-	-	-	-	-	0.1	-
1243	SNP	SNP_Chr5_37038993	LG05	-	-	-	-	-	-	-	-	-
1244	SNP	SNP_Chr5_41184483	LG05	-	-	-	-	-	-	-	0.05	-
1245	SNP	SNP_sc00258_550985	LG05	-	-	-	-	-	0.05	-	0.1	-
1246	SNP	SNP_sc00591_39946	LG05	-	-	-	-	-	0.05	0.1	0.05	-
1247	SNP	SNP_sc00664_43573	LG05	-	-	-	-	-	0.05	-	0.05	-
1248	SNP	SNP_sc00870_282201	LG05	-	-	-	-	-	0.1	-	0.1	-
1249	SNP	SNP_sc02156_958	LG05	-	-	-	-	-	0.05	-	0.05	-
1250	SNP	SNP_sc03125_27166	LG05	-	-	-	-	-	0.05	-	0.05	-
1251	SNP	SNP_sc03653_30214	LG05	-	-	-	-	-	0.05	-	0.05	-
1252	SNP	SNP_sc12123_505	LG05	-	-	-	-	-	0.05	-	0.05	-
1253	SNP	SNP_Chr5_9814317	LG05	-	-	-	-	-	-	-	-	-
1254	SNP	SNP_Chr5_11628651	LG05	-	-	-	-	-	-	-	-	-
1255	SNP	SNP_Chr5_11707751	LG05	-	-	-	-	-	-	-	-	-
1256	SNP	SNP_Chr5_15999390	LG05	0.1	0.1	-	0.1	-	-	-	-	-
1257	SNP	SNP_Chr5_17444820	LG05	-	-	-	-	-	-	-	-	-
1258	SNP	SNP_Chr5_21410899	LG05	-	-	-	-	-	-	-	-	-
1259	SNP	SNP_Chr5_26191261	LG05	-	-	-	-	-	-	-	-	-
1260	SNP	SNP_Chr5_27778588	LG05	-	-	-	-	-	-	-	-	-
1261	SNP	SNP_Chr5_39414990	LG05	-	-	-	-	-	-	-	-	-
1262	SNP	SNP_Chr5_40155320	LG05	-	-	-	-	-	-	-	0.1	-
1263	SNP	SNP_Chr5_41184462	LG05	-	-	-	0.1	-	-	-	0.05	-
1264	SNP	SNP_Chr5_42775797	LG05	-	-	-	-	-	-	-	-	-
1265	SNP	SNP_Chr5_45940855	LG05	-	-	-	-	-	0.1	0.05	-	-
1266	SNP	SNP_Chr5_48090604	LG05	-	-	-	-	-	0.05	0.005	0.1	-
1267	SNP	SNP_Chr5_48995517	LG05	0.05	-	-	0.05	0.1	-	-	-	-
1268	SNP	SNP_Chr5_50223489	LG05	0.05	-	-	-	-	-	0.05	-	-
1269	SNP	SNP_Chr5_50625525	LG05	0.1	-	-	0.1	-	-	-	-	-
1270	SNP	SNP_sc00258_550577	LG05	-	-	-	-	-	0.1	-	0.1	-
1271	SNP	SNP_sc00258_651980	LG05	-	-	-	-	-	0.1	-	0.1	-
1272	SNP	SNP_sc00301_972842	LG05	-	-	-	-	-	0.01	0.1	0.005	-
1273	SNP	SNP_sc00315_817913	LG05	-	-	-	-	-	0.05	-	0.05	-
1274	SNP	SNP_sc00321_89733	LG05	-	-	-	-	-	0.01	0.1	0.05	-
1275	SNP	SNP_sc00325_962943	LG05	-	-	-	-	-	0.05	-	0.05	-
1276	SNP	SNP_sc00386_327927	LG05	-	-	-	-	-	0.05	-	0.1	-
1277	SNP	SNP_sc00405_109730	LG05	-	-	-	-	-	0.1	-	0.1	-
1278	SNP	SNP_sc00464_184473	LG05	-	-	-	-	-	-	-	-	-
1279	SNP	SNP_sc00617_420095	LG05	-	-	-	-	-	0.05	-	0.1	-
1280	SNP	SNP_sc00617_420131	LG05	-	-	-	-	-	0.1	-	0.1	-
1281	SNP	SNP_sc00778_306996	LG05	-	-	-	-	-	0.05	-	0.05	-
1282	SNP	SNP_sc00831_254466	LG05	-	-	-	-	-	0.05	0.1	0.05	-
1283	SNP	SNP_sc00858_9309	LG05	-	-	-	-	-	0.01	0.1	0.01	-
1284	SNP	SNP_sc00942_41428	LG05	-	-	-	-	-	0.1	-	0.1	-
1285	SNP	SNP_sc00945_131559	LG05	-	-	-	-	-	0.05	-	0.05	-
1286	SNP	SNP_sc00980_57618	LG05	-	-	-	-	-	0.05	-	0.05	-
1287	SNP	SNP_sc01189_168810	LG05	-	-	-	-	-	0.05	-	0.05	-
1288	SNP	SNP_sc01440_19319	LG05	-	-	-	-	-	0.05	-	0.05	-
1289	SNP	SNP_sc01573_63197	LG05	-	-	-	-	-	0.05	-	0.05	-
1290	SNP	SNP_sc02979_58494	LG05	-	-	-	-	-	0.1	-	0.1	-
1291	SNP	SNP_sc03513_34565	LG05	-	-	-	-	-	0.1	-	0.05	-
1292	SNP	SNP_sc07195_2260	LG05	-	-	-	-	-	0.05	-	0.05	-
1293	SNP	SNP_sc12123_557	LG05	-	-	-	-	-	0.1	-	0.05	-
1294	SNP	SNP_Chr5_9388425	LG05	-	-	-	-	-	-	-	-	-
1295	SNP	SNP_Chr5_10833112	LG05	-	-	-	-	-	-	-	-	-
1296	SNP	SNP_Chr5_11899985	LG05	-	-	-	-	-	-	-	-	-
1297	SNP	SNP_Chr5_18635820	LG05	-	-	-	0.05	-	-	-	-	-
1298	SNP	SNP_Chr5_19841734	LG05	-	-	-	-	-	-	-	0.1	-
1299	SNP	SNP_Chr5_24946134	LG05	-	-	-	-	-	-	-	0.1	-
1300	SNP	SNP_Chr5_28857298	LG05	-	-	0.1	-	-	0.05	0.05	0.05	-
1301	SNP	SNP_Chr5_29094437	LG05	-	-	-	-	-	0.05	-	0.1	-
1302	SNP	SNP_Chr5_31880270	LG05	-	-	-	-	-	-	-	-	-
1303	SNP	SNP_Chr5_36411329	LG05	-	-	-	-	-	0.05	-	0.05	-
1304	SNP	SNP_Chr5_36457957	LG05	-	-	-	-	-	-	-	0.1	-
1305	SNP	SNP_Chr5_38205441	LG05	-	-	-	-	-	-	-	-	-
1306	SNP	SNP_Chr5_38815153	LG05	-	-	-	-	-	-	-	-	-
1307	SNP	SNP_Chr5_38816914	LG05	-	-	-	-	-	-	-	-	-
1308	SNP	SNP_Chr5_38817251	LG05	-	-	-	-	-	-	-	-	-
1309	SNP	SNP_Chr5_39589783	LG05	-	-	-	-	-	-	-	-	-
1310	SNP	SNP_sc00258_651994	LG05	-	-	-	-	-	0.05	-	0.05	-
1311	SNP	SNP_sc00324_669337	LG05	-	-	-	-	-	0.1	-	0.05	-
1312	SNP	SNP_sc00324_669746	LG05	-	-	-	-	-	-	-	0.1	-
1313	SNP	SNP_sc00500_252832	LG05	-	-	-	-	-	0.1	-	0.1	-
1314	SNP	SNP_sc00501_408058	LG05	-	-	-	-	-	0.1	-	0.1	-
1315	SNP	SNP_sc00584_401049	LG05	-	-	-	-	-	0.05	-	0.05	-
1316	SNP	SNP_sc00690_341149	LG05	-	-	-	-	-	0.05	-	0.05	-
1317	SNP	SNP_sc00790_319575	LG05	-	-	-	-	-	0.05	-	0.05	-
1318	SNP	SNP_sc01380_147272	LG05	-	-	-	-	-	0.05	-	0.05	-
1319	SNP	SNP_sc01440_18965	LG05	-	-	-	-	-	0.05	-	0.05	-
1320	SNP	SNP_sc01440_19352	LG05	-	-	-	-	-	0.05	-	0.05	-
1321	SNP	SNP_sc02297_30009	LG05	-	-	-	-	-	-	-	-	-
1322	SNP	SNP_sc03125_8999	LG05	-	-	-	-	-	0.05	0.1	0.05	-
1323	SNP	SNP_sc03125_9416	LG05	-	-	-	-	-	0.05	-	0.05	-
1324	SNP	SNP_sc03947_11460	LG05	-	-	-	-	-	0.05	-	0.05	-
1325	SNP	SNP_sc05043_7593	LG05	-	-	-	-	-	0.05	-	0.05	-
1326	SNP	SNP_Chr5_1789747	LG05	-	-	-	-	-	-	-	-	-
1327	SNP	SNP_Chr5_10250466	LG05	-	-	-	-	-	-	0.05	-	-
1328	SNP	SNP_Chr5_10433200	LG05	-	-	-	-	-	-	-	-	-
1329	SNP	SNP_Chr5_13350646	LG05	-	-	-	-	-	-	-	-	-
1330	SNP	SNP_Chr5_15748121	LG05	-	-	-	-	-	-	-	-	0.1
1331	SNP	SNP_Chr5_19680614	LG05	-	-	-	0.05	-	-	-	0.05	-
1332	SNP	SNP_Chr5_21386062	LG05	-	-	-	-	-	-	-	-	-
1333	SNP	SNP_Chr5_21404504	LG05	-	-	-	-	-	-	-	-	-
1334	SNP	SNP_Chr5_26694226	LG05	-	-	-	-	-	-	-	-	-
1335	SNP	SNP_Chr5_28391050	LG05	-	-	-	-	-	0.1	-	0.1	-
1336	SNP	SNP_Chr5_28401900	LG05	-	-	-	-	-	-	-	0.1	-
1337	SNP	SNP_Chr5_29422163	LG05	-	-	-	-	-	0.05	-	0.1	-
1338	SNP	SNP_Chr5_30335425	LG05	-	-	-	-	-	0.05	0.1	0.1	-
1339	SNP	SNP_Chr5_30337164	LG05	-	-	-	-	-	-	-	-	-
1340	SNP	SNP_Chr5_31134469	LG05	-	-	-	-	-	0.1	-	-	-
1341	SNP	SNP_Chr5_33491258	LG05	-	-	-	-	-	-	-	0.05	-
1342	SNP	SNP_Chr5_38817320	LG05	-	-	-	-	-	-	-	-	-
1343	SNP	SNP_Chr5_41179973	LG05	-	-	-	-	-	-	-	0.05	-
1344	SNP	SNP_Chr5_41597330	LG05	-	-	-	-	-	-	-	0.05	-
1345	SNP	SNP_Chr5_42158428	LG05	-	-	-	-	-	-	-	-	-
1346	SNP	SNP_Chr5_42534054	LG05	-	-	-	-	-	-	-	-	-
1347	SNP	SNP_Chr5_44255967	LG05	-	-	-	0.1	-	-	-	-	-
1348	SNP	SNP_Chr5_46518917	LG05	-	-	-	-	-	0.1	0.05	-	-
1349	SNP	SNP_Chr5_48366418	LG05	0.1	-	-	0.05	0.05	-	0.1	-	-
1350	SNP	SNP_Chr5_49817998	LG05	0.1	-	-	0.1	-	-	-	-	-
1351	SNP	SNP_sc00245_277471	LG05	-	-	-	-	-	-	-	-	-
1352	SNP	SNP_sc00301_883763	LG05	-	-	-	-	-	0.05	-	0.05	-
1353	SNP	SNP_sc00315_519230	LG05	-	-	-	-	-	0.05	-	0.05	-
1354	SNP	SNP_sc00321_898602	LG05	-	-	-	-	-	0.05	-	0.05	-
1355	SNP	SNP_sc00405_348749	LG05	-	-	-	-	-	-	-	-	-
1356	SNP	SNP_sc00432_229093	LG05	-	-	-	-	-	0.05	-	0.05	-
1357	SNP	SNP_sc00500_253204	LG05	-	-	-	-	-	0.1	-	0.1	-
1358	SNP	SNP_sc00605_106998	LG05	-	-	-	-	-	0.05	0.1	0.05	-
1359	SNP	SNP_sc00617_357520	LG05	-	-	-	-	-	0.05	-	0.05	-
1360	SNP	SNP_sc00664_202357	LG05	-	-	-	-	-	0.05	-	0.05	-
1361	SNP	SNP_sc00725_71898	LG05	-	-	-	-	-	0.1	-	0.1	-
1362	SNP	SNP_sc00912_30140	LG05	-	-	-	-	-	0.05	-	0.05	-
1363	SNP	SNP_sc00937_159145	LG05	-	-	-	-	-	0.05	-	0.05	-
1364	SNP	SNP_sc01057_250604	LG05	-	-	-	-	-	0.05	-	0.05	-
1365	SNP	SNP_sc01062_60501	LG05	-	-	-	-	-	0.05	-	0.05	-
1366	SNP	SNP_sc01081_65779	LG05	-	-	-	-	-	0.1	-	0.05	-
1367	SNP	SNP_sc01189_83751	LG05	-	-	-	-	-	0.01	0.1	0.01	-
1368	SNP	SNP_sc02282_33075	LG05	-	-	-	-	-	0.01	0.1	0.05	-
1369	SNP	SNP_sc02297_30047	LG05	-	-	-	-	-	-	-	-	-
1370	SNP	SNP_sc02650_3419	LG05	-	-	-	-	-	0.1	-	0.1	-
1371	SNP	SNP_sc02872_63336	LG05	-	-	-	-	-	0.05	-	0.05	-
1372	SNP	SNP_sc03573_26624	LG05	-	-	-	-	-	0.05	0.1	0.05	-
1373	SNP	SNP_sc04122_33625	LG05	-	-	-	-	-	0.05	-	0.05	-
1374	SNP	SNP_sc11203_1767	LG05	-	-	-	-	-	-	-	-	-
1375	SNP	SNP_sc23118_785	LG05	-	-	-	-	-	0.05	-	0.05	-
1376	SNP	SNP_Chr5_1421832	LG05	-	-	-	-	-	-	-	-	-
1377	SNP	SNP_Chr5_9388942	LG05	-	-	-	-	-	-	-	-	-
1378	SNP	SNP_Chr5_15748139	LG05	-	-	-	-	-	-	-	-	-
1379	SNP	SNP_Chr5_30335376	LG05	-	-	-	-	-	0.05	-	0.1	-
1380	SNP	SNP_Chr5_32809073	LG05	-	-	-	-	-	-	-	-	-
1381	SNP	SNP_Chr5_37039438	LG05	-	-	-	-	-	-	-	-	-
1382	SNP	SNP_Chr5_47036874	LG05	-	-	-	0.1	0.1	-	0.1	-	-
1383	SNP	SNP_Chr5_48129404	LG05	-	-	-	-	-	-	0.05	-	-
1384	SNP	SNP_Chr5_49711315	LG05	0.1	-	-	0.1	0.1	-	-	-	-
1385	SNP	SNP_Chr5_50369331	LG05	-	-	-	0.05	0.1	-	-	-	-
1386	SNP	SNP_sc00258_263428	LG05	-	-	-	-	-	0.05	-	0.1	-
1387	SNP	SNP_sc00258_550535	LG05	-	-	-	-	-	-	-	-	-
1388	SNP	SNP_sc00267_1073258	LG05	-	-	-	-	-	0.05	-	0.05	-
1389	SNP	SNP_sc00315_528118	LG05	-	-	-	-	-	0.05	0.1	0.1	-
1390	SNP	SNP_sc00325_962902	LG05	-	-	-	-	-	0.05	-	0.05	-
1391	SNP	SNP_sc00328_422818	LG05	-	-	-	-	-	0.01	0.1	0.05	-
1392	SNP	SNP_sc00405_79796	LG05	-	-	-	-	-	-	-	-	-
1393	SNP	SNP_sc00405_241238	LG05	-	-	-	-	-	-	-	-	-
1394	SNP	SNP_sc00405_241300	LG05	-	-	-	-	-	-	-	-	-
1395	SNP	SNP_sc00500_518564	LG05	-	-	-	-	-	0.05	-	0.05	-
1396	SNP	SNP_sc00584_177459	LG05	-	-	-	-	-	0.1	-	0.1	-
1397	SNP	SNP_sc00617_418670	LG05	-	-	-	-	-	0.1	-	0.1	-
1398	SNP	SNP_sc00657_213265	LG05	-	-	-	-	-	0.05	0.1	0.05	-
1399	SNP	SNP_sc00657_244070	LG05	-	-	-	-	-	0.005	0.05	0.005	-
1400	SNP	SNP_sc00782_104949	LG05	-	-	-	-	-	-	-	0.1	-
1401	SNP	SNP_sc00858_126044	LG05	-	-	-	-	-	0.05	-	0.1	-
1402	SNP	SNP_sc01073_187526	LG05	-	-	-	-	-	0.05	-	0.05	-
1403	SNP	SNP_sc01081_151085	LG05	-	-	-	-	-	0.05	-	0.05	-
1404	SNP	SNP_sc01573_63173	LG05	-	-	-	-	-	0.1	-	0.05	-
1405	SNP	SNP_sc01610_119100	LG05	-	-	-	-	-	0.1	-	0.1	-
1406	SNP	SNP_sc02156_996	LG05	-	-	-	-	-	0.05	-	0.05	-
1407	SNP	SNP_sc03012_1846	LG05	-	-	-	-	-	0.05	0.1	0.01	-
1408	SNP	SNP_sc23118_730	LG05	-	-	-	-	-	0.1	-	0.05	-
1409	SNP	SNP_Chr5_6783132	LG05	-	0.05	-	-	-	0.05	0.005	-	-
1410	SNP	SNP_Chr5_13299587	LG05	-	-	-	-	-	-	-	-	-
1411	SNP	SNP_Chr5_18972534	LG05	-	-	-	-	-	-	-	-	-
1412	SNP	SNP_Chr5_22051382	LG05	-	-	-	-	-	-	-	0.1	0.1
1413	SNP	SNP_Chr5_24750906	LG05	-	-	-	-	-	-	-	-	-
1414	SNP	SNP_Chr5_25167443	LG05	-	-	-	-	-	-	-	-	-
1415	SNP	SNP_Chr5_25462412	LG05	-	-	-	-	-	-	-	0.1	-
1416	SNP	SNP_Chr5_26191310	LG05	-	-	-	-	-	-	-	-	-
1417	SNP	SNP_Chr5_27939408	LG05	-	-	-	-	-	0.05	-	0.1	-
1418	SNP	SNP_Chr5_28401512	LG05	-	-	-	-	-	-	-	-	-
1419	SNP	SNP_Chr5_29591045	LG05	-	-	-	-	-	0.1	-	0.1	-
1420	SNP	SNP_Chr5_30335395	LG05	-	-	-	-	-	0.05	-	0.1	-
1421	SNP	SNP_Chr5_36854269	LG05	-	-	-	-	-	-	-	-	-
1422	SNP	SNP_Chr5_44140835	LG05	-	-	-	-	-	-	-	-	-
1423	SNP	SNP_Chr5_44587994	LG05	-	-	-	-	-	-	-	-	-
1424	SNP	SNP_Chr5_45608673	LG05	-	-	-	-	-	-	0.1	-	-
1425	SNP	SNP_Chr5_47546593	LG05	-	-	-	0.05	0.1	-	-	-	-
1426	SNP	SNP_sc00293_850548	LG05	-	-	-	-	-	0.1	-	0.05	-
1427	SNP	SNP_sc00591_39977	LG05	-	-	-	-	-	0.05	0.1	0.05	-
1428	SNP	SNP_sc00617_418598	LG05	-	-	-	-	-	-	-	0.1	-
1429	SNP	SNP_sc00690_25052	LG05	-	-	-	-	-	0.05	-	0.05	-
1430	SNP	SNP_sc00705_150541	LG05	-	-	-	-	-	0.1	-	0.1	-
1431	SNP	SNP_sc01081_66146	LG05	-	-	-	-	-	0.1	-	0.1	-
1432	SNP	SNP_sc01081_128713	LG05	-	-	-	-	-	-	-	-	-
1433	SNP	SNP_sc01440_18953	LG05	-	-	-	-	-	0.05	-	0.05	-
1434	SNP	SNP_sc02447_21105	LG05	-	-	-	-	-	0.1	-	0.05	-
1435	SNP	SNP_sc02447_42604	LG05	-	-	-	-	-	0.05	-	0.01	-
1436	SNP	SNP_sc02636_26229	LG05	-	-	-	-	-	0.01	0.05	0.01	-
1437	SNP	SNP_sc03257_38822	LG05	-	-	-	-	-	0.05	0.1	0.05	-
1438	SNP	SNP_sc03257_38881	LG05	-	-	-	-	-	0.05	0.1	0.05	-
1439	SNP	SNP_sc03513_34538	LG05	-	-	-	-	-	0.1	-	0.1	-
1440	SNP	SNP_sc06295_338	LG05	-	-	-	0.1	-	-	-	-	-
1441	SNP	SNP_Chr5_5011628	LG05	-	-	-	-	-	-	-	-	-
1442	SNP	SNP_Chr5_10439425	LG05	-	-	-	-	-	-	-	-	-
1443	SNP	SNP_Chr5_14510085	LG05	-	-	-	0.1	-	-	-	-	-
1444	SNP	SNP_Chr5_17800713	LG05	-	-	-	0.05	-	-	-	0.1	-
1445	SNP	SNP_Chr5_24483581	LG05	-	-	-	-	-	-	-	-	-
1446	SNP	SNP_Chr5_24483582	LG05	-	-	-	-	-	-	-	-	-
1447	SNP	SNP_Chr5_25462916	LG05	-	-	-	-	-	0.1	-	0.1	-
1448	SNP	SNP_Chr5_25768544	LG05	-	-	-	-	-	-	-	0.1	-
1449	SNP	SNP_Chr5_28719690	LG05	-	-	-	-	-	0.1	-	-	-
1450	SNP	SNP_Chr5_30336775	LG05	-	-	-	-	-	0.1	-	0.1	-
1451	SNP	SNP_Chr5_39359282	LG05	-	-	-	-	-	-	-	0.05	-
1452	SNP	SNP_Chr5_39415341	LG05	-	-	-	-	-	-	-	-	-
1453	SNP	SNP_Chr5_49825150	LG05	0.1	-	-	0.1	0.1	-	-	-	-
1454	SNP	SNP_sc00245_253619	LG05	-	-	-	-	-	-	-	-	-
1455	SNP	SNP_sc00258_119626	LG05	-	-	-	-	-	-	-	-	-
1456	SNP	SNP_sc00258_540548	LG05	-	-	-	-	-	0.05	-	0.05	-
1457	SNP	SNP_sc00301_907796	LG05	-	-	-	-	-	0.05	-	0.05	-
1458	SNP	SNP_sc00315_711611	LG05	-	-	-	-	-	0.05	-	0.05	-
1459	SNP	SNP_sc00325_699457	LG05	-	-	-	-	-	0.1	-	-	-
1460	SNP	SNP_sc00509_150934	LG05	-	-	-	-	-	0.1	-	0.1	-
1461	SNP	SNP_sc00617_418301	LG05	-	-	-	-	-	0.1	-	0.05	-
1462	SNP	SNP_sc00617_420173	LG05	-	-	-	-	-	0.05	-	0.1	-
1463	SNP	SNP_sc00652_63176	LG05	-	-	-	-	-	0.05	-	0.05	-
1464	SNP	SNP_sc01062_60518	LG05	-	-	-	-	-	0.05	-	0.05	-
1465	SNP	SNP_sc01062_67434	LG05	-	-	-	-	-	0.05	-	0.05	-
1466	SNP	SNP_sc01081_75208	LG05	-	-	-	-	-	-	-	0.1	-
1467	SNP	SNP_sc01226_7378	LG05	-	-	-	-	-	0.05	-	0.05	-
1468	SNP	SNP_sc01440_18936	LG05	-	-	-	-	-	0.1	-	0.05	-
1469	SNP	SNP_sc02297_54923	LG05	-	-	-	-	-	0.05	-	0.05	-
1470	SNP	SNP_sc02996_48585	LG05	-	-	-	-	-	0.1	-	0.05	-
1471	SNP	SNP_sc05452_14222	LG05	-	-	-	-	-	0.05	-	0.1	-
1472	SNP	SNP_sc10771_951	LG05	-	-	-	-	-	0.05	0.1	0.05	-
1473	SNP	SNP_sc14858_863	LG05	-	-	-	-	-	0.05	-	0.05	-
1474	SNP	SNP_sc21228_590	LG05	-	-	-	-	-	0.05	-	0.05	-
1475	SNP	SNP_sc30915_149	LG05	-	-	-	-	-	0.05	-	0.05	-
1476	SNP	SNP_Chr5_16015652	LG05	0.1	0.05	-	0.05	-	-	-	0.1	-
1477	SNP	SNP_Chr5_17444837	LG05	-	-	-	-	-	-	-	-	-
1478	SNP	SNP_Chr5_17444870	LG05	-	-	-	0.1	-	-	-	-	-
1479	SNP	SNP_Chr5_17800741	LG05	-	-	0.1	0.05	-	-	-	0.1	-
1480	SNP	SNP_Chr5_18978700	LG05	-	-	-	0.1	-	-	-	0.1	-
1481	SNP	SNP_Chr5_30759266	LG05	-	-	-	-	-	0.1	-	0.1	-
1482	SNP	SNP_Chr5_34956068	LG05	-	-	-	-	-	-	-	0.1	-
1483	SNP	SNP_Chr5_43448922	LG05	-	-	-	-	-	-	-	-	-
1484	SNP	SNP_Chr5_48129417	LG05	-	-	-	-	-	0.05	0.05	-	-
1485	SNP	SNP_Chr5_49028562	LG05	0.1	-	-	0.05	0.1	-	-	-	-
1486	SNP	SNP_sc00321_457873	LG05	-	-	0.1	-	-	0.05	-	0.05	-
1487	SNP	SNP_sc00342_958726	LG05	-	-	0.05	-	-	0.005	0.05	0.005	-
1488	SNP	SNP_sc00432_596780	LG05	-	-	-	-	-	0.05	-	0.05	-
1489	SNP	SNP_sc00501_327128	LG05	-	-	-	-	-	0.01	0.1	0.01	-
1490	SNP	SNP_sc00584_401079	LG05	-	-	-	-	-	0.1	-	0.05	-
1491	SNP	SNP_sc00657_108104	LG05	-	-	-	-	-	0.01	0.1	0.05	-
1492	SNP	SNP_sc01079_91661	LG05	-	-	-	-	-	0.05	-	0.05	-
1493	SNP	SNP_sc01081_65737	LG05	-	-	-	-	-	0.1	-	0.05	-
1494	SNP	SNP_sc01420_165074	LG05	-	-	-	-	-	0.05	-	0.05	-
1495	SNP	SNP_sc01572_100951	LG05	-	-	-	-	-	0.05	-	0.1	-
1496	SNP	SNP_sc02297_55296	LG05	-	-	-	-	-	0.05	-	0.05	-
1497	SNP	SNP_sc02297_55330	LG05	-	-	-	-	-	0.1	-	0.05	-
1498	SNP	SNP_sc02890_51325	LG05	-	-	-	-	-	-	-	-	-
1499	SNP	SNP_sc03257_36153	LG05	-	-	-	-	-	0.05	-	0.05	-
1500	SNP	SNP_sc12463_1016	LG05	-	-	-	-	-	0.05	-	0.05	-
1501	SNP	SNP_sc16856_1292	LG05	-	-	-	-	-	0.05	-	0.05	-
1502	SNP	SNP_Chr5_11707348	LG05	-	-	-	-	-	-	-	-	-
1503	SNP	SNP_Chr5_15231828	LG05	-	-	-	0.05	-	-	-	-	-
1504	SNP	SNP_Chr5_21262245	LG05	-	-	-	-	-	-	-	0.1	-
1505	SNP	SNP_Chr5_24870526	LG05	-	-	-	-	-	0.1	-	0.1	-
1506	SNP	SNP_Chr5_28905102	LG05	-	-	-	-	-	0.05	0.1	0.05	-
1507	SNP	SNP_Chr5_33603731	LG05	-	-	-	-	-	0.1	-	0.05	-
1508	SNP	SNP_Chr5_36244833	LG05	-	-	-	-	-	-	-	0.1	-
1509	SNP	SNP_Chr5_41180361	LG05	-	-	-	0.1	-	-	-	0.05	-
1510	SNP	SNP_Chr5_42533669	LG05	-	-	-	-	-	-	-	-	-
1511	SNP	SNP_Chr5_47464384	LG05	-	-	-	-	-	0.1	0.05	-	-
1512	SNP	SNP_Chr5_48999931	LG05	0.1	-	-	-	-	-	-	-	-
1513	SNP	SNP_Chr5_51124539	LG05	-	-	-	0.05	0.05	-	-	-	-
1514	SNP	SNP_sc00405_151335	LG05	-	-	-	-	-	-	-	-	-
1515	SNP	SNP_sc00405_151340	LG05	-	-	-	-	-	-	-	-	-
1516	SNP	SNP_sc00405_539421	LG05	-	-	-	-	-	-	-	-	-
1517	SNP	SNP_sc00778_198565	LG05	-	-	-	-	-	0.05	0.1	0.05	-
1518	SNP	SNP_sc00870_263633	LG05	-	-	-	-	-	0.1	-	0.05	-
1519	SNP	SNP_sc00870_286581	LG05	-	-	0.05	-	-	0.01	0.05	0.005	-
1520	SNP	SNP_sc00909_114934	LG05	-	-	-	-	-	0.05	0.1	0.05	-
1521	SNP	SNP_sc00909_120610	LG05	-	-	-	-	-	0.05	-	0.01	-
1522	SNP	SNP_sc01081_66115	LG05	-	-	-	-	-	0.1	-	0.1	-
1523	SNP	SNP_sc01081_75712	LG05	-	-	-	-	-	0.1	-	0.1	-
1524	SNP	SNP_sc01226_28931	LG05	-	-	-	-	-	0.05	-	0.05	-
1525	SNP	SNP_sc02297_29995	LG05	-	-	-	-	-	0.1	-	0.05	-
1526	SNP	SNP_sc03589_39792	LG05	-	-	-	-	-	-	-	0.1	-
1527	SNP	SNP_sc25256_2584	LG05	-	-	-	-	-	0.05	-	0.05	-
1528	SNP	SNP_Chr5_15419815	LG05	-	-	-	0.05	-	-	-	-	-
1529	SNP	SNP_Chr5_18978679	LG05	-	-	-	0.1	-	-	-	-	-
1530	SNP	SNP_Chr5_22374774	LG05	-	-	-	-	-	-	-	-	-
1531	SNP	SNP_Chr5_28828462	LG05	-	-	-	-	-	0.01	0.1	0.05	-
1532	SNP	SNP_Chr5_29422138	LG05	-	-	-	-	-	0.05	-	0.05	-
1533	SNP	SNP_Chr5_30102314	LG05	-	-	-	-	-	0.05	0.1	0.05	-
1534	SNP	SNP_Chr5_33686008	LG05	-	-	-	-	-	-	-	-	-
1535	SNP	SNP_Chr5_38120084	LG05	-	-	-	-	-	-	-	-	-
1536	SNP	SNP_Chr5_47737713	LG05	-	-	-	-	-	0.005	0.01	0.01	-
1537	SNP	SNP_Chr5_48999909	LG05	0.1	-	-	-	-	-	-	-	-
1538	SNP	SNP_sc00258_119652	LG05	-	-	-	-	-	-	-	-	-
1539	SNP	SNP_sc00301_973265	LG05	-	-	-	-	-	0.01	-	0.005	-
1540	SNP	SNP_sc00321_82220	LG05	-	-	-	-	-	0.05	-	0.05	-
1541	SNP	SNP_sc00386_347543	LG05	-	-	-	-	-	0.05	-	0.05	-
1542	SNP	SNP_sc00500_235718	LG05	-	-	-	-	-	0.05	-	0.1	-
1543	SNP	SNP_sc00617_418652	LG05	-	-	-	-	-	0.1	-	0.05	-
1544	SNP	SNP_sc00654_150068	LG05	-	-	-	-	-	0.05	-	0.05	-
1545	SNP	SNP_sc00945_21467	LG05	-	-	-	-	-	0.01	0.05	0.01	-
1546	SNP	SNP_sc00945_131537	LG05	-	-	-	-	-	0.05	-	0.05	-
1547	SNP	SNP_sc01062_67054	LG05	-	-	-	-	-	-	-	0.1	-
1548	SNP	SNP_sc01081_137774	LG05	-	-	-	-	-	-	-	0.1	-
1549	SNP	SNP_sc01119_38908	LG05	-	-	-	-	-	0.05	-	0.05	-
1550	SNP	SNP_sc01465_59690	LG05	-	-	-	-	-	0.05	-	0.05	-
1551	SNP	SNP_sc03573_34059	LG05	-	-	-	-	-	0.05	-	0.05	-
1552	IND	IND_sc02187_49440	LG05	-	-	-	-	-	0.05	-	0.05	-
1553	IND	IND_sc04752_6284	LG05	-	-	-	-	-	0.05	-	0.05	-
1554	IND	IND_Chr5_28793421	LG05	-	-	-	-	-	0.05	0.1	0.05	-
1555	IND	IND_Chr5_41184099	LG05	-	-	-	-	-	-	-	0.05	-
1556	IND	IND_Chr5_48995083	LG05	0.1	-	-	0.1	-	-	-	-	-
1557	IND	IND_sc00664_184365	LG05	-	-	-	-	-	0.05	0.1	0.05	-
1558	IND	IND_Chr5_3501373	LG05	-	-	-	-	-	-	-	-	-
1559	IND	IND_Chr5_9814277	LG05	-	-	-	-	-	-	-	-	-
1560	IND	IND_Chr5_21668414	LG05	-	-	-	-	-	-	-	-	-
1561	IND	IND_Chr5_47157857	LG05	-	-	-	0.1	0.1	-	-	-	-
1562	IND	IND_sc00725_85984	LG05	-	-	-	-	-	0.05	-	0.05	-
1563	IND	IND_sc01081_151059	LG05	-	-	-	-	-	0.05	-	0.05	-
1564	IND	IND_Chr5_5187403	LG05	0.05	0.05	-	-	-	0.1	0.005	-	-
1565	IND	IND_Chr5_19571517	LG05	-	-	-	0.1	-	-	-	0.1	-
1566	IND	IND_Chr5_36273134	LG05	-	-	-	-	-	-	-	0.1	-
1567	IND	IND_Chr5_4541566	LG05	0.05	0.01	-	-	-	0.05	0.005	-	-
1568	IND	IND_Chr5_6919452	LG05	-	-	-	-	-	-	0.1	-	-
1569	IND	IND_Chr5_45940849	LG05	-	-	-	-	-	0.05	0.05	0.1	-
1570	IND	IND_Chr5_46063876	LG05	-	-	-	-	-	0.1	0.05	-	-
1571	IND	IND_sc00301_814972	LG05	-	-	-	-	-	0.05	-	0.05	-
1572	IND	IND_sc00591_39964	LG05	-	-	-	-	-	0.01	0.1	0.01	-
1573	IND	IND_sc00584_310152	LG05	-	-	-	-	-	0.1	-	0.1	-
1574	IND	IND_sc01440_124868	LG05	-	-	-	-	-	0.1	-	0.05	-
1575	IND	IND_Chr5_11710510	LG05	-	-	-	-	-	-	-	-	-
1576	IND	IND_Chr5_15366433	LG05	-	-	-	0.1	-	-	-	-	-
1577	IND	IND_sc00912_222297	LG05	-	-	-	-	-	0.05	-	0.05	-
1578	SNP	SNP_Chr6_40995363	LG06	-	-	-	-	-	-	0.1	-	-
1579	SNP	SNP_Chr6_43742965	LG06	-	-	-	-	-	-	-	-	-
1580	SNP	SNP_sc00030_3934397	LG06	0.01	0.005	-	-	-	0.05	0.005	-	-
1581	SNP	SNP_sc00194_677856	LG06	-	-	-	-	-	-	-	-	0.1
1582	SNP	SNP_sc00194_677884	LG06	-	-	-	-	-	-	-	-	0.05
1583	SNP	SNP_sc00194_806906	LG06	-	-	-	-	-	-	-	-	0.05
1584	SNP	SNP_sc00219_1076763	LG06	-	-	-	-	-	-	-	-	0.1
1585	SNP	SNP_sc04071_32439	LG06	0.1	-	-	-	-	-	-	-	0.05
1586	SNP	SNP_Chr6_5225673	LG06	0.05	0.05	-	-	-	0.05	0.05	0.05	-
1587	SNP	SNP_Chr6_22391987	LG06	-	-	-	-	-	0.1	0.1	-	-
1588	SNP	SNP_Chr6_23504133	LG06	-	-	-	-	-	0.1	0.05	-	-
1589	SNP	SNP_Chr6_30032815	LG06	-	-	-	-	-	-	-	-	-
1590	SNP	SNP_Chr6_37729427	LG06	-	-	-	-	-	-	0.1	-	-
1591	SNP	SNP_Chr6_39701614	LG06	-	-	-	-	-	-	0.1	-	-
1592	SNP	SNP_sc00194_677491	LG06	-	-	-	-	-	-	-	-	0.1
1593	SNP	SNP_sc00208_1121121	LG06	0.05	0.05	-	-	-	0.05	0.05	-	-
1594	SNP	SNP_sc00219_1077139	LG06	-	-	-	-	-	-	-	-	0.05
1595	SNP	SNP_sc00259_655184	LG06	-	-	-	-	-	-	-	-	-
1596	SNP	SNP_sc00347_207298	LG06	-	-	-	-	-	-	0.1	-	-
1597	SNP	SNP_sc00375_190680	LG06	-	-	-	-	-	-	-	-	-
1598	SNP	SNP_sc00673_155061	LG06	-	-	-	-	-	-	-	-	0.05
1599	SNP	SNP_sc00993_88182	LG06	-	-	-	-	-	-	-	-	0.05
1600	SNP	SNP_sc07738_4972	LG06	-	-	-	-	-	-	-	-	-
1601	SNP	SNP_Chr6_5541947	LG06	0.1	0.05	-	-	-	0.05	0.05	0.05	-
1602	SNP	SNP_Chr6_6354312	LG06	0.01	0.01	-	-	-	0.05	0.01	-	0.05
1603	SNP	SNP_Chr6_10102763	LG06	0.05	0.05	-	-	-	0.1	0.05	-	-
1604	SNP	SNP_Chr6_12211187	LG06	0.05	0.05	-	-	-	0.05	0.05	-	0.1
1605	SNP	SNP_Chr6_13420890	LG06	0.01	0.01	-	-	-	0.05	0.05	-	0.1
1606	SNP	SNP_Chr6_18234856	LG06	-	-	-	-	-	-	-	-	0.05
1607	SNP	SNP_Chr6_21006435	LG06	-	-	-	-	-	-	-	-	-
1608	SNP	SNP_Chr6_33839413	LG06	-	-	-	-	-	-	-	-	-
1609	SNP	SNP_Chr6_35346950	LG06	-	-	-	-	-	-	-	-	-
1610	SNP	SNP_Chr6_43623839	LG06	-	-	-	-	-	-	-	-	-
1611	SNP	SNP_sc00030_133736	LG06	0.1	0.05	-	-	-	0.05	0.05	-	-
1612	SNP	SNP_sc00993_91705	LG06	-	-	-	-	-	-	-	-	0.05
1613	SNP	SNP_sc00999_264860	LG06	-	-	-	-	-	-	-	-	0.1
1614	SNP	SNP_sc03097_4444	LG06	-	-	-	-	-	-	-	-	-
1615	SNP	SNP_sc20354_1704	LG06	-	-	-	-	-	-	-	-	-
1616	SNP	SNP_Chr6_92866	LG06	-	0.05	0.05	-	-	-	-	0.1	-
1617	SNP	SNP_Chr6_10095466	LG06	0.01	0.005	-	-	-	0.05	0.001	-	-
1618	SNP	SNP_Chr6_12153597	LG06	0.05	0.01	-	-	-	0.05	0.005	-	0.1
1619	SNP	SNP_Chr6_13344511	LG06	0.01	0.01	-	-	-	0.01	0.005	-	0.1
1620	SNP	SNP_Chr6_24726829	LG06	-	-	-	-	-	-	-	-	-
1621	SNP	SNP_Chr6_28091013	LG06	-	-	-	-	-	-	0.1	-	0.1
1622	SNP	SNP_Chr6_28454895	LG06	-	-	-	-	-	-	-	-	-
1623	SNP	SNP_Chr6_38293403	LG06	-	-	-	-	-	-	-	-	-
1624	SNP	SNP_sc00030_748115	LG06	0.05	0.01	-	-	-	0.05	0.01	0.1	0.1
1625	SNP	SNP_sc00375_182072	LG06	-	-	-	-	-	-	0.1	-	-
1626	SNP	SNP_sc00411_368797	LG06	-	-	-	-	-	-	-	-	0.05
1627	SNP	SNP_sc00411_603442	LG06	-	-	-	-	-	-	-	-	0.05
1628	SNP	SNP_sc00787_38659	LG06	-	-	-	-	-	-	0.1	-	0.1
1629	SNP	SNP_sc00913_186400	LG06	-	-	-	-	-	-	-	-	0.05
1630	SNP	SNP_sc01706_39317	LG06	-	-	-	-	-	-	-	-	0.05
1631	SNP	SNP_sc20354_2065	LG06	-	-	-	-	-	-	-	-	-
1632	SNP	SNP_sc29572_1847	LG06	-	-	-	-	-	-	-	-	-
1633	SNP	SNP_sc38819_887	LG06	-	-	-	-	-	-	-	-	-
1634	SNP	SNP_Chr6_1115027	LG06	0.1	0.05	-	-	-	-	-	0.1	-
1635	SNP	SNP_Chr6_7627728	LG06	-	-	-	-	-	-	-	-	0.05
1636	SNP	SNP_Chr6_10881140	LG06	0.05	0.05	-	-	-	0.05	0.005	-	-
1637	SNP	SNP_Chr6_17959939	LG06	-	-	-	-	-	-	-	-	0.05
1638	SNP	SNP_Chr6_22004463	LG06	-	-	-	-	-	-	0.1	-	-
1639	SNP	SNP_Chr6_22392032	LG06	-	-	-	-	-	0.1	0.05	-	0.1
1640	SNP	SNP_Chr6_25116261	LG06	-	-	-	-	-	-	-	-	-
1641	SNP	SNP_Chr6_28910108	LG06	-	-	-	-	-	-	-	-	-
1642	SNP	SNP_Chr6_30064193	LG06	-	-	-	-	-	-	-	-	-
1643	SNP	SNP_Chr6_33056515	LG06	-	-	-	-	-	-	-	-	-
1644	SNP	SNP_sc00378_82903	LG06	0.1	-	-	-	-	-	-	-	0.05
1645	SNP	SNP_sc00407_501859	LG06	0.01	0.05	-	-	-	0.1	0.05	-	0.05
1646	SNP	SNP_sc00411_235725	LG06	0.1	-	-	-	-	-	-	-	0.1
1647	SNP	SNP_sc00673_183452	LG06	0.1	-	-	-	-	-	-	-	0.1
1648	SNP	SNP_sc00967_72538	LG06	0.1	-	-	-	-	-	-	-	0.1
1649	SNP	SNP_sc00993_107612	LG06	-	-	-	-	-	-	-	-	0.1
1650	SNP	SNP_sc01018_1179	LG06	0.1	-	-	-	-	-	-	-	0.05
1651	SNP	SNP_sc03097_4406	LG06	-	-	-	-	-	-	-	-	-
1652	SNP	SNP_sc20354_2133	LG06	-	-	-	-	-	-	-	-	-
1653	SNP	SNP_Chr6_1137040	LG06	0.1	0.05	-	-	-	-	-	-	-
1654	SNP	SNP_Chr6_12263035	LG06	0.01	0.05	-	-	-	0.05	0.05	-	0.1
1655	SNP	SNP_Chr6_13344529	LG06	0.005	0.005	-	-	-	0.01	0.005	-	0.1
1656	SNP	SNP_Chr6_13433098	LG06	0.05	0.05	-	-	-	0.05	0.05	-	0.1
1657	SNP	SNP_Chr6_13559188	LG06	0.05	0.01	-	-	-	0.05	0.01	-	0.05
1658	SNP	SNP_Chr6_22168912	LG06	-	-	-	-	-	-	0.1	-	-
1659	SNP	SNP_Chr6_29986487	LG06	-	-	-	-	-	-	-	-	-
1660	SNP	SNP_Chr6_37729439	LG06	-	-	-	-	-	-	0.05	-	-
1661	SNP	SNP_Chr6_39702513	LG06	-	-	-	-	-	-	-	-	-
1662	SNP	SNP_Chr6_43751455	LG06	-	-	-	-	-	-	0.1	-	-
1663	SNP	SNP_sc00030_3732824	LG06	0.05	0.01	-	-	-	0.1	0.05	-	-
1664	SNP	SNP_sc00219_577371	LG06	-	-	-	-	-	-	-	-	0.05
1665	SNP	SNP_sc00375_131643	LG06	-	-	-	-	-	-	-	-	-
1666	SNP	SNP_sc00411_554448	LG06	-	-	-	-	-	-	-	-	0.1
1667	SNP	SNP_sc00600_135844	LG06	0.1	-	-	-	-	-	-	-	0.05
1668	SNP	SNP_sc00967_147789	LG06	0.1	-	-	-	-	-	-	-	0.05
1669	SNP	SNP_sc01715_14244	LG06	-	-	-	-	-	-	-	-	0.05
1670	SNP	SNP_Chr6_92840	LG06	-	0.05	0.05	-	-	-	-	0.1	-
1671	SNP	SNP_Chr6_7471230	LG06	0.05	0.05	-	-	-	0.05	0.01	-	0.05
1672	SNP	SNP_Chr6_11077764	LG06	0.05	0.01	-	-	-	0.05	0.005	-	-
1673	SNP	SNP_Chr6_13559164	LG06	0.01	0.01	-	-	-	0.05	0.01	-	0.05
1674	SNP	SNP_Chr6_18874237	LG06	-	-	-	-	-	-	-	-	0.05
1675	SNP	SNP_Chr6_22001182	LG06	-	-	-	-	-	0.1	0.1	-	0.1
1676	SNP	SNP_Chr6_25004588	LG06	-	-	-	-	-	-	-	-	-
1677	SNP	SNP_Chr6_29626245	LG06	-	-	-	-	-	-	-	-	-
1678	SNP	SNP_Chr6_29986053	LG06	-	-	-	-	-	-	-	-	-
1679	SNP	SNP_Chr6_33989752	LG06	-	-	-	-	-	-	-	-	-
1680	SNP	SNP_Chr6_34072531	LG06	-	-	-	-	-	-	-	-	-
1681	SNP	SNP_Chr6_34522991	LG06	-	-	-	-	-	-	-	-	-
1682	SNP	SNP_Chr6_38279297	LG06	-	-	-	-	-	-	-	-	-
1683	SNP	SNP_Chr6_40532377	LG06	-	-	-	-	-	-	-	-	-
1684	SNP	SNP_sc00030_2282635	LG06	0.05	0.05	-	-	-	0.05	0.01	0.1	-
1685	SNP	SNP_sc00030_2714509	LG06	0.01	0.005	-	-	-	0.05	0.05	-	0.1
1686	SNP	SNP_sc00194_439418	LG06	-	-	-	-	-	-	-	-	0.1
1687	SNP	SNP_sc00375_131299	LG06	-	-	-	-	-	-	-	-	-
1688	SNP	SNP_sc00375_401548	LG06	-	-	-	-	-	-	-	-	-
1689	SNP	SNP_sc00375_508420	LG06	-	-	-	-	-	-	-	-	-
1690	SNP	SNP_sc00411_459016	LG06	0.1	-	-	-	-	-	-	-	0.05
1691	SNP	SNP_sc00412_233282	LG06	-	-	-	-	-	-	-	-	0.1
1692	SNP	SNP_sc00448_98828	LG06	-	-	-	-	-	-	-	-	-
1693	SNP	SNP_sc00600_55215	LG06	-	-	-	-	-	-	-	-	0.05
1694	SNP	SNP_sc00779_19347	LG06	-	-	-	-	-	-	-	-	0.05
1695	SNP	SNP_sc00963_128809	LG06	0.1	-	-	-	-	-	-	-	0.05
1696	SNP	SNP_sc00967_6610	LG06	-	-	-	-	-	-	-	-	0.1
1697	SNP	SNP_sc00967_147777	LG06	0.1	-	-	-	-	-	-	-	0.05
1698	SNP	SNP_sc00967_158379	LG06	-	-	-	-	-	-	-	-	0.1
1699	SNP	SNP_sc01058_44082	LG06	-	-	-	-	-	-	-	-	-
1700	SNP	SNP_sc05283_6966	LG06	-	-	-	-	-	-	0.1	-	0.1
1701	SNP	SNP_Chr6_7057354	LG06	0.1	0.1	-	-	-	-	0.05	-	-
1702	SNP	SNP_Chr6_12168910	LG06	0.05	0.05	-	-	-	0.05	0.01	-	-
1703	SNP	SNP_Chr6_22973014	LG06	-	-	-	-	-	-	-	-	-
1704	SNP	SNP_Chr6_23895654	LG06	-	-	-	-	-	-	-	-	-
1705	SNP	SNP_Chr6_29057520	LG06	-	-	-	-	-	-	-	-	-
1706	SNP	SNP_Chr6_33393392	LG06	-	-	-	-	-	-	-	-	-
1707	SNP	SNP_Chr6_39702113	LG06	-	-	-	-	-	-	-	-	-
1708	SNP	SNP_Chr6_41174410	LG06	-	-	-	-	-	0.1	0.1	-	-
1709	SNP	SNP_sc00295_723839	LG06	0.05	-	-	-	-	-	-	-	0.05
1710	SNP	SNP_sc00411_332859	LG06	-	-	-	-	-	-	-	-	0.05
1711	SNP	SNP_sc01018_104798	LG06	0.1	-	-	-	-	-	-	-	0.1
1712	SNP	SNP_sc01351_213875	LG06	0.1	-	-	-	-	-	-	-	0.1
1713	SNP	SNP_sc05283_6996	LG06	-	-	-	-	-	-	-	-	0.1
1714	SNP	SNP_Chr6_49585	LG06	0.1	0.05	0.05	-	-	-	-	0.1	-
1715	SNP	SNP_Chr6_3191528	LG06	-	0.1	0.1	-	-	-	-	-	-
1716	SNP	SNP_Chr6_12128793	LG06	0.1	0.1	-	-	-	0.1	0.05	-	-
1717	SNP	SNP_Chr6_12153257	LG06	0.01	0.01	-	-	-	0.1	0.05	-	-
1718	SNP	SNP_Chr6_13932500	LG06	-	-	-	-	-	-	-	-	-
1719	SNP	SNP_Chr6_24726838	LG06	-	-	-	-	-	-	-	-	-
1720	SNP	SNP_Chr6_28876641	LG06	-	-	-	-	-	-	-	-	-
1721	SNP	SNP_Chr6_30760750	LG06	-	-	-	-	-	-	0.1	-	-
1722	SNP	SNP_Chr6_33989827	LG06	-	-	-	-	-	-	-	-	-
1723	SNP	SNP_Chr6_37410980	LG06	-	-	-	-	-	0.05	0.01	-	-
1724	SNP	SNP_Chr6_37731259	LG06	-	-	-	-	-	-	-	-	-
1725	SNP	SNP_Chr6_43623907	LG06	-	-	-	-	-	-	0.1	-	-
1726	SNP	SNP_sc00030_2208107	LG06	0.1	0.05	-	-	-	0.05	0.005	0.1	-
1727	SNP	SNP_sc00030_3926887	LG06	0.05	0.05	-	-	-	0.05	0.01	-	-
1728	SNP	SNP_sc00375_377928	LG06	-	-	-	-	-	-	-	-	-
1729	SNP	SNP_sc00448_313108	LG06	-	-	-	-	-	-	-	-	-
1730	SNP	SNP_sc00673_16031	LG06	-	-	-	-	-	-	-	-	0.1
1731	SNP	SNP_sc01668_10745	LG06	0.1	-	-	-	-	-	-	-	-
1732	SNP	SNP_sc01706_39299	LG06	-	-	-	-	-	-	-	-	0.05
1733	SNP	SNP_sc04071_32475	LG06	-	-	-	-	-	-	-	-	0.05
1734	SNP	SNP_sc13950_2312	LG06	-	-	-	-	-	-	-	-	0.05
1735	SNP	SNP_sc27415_1237	LG06	-	-	-	-	-	-	-	-	0.1
1736	SNP	SNP_Chr6_387325	LG06	0.1	0.01	0.1	-	-	0.1	-	0.05	-
1737	SNP	SNP_Chr6_7507880	LG06	0.1	0.1	-	-	-	0.05	0.01	-	0.05
1738	SNP	SNP_Chr6_7508231	LG06	0.01	0.005	-	-	-	0.01	0.005	0.1	0.1
1739	SNP	SNP_Chr6_10852748	LG06	0.05	0.01	-	-	-	0.05	0.01	-	-
1740	SNP	SNP_Chr6_12153214	LG06	0.005	0.01	-	-	-	0.1	0.05	-	-
1741	SNP	SNP_Chr6_12153264	LG06	0.01	0.01	-	-	-	0.1	0.05	-	-
1742	SNP	SNP_Chr6_13420956	LG06	0.05	0.05	-	-	-	0.05	0.05	-	0.05
1743	SNP	SNP_Chr6_13932446	LG06	-	-	-	-	-	-	0.1	-	-
1744	SNP	SNP_Chr6_39704033	LG06	-	-	0.05	-	0.05	0.01	0.01	0.05	-
1745	SNP	SNP_Chr6_41174390	LG06	-	-	0.1	-	-	0.05	0.05	-	-
1746	SNP	SNP_sc00030_2241821	LG06	0.05	0.05	-	-	-	-	-	-	-
1747	SNP	SNP_sc00030_3660392	LG06	0.01	0.005	-	-	-	0.05	0.01	-	-
1748	SNP	SNP_sc00030_3660399	LG06	0.05	0.005	-	-	-	0.05	0.05	-	-
1749	SNP	SNP_sc00411_328979	LG06	-	-	-	-	-	-	-	-	0.05
1750	SNP	SNP_sc00411_603939	LG06	-	-	-	-	-	-	-	-	0.05
1751	SNP	SNP_sc00673_16452	LG06	-	-	-	-	-	-	-	-	0.1
1752	SNP	SNP_sc01018_104449	LG06	-	-	-	-	-	-	-	-	0.05
1753	SNP	SNP_sc01018_104834	LG06	0.1	-	-	-	-	-	-	-	0.1
1754	SNP	SNP_sc01018_129851	LG06	0.1	-	-	-	-	-	-	-	0.05
1755	SNP	SNP_sc01706_36298	LG06	-	-	-	-	-	-	-	-	0.01
1756	SNP	SNP_sc01706_39284	LG06	-	-	-	-	-	-	-	-	0.05
1757	SNP	SNP_sc07738_4533	LG06	-	-	-	-	-	-	-	-	-
1758	SNP	SNP_Chr6_49569	LG06	0.1	0.01	0.05	-	-	0.1	-	0.1	-
1759	SNP	SNP_Chr6_579210	LG06	0.05	0.01	0.1	-	-	-	-	0.1	-
1760	SNP	SNP_Chr6_2170089	LG06	0.05	0.01	-	-	-	0.1	-	0.05	-
1761	SNP	SNP_Chr6_4077809	LG06	0.1	0.05	-	-	-	0.05	0.05	0.05	-
1762	SNP	SNP_Chr6_7470889	LG06	0.01	0.01	-	-	-	0.05	0.005	-	0.05
1763	SNP	SNP_Chr6_12153192	LG06	0.005	0.01	-	-	-	0.1	0.05	-	-
1764	SNP	SNP_Chr6_21376711	LG06	-	-	-	-	-	-	-	-	0.1
1765	SNP	SNP_Chr6_29130097	LG06	-	-	-	-	-	-	-	-	-
1766	SNP	SNP_Chr6_34072195	LG06	-	-	-	-	-	-	-	-	-
1767	SNP	SNP_Chr6_34565691	LG06	-	-	-	-	-	-	-	-	-
1768	SNP	SNP_Chr6_36182549	LG06	-	-	-	-	-	-	-	-	-
1769	SNP	SNP_Chr6_43623878	LG06	-	-	-	-	-	-	-	-	-
1770	SNP	SNP_sc00030_1452819	LG06	0.01	0.001	-	-	-	0.01	0.005	0.05	0.1
1771	SNP	SNP_sc00208_495733	LG06	0.01	0.005	-	-	-	0.005	0.0005	0.1	-
1772	SNP	SNP_sc00375_322943	LG06	-	-	-	-	-	-	-	-	-
1773	SNP	SNP_sc00411_368849	LG06	0.05	-	-	-	-	-	-	-	0.05
1774	SNP	SNP_sc00673_32352	LG06	-	-	-	-	-	-	-	-	0.05
1775	SNP	SNP_sc00967_158337	LG06	-	-	-	-	-	-	-	-	-
1776	SNP	SNP_sc00993_91321	LG06	0.1	-	-	-	-	-	-	-	0.05
1777	SNP	SNP_sc02294_53169	LG06	-	-	-	-	-	-	-	-	0.05
1778	SNP	SNP_sc02514_34893	LG06	-	-	-	-	-	-	-	-	-
1779	SNP	SNP_sc02556_6015	LG06	0.1	-	-	-	-	-	-	-	0.1
1780	SNP	SNP_sc03089_1080	LG06	-	-	-	-	-	-	0.05	-	0.05
1781	SNP	SNP_Chr6_10881109	LG06	0.05	0.05	-	-	-	0.05	0.005	-	-
1782	SNP	SNP_Chr6_16651295	LG06	-	-	-	-	-	-	-	-	-
1783	SNP	SNP_Chr6_22845266	LG06	-	-	-	-	-	-	-	-	-
1784	SNP	SNP_Chr6_29867951	LG06	-	-	-	-	-	-	-	-	-
1785	SNP	SNP_Chr6_38325208	LG06	-	-	-	-	-	-	-	-	-
1786	SNP	SNP_Chr6_41160195	LG06	-	-	-	-	-	-	-	-	-
1787	SNP	SNP_sc00378_407902	LG06	-	-	-	-	-	-	-	-	0.01
1788	SNP	SNP_sc00967_148147	LG06	0.05	-	-	0.1	-	-	-	-	0.05
1789	SNP	SNP_sc00967_158313	LG06	-	-	-	-	-	-	-	-	-
1790	SNP	SNP_sc00993_42569	LG06	-	-	-	-	-	-	-	-	0.1
1791	SNP	SNP_sc00993_91330	LG06	0.1	-	-	-	-	-	-	-	0.05
1792	SNP	SNP_sc01706_36311	LG06	-	-	-	-	-	-	-	-	0.05
1793	SNP	SNP_sc01706_41229	LG06	0.1	-	-	-	-	-	-	-	0.05
1794	IND	IND_Chr6_3259194	LG06	-	0.05	-	-	-	0.1	-	0.1	-
1795	IND	IND_Chr6_39702126	LG06	-	-	-	-	-	-	-	-	-
1796	IND	IND_Chr6_43624303	LG06	-	-	-	-	-	-	-	-	-
1797	IND	IND_sc02373_506	LG06	-	-	-	-	-	-	-	-	0.1
1798	IND	IND_Chr6_11211490	LG06	0.05	0.05	-	-	-	0.05	0.01	-	-
1799	IND	IND_Chr6_21063501	LG06	-	-	-	-	-	-	-	-	-
1800	IND	IND_Chr6_41159110	LG06	-	-	-	-	-	-	0.1	-	-
1801	IND	IND_sc01723_30729	LG06	-	-	-	-	-	-	-	-	0.05
1802	IND	IND_Chr6_34072581	LG06	-	-	-	-	-	-	-	-	-
1803	IND	IND_Chr6_39668950	LG06	-	-	0.1	-	-	-	-	-	-
1804	IND	IND_sc00407_501875	LG06	0.01	0.05	-	-	-	0.05	0.05	-	0.05
1805	IND	IND_Chr6_4184250	LG06	0.05	0.01	-	-	-	0.1	0.05	-	-
1806	IND	IND_Chr6_7570235	LG06	0.05	0.01	-	-	-	0.05	0.01	-	0.05
1807	IND	IND_Chr6_22399309	LG06	-	-	-	-	-	-	0.1	-	-
1808	IND	IND_sc00312_313274	LG06	0.1	0.05	-	-	-	-	-	-	-
1809	IND	IND_sc00448_75275	LG06	-	-	-	-	-	-	-	-	-
1810	IND	IND_Chr6_24697660	LG06	-	-	-	-	-	-	0.1	-	-
1811	IND	IND_Chr6_29576213	LG06	-	-	-	-	-	-	-	-	-
1812	IND	IND_Chr6_33057237	LG06	-	-	-	-	-	0.1	0.05	-	-
1813	IND	IND_Chr6_1877180	LG06	0.1	0.05	-	-	-	-	-	0.1	-
1814	IND	IND_Chr6_24830930	LG06	-	-	-	-	-	-	-	-	-
1815	IND	IND_sc00208_599384	LG06	0.05	0.05	-	-	-	0.05	0.005	-	-
1816	IND	IND_sc00030_3927279	LG06	0.05	0.01	-	-	-	0.05	0.05	-	-
1817	IND	IND_sc00448_269753	LG06	-	-	-	-	-	-	-	-	-
1818	IND	IND_sc00673_179479	LG06	0.1	-	-	-	-	-	-	-	0.01
1819	IND	IND_Chr6_38267586	LG06	-	-	-	-	-	-	0.1	-	-
1820	IND	IND_sc00411_619679	LG06	-	-	-	-	-	-	-	-	0.05
1821	SNP	SNP_Chr7_964373	LG07	-	-	-	-	-	-	-	-	-
1822	SNP	SNP_Chr7_27237102	LG07	-	-	-	-	0.1	-	-	-	-
1823	SNP	SNP_sc00067_2145788	LG07	-	-	-	-	-	-	-	-	-
1824	SNP	SNP_sc00067_2145848	LG07	-	-	-	-	-	-	-	-	-
1825	SNP	SNP_Chr7_7731249	LG07	-	-	-	0.1	-	-	0.05	-	-
1826	SNP	SNP_Chr7_24737609	LG07	-	-	-	-	-	-	-	-	-
1827	SNP	SNP_Chr7_27458891	LG07	-	-	-	-	0.05	-	-	-	-
1828	SNP	SNP_sc00404_318937	LG07	-	-	-	-	-	-	-	-	-
1829	SNP	SNP_sc05535_947	LG07	-	-	-	-	-	-	-	-	-
1830	SNP	SNP_sc05818_3048	LG07	-	-	-	-	-	-	-	-	-
1831	SNP	SNP_Chr7_2347125	LG07	-	0.1	-	-	-	-	-	-	-
1832	SNP	SNP_Chr7_3101782	LG07	-	-	-	0.1	-	-	-	-	-
1833	SNP	SNP_Chr7_7366020	LG07	-	-	-	-	-	0.1	0.1	-	0.05
1834	SNP	SNP_Chr7_14023516	LG07	-	-	-	-	-	-	-	-	0.05
1835	SNP	SNP_Chr7_23714039	LG07	-	-	-	-	0.1	-	-	-	-
1836	SNP	SNP_Chr7_24733369	LG07	-	-	-	-	-	-	-	-	-
1837	SNP	SNP_Chr7_27458514	LG07	-	-	-	-	0.05	-	-	-	-
1838	SNP	SNP_Chr7_28634274	LG07	-	-	-	-	-	-	-	-	-
1839	SNP	SNP_Chr7_31387981	LG07	-	-	0.1	-	0.1	-	-	-	-
1840	SNP	SNP_Chr7_33870197	LG07	-	-	-	-	-	-	-	-	-
1841	SNP	SNP_Chr7_33871207	LG07	-	-	-	-	-	-	-	-	-
1842	SNP	SNP_sc00156_749898	LG07	-	-	-	-	-	-	-	-	-
1843	SNP	SNP_sc00384_570216	LG07	-	-	-	-	-	-	-	-	-
1844	SNP	SNP_sc00548_109465	LG07	-	-	-	-	-	-	-	-	-
1845	SNP	SNP_sc15867_1320	LG07	-	-	-	-	-	-	-	-	-
1846	SNP	SNP_Chr7_5459377	LG07	-	0.1	0.1	-	-	-	0.05	-	-
1847	SNP	SNP_Chr7_7731311	LG07	-	-	0.1	0.1	-	-	0.1	-	-
1848	SNP	SNP_Chr7_17588913	LG07	-	-	-	-	-	-	-	-	-
1849	SNP	SNP_Chr7_23918156	LG07	-	-	-	-	-	-	-	-	-
1850	SNP	SNP_Chr7_24110821	LG07	-	-	-	-	0.1	-	-	-	-
1851	SNP	SNP_Chr7_24211926	LG07	-	-	-	-	-	-	-	-	-
1852	SNP	SNP_Chr7_26317041	LG07	-	-	-	-	-	-	-	-	-
1853	SNP	SNP_Chr7_31461170	LG07	-	-	-	-	-	-	-	-	-
1854	SNP	SNP_Chr7_32896666	LG07	-	-	-	-	-	-	-	-	-
1855	SNP	SNP_Chr7_35961498	LG07	-	-	-	-	-	-	-	-	-
1856	SNP	SNP_Chr7_39087706	LG07	-	-	-	-	-	-	-	-	-
1857	SNP	SNP_Chr7_39899954	LG07	0.05	-	-	-	-	-	-	-	-
1858	SNP	SNP_sc00067_324205	LG07	-	-	-	-	-	-	-	-	-
1859	SNP	SNP_sc00464_105647	LG07	-	-	-	-	-	-	-	-	-
1860	SNP	SNP_sc00875_62513	LG07	-	-	-	-	-	-	-	-	-
1861	SNP	SNP_sc00983_47218	LG07	-	-	-	-	-	-	-	-	-
1862	SNP	SNP_sc01631_7913	LG07	-	-	-	-	-	-	-	-	-
1863	SNP	SNP_sc02314_109	LG07	-	-	-	-	-	-	-	-	-
1864	SNP	SNP_sc02323_39504	LG07	-	-	-	-	-	-	-	-	-
1865	SNP	SNP_Chr7_964416	LG07	-	-	-	-	-	-	-	-	-
1866	SNP	SNP_Chr7_4892599	LG07	-	-	-	-	-	-	0.1	-	0.005
1867	SNP	SNP_Chr7_10177764	LG07	-	-	-	-	-	0.1	0.05	-	0.005
1868	SNP	SNP_Chr7_28241211	LG07	-	-	-	-	-	-	-	-	-
1869	SNP	SNP_Chr7_33804660	LG07	-	-	-	-	-	-	-	-	-
1870	SNP	SNP_Chr7_35340151	LG07	-	-	-	-	-	-	-	-	-
1871	SNP	SNP_Chr7_37445973	LG07	-	-	-	-	-	-	-	-	-
1872	SNP	SNP_Chr7_38056949	LG07	-	-	-	-	-	-	-	-	-
1873	SNP	SNP_sc00067_272967	LG07	-	-	-	-	-	-	-	-	-
1874	SNP	SNP_sc00156_343673	LG07	-	-	-	-	-	-	-	-	-
1875	SNP	SNP_sc00156_578474	LG07	-	-	-	-	-	-	-	-	-
1876	SNP	SNP_sc00384_301624	LG07	-	-	-	-	-	-	-	-	-
1877	SNP	SNP_sc00618_264920	LG07	-	-	-	-	-	-	-	-	-
1878	SNP	SNP_sc00836_3396	LG07	-	-	-	-	-	-	-	-	-
1879	SNP	SNP_sc00875_62498	LG07	-	-	-	-	-	-	-	-	-
1880	SNP	SNP_sc00907_37409	LG07	-	-	-	-	-	-	-	0.1	-
1881	SNP	SNP_sc01491_17716	LG07	-	-	-	-	-	-	-	-	-
1882	SNP	SNP_sc01583_83169	LG07	0.05	-	-	-	-	-	-	-	-
1883	SNP	SNP_sc05503_13195	LG07	-	-	-	-	-	-	-	-	-
1884	SNP	SNP_sc11273_3241	LG07	-	-	-	-	-	-	-	-	-
1885	SNP	SNP_sc28783_653	LG07	-	-	-	-	-	-	-	-	-
1886	SNP	SNP_sc28783_666	LG07	-	-	-	-	-	-	-	-	-
1887	SNP	SNP_Chr7_1402166	LG07	-	-	-	-	-	-	-	-	-
1888	SNP	SNP_Chr7_8518872	LG07	-	-	-	0.1	-	-	0.1	-	-
1889	SNP	SNP_Chr7_14903608	LG07	-	-	-	-	-	-	-	-	0.05
1890	SNP	SNP_Chr7_14903628	LG07	-	-	-	-	-	-	-	-	0.05
1891	SNP	SNP_Chr7_16584840	LG07	-	-	-	-	-	-	-	-	0.1
1892	SNP	SNP_Chr7_17407028	LG07	-	-	-	-	-	-	-	0.1	-
1893	SNP	SNP_Chr7_17588888	LG07	-	-	-	-	-	-	-	-	-
1894	SNP	SNP_Chr7_27458863	LG07	-	-	-	-	-	-	-	-	-
1895	SNP	SNP_Chr7_28107604	LG07	-	-	-	-	-	-	-	-	-
1896	SNP	SNP_Chr7_28634209	LG07	-	-	-	-	-	-	-	-	-
1897	SNP	SNP_Chr7_30659581	LG07	-	-	-	-	-	-	-	-	-
1898	SNP	SNP_Chr7_33870814	LG07	-	-	-	-	-	-	-	-	-
1899	SNP	SNP_Chr7_34235441	LG07	-	-	-	-	-	-	-	-	-
1900	SNP	SNP_Chr7_39651210	LG07	-	-	-	-	-	-	-	-	-
1901	SNP	SNP_Chr7_39704826	LG07	-	-	0.05	0.05	-	0.05	0.1	0.05	-
1902	SNP	SNP_sc00156_578929	LG07	-	-	-	-	-	-	-	-	-
1903	SNP	SNP_sc00176_14863	LG07	-	-	-	-	-	-	-	-	-
1904	SNP	SNP_sc00176_15297	LG07	-	-	-	-	-	-	-	-	-
1905	SNP	SNP_sc00294_233592	LG07	-	-	-	-	-	-	-	-	-
1906	SNP	SNP_sc00548_89952	LG07	-	-	-	-	-	-	-	-	-
1907	SNP	SNP_sc00653_148084	LG07	-	-	-	-	-	-	-	-	-
1908	SNP	SNP_sc00653_210807	LG07	-	-	-	-	-	-	-	-	-
1909	SNP	SNP_sc00875_96640	LG07	-	-	-	-	-	-	-	-	-
1910	SNP	SNP_sc00907_84483	LG07	-	-	-	-	-	-	-	-	-
1911	SNP	SNP_sc01515_75470	LG07	-	-	-	-	-	-	-	-	-
1912	SNP	SNP_sc01713_34280	LG07	-	-	-	-	-	-	-	-	-
1913	SNP	SNP_sc01843_46399	LG07	0.1	-	-	-	-	-	-	-	-
1914	SNP	SNP_sc03086_5807	LG07	-	-	-	-	-	-	-	-	-
1915	SNP	SNP_Chr7_9595537	LG07	-	-	-	-	-	-	0.1	-	-
1916	SNP	SNP_Chr7_15766377	LG07	-	-	-	-	-	-	-	-	0.05
1917	SNP	SNP_Chr7_27236728	LG07	-	-	-	-	-	-	-	-	-
1918	SNP	SNP_Chr7_29317222	LG07	-	-	-	-	-	-	-	-	-
1919	SNP	SNP_Chr7_31460793	LG07	-	-	-	-	-	-	-	-	-
1920	SNP	SNP_Chr7_33683968	LG07	-	-	-	-	-	-	-	-	-
1921	SNP	SNP_Chr7_35698164	LG07	-	-	-	-	-	-	-	-	-
1922	SNP	SNP_Chr7_39629431	LG07	-	-	-	0.1	-	-	-	-	-
1923	SNP	SNP_Chr7_40171061	LG07	-	-	-	-	-	-	-	-	-
1924	SNP	SNP_Chr7_41057752	LG07	-	-	-	-	-	-	-	-	-
1925	SNP	SNP_Chr7_42327351	LG07	-	-	-	-	-	-	-	-	-
1926	SNP	SNP_sc00067_181744	LG07	-	-	-	-	-	-	-	-	-
1927	SNP	SNP_sc00156_526320	LG07	-	-	-	-	-	-	-	-	-
1928	SNP	SNP_sc00213_430890	LG07	-	-	-	-	-	0.1	0.05	-	0.01
1929	SNP	SNP_sc00213_638411	LG07	-	-	-	-	-	-	0.1	-	0.01
1930	SNP	SNP_sc00404_281142	LG07	-	-	-	-	-	-	-	-	-
1931	SNP	SNP_sc00473_478196	LG07	-	-	-	-	-	-	-	-	-
1932	SNP	SNP_sc00539_183396	LG07	-	-	-	-	-	-	-	-	-
1933	SNP	SNP_sc00653_210331	LG07	-	-	-	-	-	-	-	-	-
1934	SNP	SNP_sc00907_84893	LG07	-	-	-	-	-	-	-	-	-
1935	SNP	SNP_sc03208_26379	LG07	-	-	-	-	-	-	-	-	-
1936	SNP	SNP_sc15976_2590	LG07	-	-	-	-	-	-	-	-	-
1937	SNP	SNP_sc28554_2030	LG07	-	-	-	-	-	-	-	-	-
1938	SNP	SNP_sc28783_1018	LG07	-	-	-	-	-	-	-	-	-
1939	SNP	SNP_Chr7_275486	LG07	-	-	-	-	-	-	-	-	-
1940	SNP	SNP_Chr7_7758629	LG07	-	-	0.1	0.1	-	-	0.1	-	-
1941	SNP	SNP_Chr7_9142920	LG07	-	-	-	-	-	-	0.1	-	-
1942	SNP	SNP_Chr7_9142979	LG07	-	-	-	-	-	-	-	-	-
1943	SNP	SNP_Chr7_11218230	LG07	-	-	-	-	-	-	0.1	-	0.005
1944	SNP	SNP_Chr7_18363889	LG07	-	-	-	-	-	-	-	0.1	-
1945	SNP	SNP_Chr7_18805794	LG07	-	-	-	-	-	-	-	0.05	-
1946	SNP	SNP_Chr7_33683963	LG07	-	-	-	-	-	-	-	-	-
1947	SNP	SNP_sc00067_302805	LG07	-	-	-	-	-	-	-	-	-
1948	SNP	SNP_sc00067_302870	LG07	-	-	-	-	-	-	-	-	-
1949	SNP	SNP_sc00067_1611641	LG07	-	-	-	-	-	-	-	-	-
1950	SNP	SNP_sc00067_2146217	LG07	-	-	-	-	-	-	-	-	-
1951	SNP	SNP_sc00176_412988	LG07	-	-	-	-	-	-	-	-	-
1952	SNP	SNP_sc00464_459738	LG07	-	-	-	-	-	-	-	-	-
1953	SNP	SNP_sc00548_90381	LG07	-	-	-	-	0.05	-	-	-	0.1
1954	SNP	SNP_sc00822_251479	LG07	-	-	-	-	-	-	-	-	-
1955	SNP	SNP_sc00868_153761	LG07	-	-	-	-	-	-	-	-	-
1956	SNP	SNP_sc01074_207044	LG07	-	-	-	-	-	-	-	-	-
1957	SNP	SNP_sc01515_99569	LG07	-	-	-	-	-	-	-	-	-
1958	SNP	SNP_sc02495_33573	LG07	-	-	-	-	-	-	-	-	-
1959	SNP	SNP_sc20114_1556	LG07	-	-	-	-	-	-	-	-	-
1960	SNP	SNP_Chr7_1216838	LG07	-	0.1	-	-	-	-	0.1	-	0.005
1961	SNP	SNP_Chr7_2130989	LG07	-	0.1	-	-	-	-	-	-	-
1962	SNP	SNP_Chr7_18832050	LG07	-	-	-	-	-	-	-	-	-
1963	SNP	SNP_Chr7_24110767	LG07	-	-	-	-	0.1	-	-	-	-
1964	SNP	SNP_Chr7_26768181	LG07	-	-	-	-	-	-	-	-	-
1965	SNP	SNP_Chr7_26817177	LG07	-	-	-	-	-	-	-	-	-
1966	SNP	SNP_Chr7_35698541	LG07	-	-	-	-	-	-	-	-	-
1967	SNP	SNP_Chr7_36062164	LG07	-	-	-	-	-	-	-	-	-
1968	SNP	SNP_Chr7_37445947	LG07	-	-	-	-	-	-	-	-	-
1969	SNP	SNP_Chr7_40171010	LG07	-	-	-	-	-	-	-	-	-
1970	SNP	SNP_Chr7_41900359	LG07	0.05	0.1	-	-	-	-	-	-	-
1971	SNP	SNP_sc00307_249097	LG07	-	-	-	-	-	-	-	-	-
1972	SNP	SNP_sc00374_185687	LG07	-	-	-	-	-	-	-	-	-
1973	SNP	SNP_sc01074_171853	LG07	-	-	-	-	-	-	-	-	-
1974	SNP	SNP_sc01215_72814	LG07	-	-	-	-	-	-	-	-	-
1975	SNP	SNP_sc02240_49039	LG07	-	-	-	-	-	-	-	-	-
1976	SNP	SNP_sc18263_778	LG07	-	-	-	-	-	-	-	-	-
1977	SNP	SNP_sc32221_2003	LG07	0.1	0.1	-	-	-	-	-	-	-
1978	SNP	SNP_Chr7_4928907	LG07	-	-	-	-	-	0.1	0.1	-	0.01
1979	SNP	SNP_Chr7_5592072	LG07	-	-	-	0.1	-	-	-	-	-
1980	SNP	SNP_Chr7_6812682	LG07	-	-	0.1	0.05	-	-	-	-	-
1981	SNP	SNP_Chr7_18805779	LG07	-	-	-	-	-	-	-	0.05	-
1982	SNP	SNP_Chr7_27237152	LG07	-	-	-	-	0.1	-	-	-	-
1983	SNP	SNP_Chr7_27786279	LG07	-	-	-	-	-	-	-	-	-
1984	SNP	SNP_Chr7_28209752	LG07	-	-	-	-	-	-	-	-	-
1985	SNP	SNP_Chr7_33683946	LG07	-	-	-	-	-	-	-	-	-
1986	SNP	SNP_Chr7_39596363	LG07	-	-	0.1	-	-	0.05	0.05	0.05	-
1987	SNP	SNP_Chr7_41898089	LG07	0.05	-	-	-	-	-	-	-	-
1988	SNP	SNP_sc00156_343298	LG07	-	-	-	-	-	-	-	-	-
1989	SNP	SNP_sc00292_565615	LG07	-	-	-	-	-	-	-	-	-
1990	SNP	SNP_sc00404_315069	LG07	-	-	-	-	-	-	-	-	-
1991	SNP	SNP_sc00536_449810	LG07	-	-	-	-	-	-	-	-	-
1992	SNP	SNP_sc00548_37707	LG07	-	-	-	-	-	-	-	-	-
1993	SNP	SNP_sc01515_75806	LG07	-	-	-	-	-	-	-	-	-
1994	SNP	SNP_sc01960_38360	LG07	-	-	-	-	-	-	-	-	-
1995	SNP	SNP_sc03394_6871	LG07	-	-	-	-	-	-	-	-	-
1996	SNP	SNP_sc05196_13340	LG07	-	-	0.1	-	-	-	-	0.1	-
1997	SNP	SNP_sc09977_6460	LG07	-	-	-	-	-	-	-	-	-
[truncated: 3,281 more rows]

## Sheet: Table S5
Table S5: QTL mapping result based on Interval Mapping (IM) analysis. Columns E-M indicate logarithm of odds score (LOD) between the marker and the respective trait under IM test. Unmapped markers were unused for this analysis.
Marker Informations				QTL analysis (Interval Mapping)
SN	Marker Type	Marker ID	Linkage group (LG)	FFB	OY	O/B	O/DM	O/WM	M/F	K/F	S/F	F/B
1	SNP	SNP_Chr1_4944088	LG01	0	0	0	0	0	0	0	0	0
2	SNP	SNP_sc17758_1525	LG01	0	0	0	0	0	0	0	0	0
3	SNP	SNP_Chr1_813618	LG01	0	0	0	0	0	0	0	0	0
4	SNP	SNP_Chr1_13257019	LG01	0	0	0	0	0	0	0	0	0
5	SNP	SNP_Chr1_23978729	LG01	0	0	0	0	0	0	0	0	0
6	SNP	SNP_Chr1_36193006	LG01	0	0	0	0	0	0	0	0	0
7	SNP	SNP_Chr1_55024883	LG01	0	0	0	0	0	0	0	0	0
8	SNP	SNP_Chr1_56652750	LG01	0	0	0	0	0	0	0	0	0
9	SNP	SNP_Chr1_56788584	LG01	0	0	0	0	0	0	0	0	0
10	SNP	SNP_Chr1_63499892	LG01	0	0	0	0	0	0	0	0	0
11	SNP	SNP_sc00425_584705	LG01	0	0	0	0	0	0	0	0	0
12	SNP	SNP_sc00816_64607	LG01	0	0	0	0	0	0	0	0	0
13	SNP	SNP_sc00816_276969	LG01	0.07	0	0	0	0	0	0	0	0
14	SNP	SNP_sc01298_161024	LG01	0	0	0	0	0	0	0	0	0
15	SNP	SNP_sc12814_813	LG01	0	0	0	0	0	0	0	0	0
16	SNP	SNP_sc22912_2458	LG01	0	0	0	0	0	0	0	0	0
17	SNP	SNP_sc22912_2499	LG01	0	0	0	0	0	0	0	0	0
18	SNP	SNP_Chr1_9634993	LG01	0	0	0	0	0	0	0	0	0
19	SNP	SNP_Chr1_18685227	LG01	0	0	0	0	0	0	0	0	0
20	SNP	SNP_Chr1_20539700	LG01	0	0	0	0	0	0	0	0	0
21	SNP	SNP_Chr1_47372565	LG01	0	0	0	0	0	0	0	0	0
22	SNP	SNP_Chr1_55652456	LG01	0	0	0	0	0	0	0	0	0
23	SNP	SNP_Chr1_56789028	LG01	0	0	0	0	0	0	0	0	0
24	SNP	SNP_Chr1_63510578	LG01	0	0	0	0	0	0	0	0	0
25	SNP	SNP_Chr1_68225784	LG01	0	0	0	0	0	0	0	0	0
26	SNP	SNP_sc00247_811071	LG01	0	0	0	0	0	0	0	0	0
27	SNP	SNP_sc00453_359782	LG01	0	0	0	0	0	0	0	0	0
28	SNP	SNP_sc00453_432007	LG01	0	0	0	0	0	0	0	0	0
29	SNP	SNP_sc00816_243559	LG01	0	0	0	0	0	0	0	0	0
30	SNP	SNP_sc01274_28474	LG01	0	0	0	0	0	0	0	0	0
31	SNP	SNP_sc03577_38573	LG01	0	0	0	0	0	0	0	0	0
32	SNP	SNP_sc09239_2726	LG01	0	0	0	0	0	0	0	0	0
33	SNP	SNP_sc12814_793	LG01	0.03	0	0	0	0	0	0	0	0
34	SNP	SNP_Chr1_1999293	LG01	0	0	0	0	0	0	0	0	0
35	SNP	SNP_Chr1_4473907	LG01	0	0	0	0	0	0	0	0	0
36	SNP	SNP_Chr1_4944481	LG01	0	0	0	0	0	0	0	0	0
37	SNP	SNP_Chr1_9615663	LG01	0	0	0	0	0	0	0	0	0
38	SNP	SNP_Chr1_18059366	LG01	0	0	0	0	0	0	0	0	0
39	SNP	SNP_Chr1_24432270	LG01	0	0	0	0	0	0	0	0	0
40	SNP	SNP_Chr1_24711938	LG01	0	0	0	0	0	0	0	0	0
41	SNP	SNP_Chr1_28357629	LG01	0	0	0	0	0	0	0	0	0
42	SNP	SNP_Chr1_28358001	LG01	0	0	0	0	0	0	0	0	0
43	SNP	SNP_Chr1_46026472	LG01	0	0	0	0	0	0	0	0	0
44	SNP	SNP_Chr1_55086888	LG01	0	0	0	0	0	0	0	0	0
45	SNP	SNP_Chr1_55362402	LG01	0	0	0	0	0	0	0	0	0
46	SNP	SNP_Chr1_59055809	LG01	0	0	0	0	0	0	0	0	0
47	SNP	SNP_Chr1_59741256	LG01	0	0	0	0	0	0	0	0	0
48	SNP	SNP_Chr1_63499856	LG01	0	0.01	0.03	0.01	0.13	0.03	0	0.19	0.65
49	SNP	SNP_Chr1_63510552	LG01	0	0	0	0	0	0	0	0	0
50	SNP	SNP_Chr1_64712661	LG01	0	0	0	0	0	0	0	0	0
51	SNP	SNP_sc00443_365357	LG01	0	0	0	0	0	0	0	0	0
52	SNP	SNP_sc00453_226985	LG01	0	0	0	0	0	0	0	0	0
53	SNP	SNP_sc00645_541680	LG01	0	0	0	0	0	0	0	0	0
54	SNP	SNP_sc00731_165468	LG01	0	0	0	0	0	0	0	0	0
55	SNP	SNP_sc00816_277013	LG01	0	0	0	0	0	0	0	0	0
56	SNP	SNP_sc01346_170060	LG01	0	0	0	0	0	0	0	0	0
57	SNP	SNP_sc04836_3407	LG01	0	0	0	0	0	0	0	0	0
58	SNP	SNP_sc04836_3852	LG01	0	0	0	0	0	0	0	0	0
59	SNP	SNP_sc05370_454	LG01	0	0	0	0	0	0	0	0	0
60	SNP	SNP_sc09796_1689	LG01	0	0	0	0	0	0	0	0	0
61	SNP	SNP_Chr1_2639305	LG01	0.25	0.38	0.33	0.29	1	0.07	0.48	0	0.15
62	SNP	SNP_Chr1_4944499	LG01	0	0	0	0	0	0	0	0	0
63	SNP	SNP_Chr1_9542366	LG01	0	0	0	0	0	0	0	0	0
64	SNP	SNP_Chr1_11030635	LG01	0	0	0	0	0	0	0	0	0
65	SNP	SNP_Chr1_13795313	LG01	0	0	0	0	0	0	0	0	0
66	SNP	SNP_Chr1_16933891	LG01	0	0.14	0	0.18	0.02	0.01	0.07	0.08	0.03
67	SNP	SNP_Chr1_17542057	LG01	0.8	0.75	0.06	0.19	0	0.22	0	0.47	0.02
68	SNP	SNP_Chr1_20916111	LG01	0	0	0	0	0	0	0	0	0
69	SNP	SNP_Chr1_27696557	LG01	0	0	0	0	0	0	0	0	0
70	SNP	SNP_Chr1_29354450	LG01	0	0	0	0	0	0	0	0	0
71	SNP	SNP_Chr1_30272816	LG01	0	0	0	0	0	0	0	0	0
72	SNP	SNP_Chr1_37615431	LG01	0	0	0	0	0	0	0	0	0
73	SNP	SNP_Chr1_38875010	LG01	0	0	0	0	0	0	0	0	0
74	SNP	SNP_Chr1_40303824	LG01	0	0	0	0	0	0	0	0	0
75	SNP	SNP_Chr1_40866510	LG01	0	0	0	0	0	0	0	0	0
76	SNP	SNP_Chr1_48551013	LG01	0	0	0	0	0	0	0	0	0
77	SNP	SNP_Chr1_55362445	LG01	0	0	0	0	0	0	0	0	0
78	SNP	SNP_Chr1_59435039	LG01	0	0	0	0	0	0	0	0	0
79	SNP	SNP_Chr1_59650202	LG01	0	0	0	0	0	0	0	0	0
80	SNP	SNP_Chr1_59741344	LG01	0	0	0	0	0	0	0	0	0
81	SNP	SNP_Chr1_63510959	LG01	0	0	0	0	0	0	0	0	0
82	SNP	SNP_sc00222_830750	LG01	0	0.11	0.71	0.54	0.11	0.25	0	0.57	0.76
83	SNP	SNP_sc00247_883512	LG01	0	0	0	0	0	0	0	0	0
84	SNP	SNP_sc00265_369977	LG01	0	0	0	0	0	0	0	0	0
85	SNP	SNP_sc00443_364915	LG01	0	0	0	0	0	0	0	0	0
86	SNP	SNP_sc00453_431568	LG01	0	0	0	0	0	0	0	0	0
87	SNP	SNP_sc00665_216854	LG01	0	0	0	0	0	0	0	0	0
88	SNP	SNP_sc00771_25692	LG01	0.14	0.13	0.6	0.3	0.02	0.32	0.01	0.54	0.84
89	SNP	SNP_sc00798_231630	LG01	0	0	0	0	0	0	0	0	0
90	SNP	SNP_sc00816_231260	LG01	0	0	0	0	0	0	0	0	0
91	SNP	SNP_sc01277_126970	LG01	0	0	0	0	0	0	0	0	0
92	SNP	SNP_sc01298_133415	LG01	0	0	0	0	0	0	0	0	0
93	SNP	SNP_sc01765_92059	LG01	0	0	0	0	0	0	0	0	0
94	SNP	SNP_sc22362_721	LG01	0	0	0	0	0	0	0	0	0
95	SNP	SNP_Chr1_3039303	LG01	0	0	0	0	0	0	0	0	0
96	SNP	SNP_Chr1_3756500	LG01	0	0	0	0	0	0	0	0	0
97	SNP	SNP_Chr1_11929034	LG01	0	0	0	0	0	0	0	0	0
98	SNP	SNP_Chr1_22436148	LG01	0	0	0	0	0	0	0	0	0
99	SNP	SNP_Chr1_28193430	LG01	0	0	0	0	0	0	0	0	0
100	SNP	SNP_Chr1_29657136	LG01	0	0	0	0	0	0	0	0	0
101	SNP	SNP_Chr1_31252108	LG01	0	0	0	0	0	0	0	0	0
102	SNP	SNP_Chr1_32808394	LG01	0	0	0	0	0	0	0	0	0
103	SNP	SNP_Chr1_32887531	LG01	0	0	0	0	0	0	0	0	0
104	SNP	SNP_Chr1_32940354	LG01	0	0	0	0	0	0	0	0	0
105	SNP	SNP_Chr1_33371952	LG01	0	0	0	0	0	0	0	0	0
106	SNP	SNP_Chr1_36420797	LG01	0	0	0	0	0	0	0	0	0
107	SNP	SNP_Chr1_43443357	LG01	0	0	0	0	0	0	0	0	0
108	SNP	SNP_Chr1_44946448	LG01	0	0	0	0	0	0	0	0	0
109	SNP	SNP_Chr1_46616864	LG01	0	0	0	0	0	0	0	0	0
110	SNP	SNP_Chr1_46617188	LG01	0.21	0	0	0	0	0	0	0	0
111	SNP	SNP_Chr1_54305502	LG01	0	0	0	0	0	0	0	0	0
112	SNP	SNP_Chr1_55488999	LG01	0	0	0	0	0	0	0	0	0
113	SNP	SNP_Chr1_55650863	LG01	0	0	0	0	0	0	0	0	0
114	SNP	SNP_Chr1_60334673	LG01	0	0	0	0	0	0	0	0	0
115	SNP	SNP_Chr1_63513687	LG01	0	0	0	0	0	0	0	0	0
116	SNP	SNP_Chr1_64984558	LG01	0.18	0	0	0.01	0.18	0	0	0.01	0.6
117	SNP	SNP_Chr1_65983947	LG01	0.04	0.01	0.08	0.28	0	0.01	0.13	0	0.39
118	SNP	SNP_sc00415_114426	LG01	0	0	0	0	0	0	0	0	0
119	SNP	SNP_sc00433_345264	LG01	0	0	0	0	0	0	0	0	0
120	SNP	SNP_sc00593_138079	LG01	0	0	0	0	0	0	0	0	0
121	SNP	SNP_sc00816_231683	LG01	0	0	0	0	0	0	0	0	0
122	SNP	SNP_sc01274_149075	LG01	0	0	0	0	0	0	0	0	0
123	SNP	SNP_sc01277_127406	LG01	0	0	0	0	0	0	0	0	0
124	SNP	SNP_sc01298_161056	LG01	0	0	0	0	0	0	0	0	0
125	SNP	SNP_sc01407_85047	LG01	0	0	0	0	0	0	0	0	0
126	SNP	SNP_sc01541_69904	LG01	0	0	0	0	0	0	0	0	0
127	SNP	SNP_sc01765_91705	LG01	0	0	0	0	0	0	0	0	0
128	SNP	SNP_sc02018_95366	LG01	0	0	0	0	0	0	0	0	0
129	SNP	SNP_sc02085_30948	LG01	0	0	0	0	0	0	0	0	0
130	SNP	SNP_sc02680_66617	LG01	0	0	0	0	0	0	0	0	0
131	SNP	SNP_sc04836_3817	LG01	0	0	0	0	0	0	0	0	0
132	SNP	SNP_sc11204_2110	LG01	0	0	0	0	0	0	0	0	0
133	SNP	SNP_sc11204_2124	LG01	0	0	0	0	0	0	0	0	0
134	SNP	SNP_sc12181_1968	LG01	0	0	0	0	0	0	0	0	0
135	SNP	SNP_sc22362_673	LG01	0	0	0	0	0	0	0	0	0
136	SNP	SNP_Chr1_2015318	LG01	0	0	0	0	0	0	0	0	0
137	SNP	SNP_Chr1_3756507	LG01	0	0	0	0	0	0	0	0	0
138	SNP	SNP_Chr1_3841088	LG01	0	0	0	0	0	0	0	0	0
139	SNP	SNP_Chr1_4731105	LG01	0	0.07	0.05	0.19	0.69	0.21	0	0.43	0.01
140	SNP	SNP_Chr1_6005005	LG01	0	0	0	0	0	0	0	0	0
141	SNP	SNP_Chr1_10563826	LG01	0	0	0	0	0	0	0	0	0
142	SNP	SNP_Chr1_10564196	LG01	0	0	0	0	0	0	0	0	0
143	SNP	SNP_Chr1_13488950	LG01	0	0	0	0	0	0	0	0	0
144	SNP	SNP_Chr1_31540432	LG01	0	0	0	0	0	0	0	0	0
145	SNP	SNP_Chr1_35107471	LG01	0	0	0	0	0	0	0	0	0
146	SNP	SNP_Chr1_41760450	LG01	0	0	0	0	0	0	0	0	0
147	SNP	SNP_Chr1_41926309	LG01	0	0	0	0	0	0	0	0	0
148	SNP	SNP_Chr1_44093787	LG01	0	0	0	0	0	0	0	0	0
149	SNP	SNP_Chr1_52396729	LG01	0.06	0.06	0.1	0.29	0.02	0.01	0.22	0.02	0.84
150	SNP	SNP_Chr1_55361991	LG01	0	0	0	0	0	0	0	0	0
151	SNP	SNP_Chr1_56788977	LG01	0	0	0	0	0	0	0	0	0
152	SNP	SNP_sc00338_122181	LG01	0	0	0	0	0	0	0	0	0
153	SNP	SNP_sc00443_365393	LG01	0	0	0	0	0	0	0	0	0
154	SNP	SNP_sc00614_279202	LG01	0	0	0	0	0	0	0	0	0
155	SNP	SNP_sc00816_276662	LG01	0	0	0	0	0	0	0	0	0
156	SNP	SNP_sc01298_132932	LG01	0	0	0	0	0	0	0	0	0
157	SNP	SNP_sc02183_72303	LG01	0	0	0	0	0	0	0	0	0
158	SNP	SNP_sc07078_6014	LG01	0	0	0	0	0	0	0	0	0
159	SNP	SNP_sc09405_4396	LG01	0	0	0	0	0	0	0	0	0
160	SNP	SNP_sc09405_4416	LG01	0	0	0	0	0	0	0	0	0
161	SNP	SNP_sc14387_1912	LG01	0	0	0	0	0	0	0	0	0
162	SNP	SNP_sc24261_2062	LG01	0	0	0	0	0	0	0	0	0
163	SNP	SNP_sc37058_1487	LG01	0	0	0	0	0	0	0	0	0
164	SNP	SNP_Chr1_4731154	LG01	0	0	0	0	0	0	0	0	0
165	SNP	SNP_Chr1_8359800	LG01	0	0	0	0	0	0	0	0	0
166	SNP	SNP_Chr1_10112785	LG01	0	0	0	0	0	0	0	0	0
167	SNP	SNP_Chr1_12076545	LG01	0	0	0	0	0	0	0	0	0
168	SNP	SNP_Chr1_13604462	LG01	0	0	0	0	0	0	0	0	0
169	SNP	SNP_Chr1_14164891	LG01	0	0	0	0	0	0	0	0	0
170	SNP	SNP_Chr1_17584037	LG01	0	0	0	0	0	0	0	0	0
171	SNP	SNP_Chr1_23622812	LG01	0	0	0	0	0	0	0	0	0
172	SNP	SNP_Chr1_37137186	LG01	0	0	0	0	0	0	0	0	0
173	SNP	SNP_Chr1_39566162	LG01	0	0	0	0	0	0	0	0	0
174	SNP	SNP_Chr1_44534791	LG01	0	0	0	0	0	0	0	0	0
175	SNP	SNP_Chr1_47640816	LG01	0	0	0	0	0	0	0	0	0
176	SNP	SNP_Chr1_50578838	LG01	0	0	0	0	0	0	0	0	0
177	SNP	SNP_sc00443_269395	LG01	0	0	0	0	0	0	0	0	0
178	SNP	SNP_sc00816_169897	LG01	0	0	0	0	0	0	0	0	0
179	SNP	SNP_sc05370_477	LG01	0	0	0	0	0	0	0	0	0
180	SNP	SNP_sc09239_2690	LG01	0	0	0	0	0	0	0	0	0
181	SNP	SNP_sc10738_1245	LG01	0	0	0	0	0	0	0	0	0
182	SNP	SNP_sc12181_1932	LG01	0.09	0.32	0.35	0.01	0.14	0.03	0.22	0.02	0.25
183	SNP	SNP_sc12433_3387	LG01	0	0	0	0	0	0	0	0	0
184	SNP	SNP_Chr1_1655232	LG01	0	0	0	0	0	0	0	0	0
185	SNP	SNP_Chr1_2445511	LG01	0	0	0	0	0	0	0	0	0
186	SNP	SNP_Chr1_17542424	LG01	0	0	0	0	0	0	0	0	0
187	SNP	SNP_Chr1_21984769	LG01	0	0	0	0	0	0	0	0	0
188	SNP	SNP_Chr1_25973288	LG01	0	0	0	0	0	0	0	0	0
189	SNP	SNP_Chr1_31419827	LG01	0	0	0	0	0	0	0	0	0
190	SNP	SNP_Chr1_55362080	LG01	0.03	0	0	0	0	0	0	0	0
191	SNP	SNP_Chr1_57310573	LG01	0	0	0	0	0	0	0	0	0
192	SNP	SNP_sc00247_883981	LG01	0	0	0	0	0	0	0	0	0
193	SNP	SNP_sc00331_655467	LG01	0	0	0	0	0	0	0	0	0
194	SNP	SNP_sc00331_655814	LG01	0	0	0	0	0	0	0	0	0
195	SNP	SNP_sc00443_365002	LG01	0	0	0	0	0	0	0	0	0
196	SNP	SNP_sc00453_58841	LG01	0	0	0	0	0	0	0	0	0
197	SNP	SNP_sc00453_181026	LG01	0	0	0	0	0	0	0	0	0
198	SNP	SNP_sc00614_30406	LG01	0	0	0	0	0	0	0	0	0
199	SNP	SNP_sc00816_276585	LG01	0	0	0	0	0	0	0	0	0
200	SNP	SNP_sc00832_194333	LG01	0	0	0	0	0	0	0	0	0
201	SNP	SNP_sc01765_91670	LG01	0	0	0	0	0	0	0	0	0
202	SNP	SNP_sc05483_7191	LG01	0	0	0	0	0	0	0	0	0
203	SNP	SNP_sc05483_7624	LG01	0	0	0	0	0	0	0	0	0
204	SNP	SNP_sc09239_2310	LG01	0	0	0	0	0	0	0	0	0
205	SNP	SNP_sc09239_2370	LG01	0.34	0	0	0	0	0	0	0	0
206	SNP	SNP_sc12181_1956	LG01	0	0	0	0	0	0	0	0	0
207	SNP	SNP_Chr1_1655246	LG01	0	0	0	0	0	0	0	0	0
208	SNP	SNP_Chr1_2729064	LG01	0	0	0	0	0	0	0	0	0
209	SNP	SNP_Chr1_2729486	LG01	0	0	0	0	0	0	0	0	0
210	SNP	SNP_Chr1_3039284	LG01	0	0	0	0	0	0	0	0	0
211	SNP	SNP_Chr1_3671295	LG01	0	0	0	0	0	0	0	0	0
212	SNP	SNP_Chr1_4555303	LG01	0	0	0	0	0	0	0	0	0
213	SNP	SNP_Chr1_11073053	LG01	0	0	0	0	0	0	0	0	0
214	SNP	SNP_Chr1_23195609	LG01	0	0	0	0	0	0	0	0	0
215	SNP	SNP_Chr1_31267477	LG01	0	0	0	0	0	0	0	0	0
216	SNP	SNP_Chr1_41973004	LG01	0	0	0	0	0	0	0	0	0
217	SNP	SNP_Chr1_44535158	LG01	0	0	0	0	0	0	0	0	0
218	SNP	SNP_Chr1_47087614	LG01	0	0	0	0	0	0	0	0	0
219	SNP	SNP_Chr1_48734262	LG01	0	0	0	0	0	0	0	0	0
220	SNP	SNP_Chr1_53367234	LG01	0	0	0	0	0	0	0	0	0
221	SNP	SNP_Chr1_54001100	LG01	0	0	0	0	0	0	0	0	0
222	SNP	SNP_Chr1_55362375	LG01	0.03	0.06	0.28	0.48	0	0	0.14	0.04	1.19
223	SNP	SNP_sc00306_712431	LG01	0	0	0	0	0	0	0	0	0
224	SNP	SNP_sc00816_169933	LG01	0	0	0	0	0	0	0	0	0
225	SNP	SNP_sc00816_231290	LG01	0	0	0	0	0	0	0	0	0
226	SNP	SNP_sc01346_78367	LG01	0	0	0	0	0	0	0	0	0
227	SNP	SNP_sc01346_145598	LG01	0	0	0	0	0	0	0	0	0
228	SNP	SNP_sc05555_7448	LG01	0	0	0	0	0	0	0	0	0
229	SNP	SNP_sc13736_3265	LG01	0	0	0	0	0	0	0	0	0
230	SNP	SNP_Chr1_2445512	LG01	0	0	0	0	0	0	0	0	0
231	SNP	SNP_Chr1_2729076	LG01	0	0	0	0	0	0	0	0	0
232	SNP	SNP_Chr1_21984388	LG01	0	0	0	0	0	0	0	0	0
233	SNP	SNP_Chr1_23052255	LG01	0	0	0	0	0	0	0	0	0
234	SNP	SNP_Chr1_23622840	LG01	0.03	0	0	0	0	0	0	0	0
235	SNP	SNP_Chr1_23623240	LG01	0	0	0	0	0	0	0	0	0
236	SNP	SNP_Chr1_24617736	LG01	0	0	0	0	0	0	0	0	0
237	SNP	SNP_Chr1_28812271	LG01	0	0	0	0	0	0	0	0	0
238	SNP	SNP_Chr1_36649496	LG01	0	0	0	0	0	0	0	0	0
239	SNP	SNP_Chr1_39566168	LG01	0	0	0	0	0	0	0	0	0
240	SNP	SNP_Chr1_57809656	LG01	0	0	0	0	0	0	0	0	0
241	SNP	SNP_Chr1_59046708	LG01	0	0	0	0	0	0	0	0	0
242	SNP	SNP_sc00331_45665	LG01	0	0	0	0	0	0	0	0	0
243	SNP	SNP_sc00453_126271	LG01	0	0	0	0	0	0	0	0	0
244	SNP	SNP_sc00483_495342	LG01	0.08	0	0	0	0	0	0	0	0
245	SNP	SNP_sc00781_305066	LG01	0	0	0	0	0	0	0	0	0
246	SNP	SNP_sc01236_20359	LG01	0	0	0	0	0	0	0	0	0
247	SNP	SNP_sc01541_108218	LG01	0	0	0	0	0	0	0	0	0
248	SNP	SNP_sc01768_4457	LG01	0	0	0	0	0	0	0	0	0
249	SNP	SNP_sc03624_13884	LG01	0	0	0	0	0	0	0	0	0
250	SNP	SNP_Chr1_23622865	LG01	0	0	0	0	0	0	0	0	0
251	SNP	SNP_Chr1_32794618	LG01	0	0	0	0	0	0	0	0	0
252	SNP	SNP_Chr1_36905020	LG01	0	0	0	0	0	0	0	0	0
253	SNP	SNP_Chr1_44027056	LG01	0	0	0	0	0	0	0	0	0
254	SNP	SNP_Chr1_45776743	LG01	0	0	0	0	0	0	0	0	0
255	SNP	SNP_Chr1_51030582	LG01	0	0	0	0	0	0	0	0	0
256	SNP	SNP_Chr1_59741349	LG01	0.02	0	0	0	0	0	0	0	0
257	SNP	SNP_sc00331_163504	LG01	0	0	0	0	0	0	0	0	0
258	SNP	SNP_sc00453_26890	LG01	0	0	0	0	0	0	0	0	0
259	SNP	SNP_sc00483_495384	LG01	0.08	0	0	0	0	0	0	0	0
260	SNP	SNP_sc01629_142199	LG01	0	0	0	0	0	0	0	0	0
261	SNP	SNP_sc04306_14064	LG01	0	0	0	0	0	0	0	0	0
262	SNP	SNP_sc12433_3447	LG01	0	0	0	0	0	0	0	0	0
263	SNP	SNP_sc17948_298	LG01	0	0	0	0	0	0	0	0	0
264	IND	IND_Chr1_14064909	LG01	0	0	0	0	0	0	0	0	0
265	IND	IND_Chr1_35118169	LG01	0	0	0	0	0	0	0	0	0
266	IND	IND_sc12814_846	LG01	0	0	0	0	0	0	0	0	0
267	IND	IND_Chr1_26573601	LG01	0	0	0	0	0	0	0	0	0
268	IND	IND_Chr1_43204525	LG01	0	0	0	0	0	0	0	0	0
269	IND	IND_Chr1_48707998	LG01	0	0	0	0	0	0	0	0	0
270	IND	IND_Chr1_4783276	LG01	0	0	0	0	0	0	0	0	0
271	IND	IND_Chr1_23978733	LG01	0	0	0	0	0	0	0	0	0
272	IND	IND_sc00247_16240	LG01	0	0	0	0	0	0	0	0	0
273	IND	IND_Chr1_4730717	LG01	0	0	0	0	0	0	0	0	0
274	IND	IND_Chr1_11554058	LG01	0	0	0	0	0	0	0	0	0
275	IND	IND_Chr1_37786826	LG01	0	0	0	0	0	0	0	0	0
276	IND	IND_Chr1_47342091	LG01	0	0	0	0	0	0	0	0	0
277	IND	IND_Chr1_47372563	LG01	0	0	0	0	0	0	0	0	0
278	IND	IND_Chr1_4473866	LG01	0	0	0	0	0	0	0	0	0
279	IND	IND_Chr1_16284698	LG01	0	0	0	0	0	0	0	0	0
280	IND	IND_sc15349_1184	LG01	0	0	0	0	0	0	0	0	0
281	IND	IND_Chr1_37471221	LG01	0	0	0	0	0	0	0	0	0
282	IND	IND_Chr1_63084845	LG01	0	0	0	0	0	0	0	0	0
283	IND	IND_Chr1_771543	LG01	0	0	0	0	0	0	0	0	0
284	IND	IND_Chr1_58720899	LG01	0	0	0	0	0	0	0	0	0
285	IND	IND_sc00433_345255	LG01	0.01	0.31	0.49	0.05	0.05	0.78	1.03	0.29	0.09
286	IND	IND_Chr1_66206417	LG01	0	0	0	0	0	0	0	0	0
287	IND	IND_sc00433_345278	LG01	0	0	0	0	0	0	0	0	0
288	SNP	SNP_Chr2_44179412	LG02	0	0	0	0	0	0	0	0	0
289	SNP	SNP_Chr2_52886707	LG02	0	0	0	0	0	0	0	0	0
290	SNP	SNP_sc00203_574111	LG02	0	0	0	0	0	0	0	0	0
291	SNP	SNP_sc01530_25628	LG02	0	0	0	0	0	0	0	0	0
292	SNP	SNP_Chr2_6162508	LG02	0	0	0	0	0	0	0	0	0
293	SNP	SNP_Chr2_8268001	LG02	0	0	0	0	0	0	0	0	0
294	SNP	SNP_Chr2_16557865	LG02	0	0	0	0	0	0	0	0	0
295	SNP	SNP_Chr2_17937442	LG02	0	0	0	0	0	0	0	0	0
296	SNP	SNP_Chr2_23983983	LG02	0	0	0	0	0	0	0	0	0
297	SNP	SNP_Chr2_36864155	LG02	0	0	0	0	0	0	0	0	0
298	SNP	SNP_Chr2_39733656	LG02	0	0	0	0	0	0	0	0	0
299	SNP	SNP_Chr2_40657386	LG02	0	0	0	0	0	0	0	0	0
300	SNP	SNP_Chr2_44513274	LG02	0	0	0	0	0	0	0	0	0
301	SNP	SNP_Chr2_44513299	LG02	0	0	0	0	0	0	0	0	0
302	SNP	SNP_Chr2_46825842	LG02	0	0	0	0	0	0	0	0	0
303	SNP	SNP_sc00046_619109	LG02	0.99	0.1	1.08	0.45	1.54	1.18	0.79	2.32	1.25
304	SNP	SNP_sc00046_2032960	LG02	0	0	0	0	0	0	0	0	0
305	SNP	SNP_sc00068_1429532	LG02	0	0	0	0	0	0	0	0	0
306	SNP	SNP_sc00144_104227	LG02	0	0	0	0	0	0	0	0	0
307	SNP	SNP_sc34982_1690	LG02	0	0	0	0	0	0	0	0	0
308	SNP	SNP_Chr2_1403954	LG02	0	0	0	0	0	0	0	0	0
309	SNP	SNP_Chr2_6162154	LG02	0	0.72	0.03	0.27	0.09	0.93	1.22	0.33	0.01
310	SNP	SNP_Chr2_16758039	LG02	0	0	0	0	0	0	0	0	0
311	SNP	SNP_Chr2_17937414	LG02	0	0	0	0	0	0	0	0	0
312	SNP	SNP_Chr2_44212740	LG02	0	0	0	0	0	0	0	0	0
313	SNP	SNP_Chr2_55629901	LG02	0	0	0	0	0	0	0	0	0
314	SNP	SNP_Chr2_60142877	LG02	0	0	0	0	0	0	0	0	0
315	SNP	SNP_Chr2_65228731	LG02	0	0	0	0	0	0	0	0	0
316	SNP	SNP_sc00044_3176742	LG02	0	0	0	0	0	0	0	0	0
317	SNP	SNP_sc00046_622923	LG02	0.99	0.1	1.08	0.45	1.54	1.18	0.79	2.32	1.25
318	SNP	SNP_sc00341_243688	LG02	0	0	0	0	0	0	0	0	0
319	SNP	SNP_sc01363_80778	LG02	0	0	0	0	0	0	0	0	0
320	SNP	SNP_Chr2_4814383	LG02	0	0	0	0	0	0	0	0	0
321	SNP	SNP_Chr2_6162537	LG02	0	0	0	0	0	0	0	0	0
322	SNP	SNP_Chr2_7544740	LG02	0	0	0	0	0	0	0	0	0
323	SNP	SNP_Chr2_28556336	LG02	0	0	0	0	0	0	0	0	0
324	SNP	SNP_Chr2_32108086	LG02	0	0	0	0	0	0	0	0	0
325	SNP	SNP_Chr2_42704915	LG02	0	0	0	0	0	0	0	0	0
326	SNP	SNP_Chr2_44213106	LG02	0	0	0	0	0	0	0	0	0
327	SNP	SNP_Chr2_47437673	LG02	0	0	0	0	0	0	0	0	0
328	SNP	SNP_Chr2_47437698	LG02	0	0	0	0	0	0	0	0	0
329	SNP	SNP_Chr2_48938694	LG02	0	0	0	0	0	0	0	0	0
330	SNP	SNP_Chr2_49002333	LG02	0	0	0	0	0	0	0	0	0
331	SNP	SNP_Chr2_49342355	LG02	0	0	0	0	0	0	0	0	0
332	SNP	SNP_Chr2_52046994	LG02	0	0	0	0	0	0	0	0	0
333	SNP	SNP_Chr2_52098634	LG02	0	0	0	0	0	0	0	0	0
334	SNP	SNP_Chr2_52289519	LG02	0.4	0	0	0	0	0	0	0	0
335	SNP	SNP_sc00044_3177156	LG02	0	0	0	0	0	0	0	0	0
336	SNP	SNP_sc00632_190680	LG02	0	0	0	0	0	0	0	0	0
337	SNP	SNP_sc01447_92742	LG02	0	0	0	0	0	0	0	0	0
338	SNP	SNP_Chr2_2124898	LG02	0	0	0	0	0	0	0	0	0
339	SNP	SNP_Chr2_4813989	LG02	0	0	0	0	0	0	0	0	0
340	SNP	SNP_Chr2_4926550	LG02	0	0	0	0	0	0	0	0	0
341	SNP	SNP_Chr2_6162143	LG02	0	0	0	0	0	0	0	0	0
342	SNP	SNP_Chr2_7370904	LG02	0	0	0	0	0	0	0	0	0
343	SNP	SNP_Chr2_13085263	LG02	0	0	0	0	0	0	0	0	0
344	SNP	SNP_Chr2_19139777	LG02	0	0	0	0	0	0	0	0	0
345	SNP	SNP_Chr2_20062347	LG02	0	0	0	0	0	0	0	0	0
346	SNP	SNP_Chr2_20397176	LG02	0	0	0	0	0	0	0	0	0
347	SNP	SNP_Chr2_24797566	LG02	0	0	0	0	0	0	0	0	0
348	SNP	SNP_Chr2_26346080	LG02	0	0	0	0	0	0	0	0	0
349	SNP	SNP_Chr2_27705990	LG02	0	0	0	0	0	0	0	0	0
350	SNP	SNP_Chr2_29599860	LG02	0	0	0	0	0	0	0	0	0
351	SNP	SNP_Chr2_32107733	LG02	0	0	0	0	0	0	0	0	0
352	SNP	SNP_Chr2_32301251	LG02	0	0	0	0	0	0	0	0	0
353	SNP	SNP_Chr2_33031800	LG02	0	0	0	0	0	0	0	0	0
354	SNP	SNP_Chr2_42592925	LG02	0	0	0	0	0	0	0	0	0
355	SNP	SNP_Chr2_43740499	LG02	0	0	0	0	0	0	0	0	0
356	SNP	SNP_Chr2_44212726	LG02	0	0	0	0	0	0	0	0	0
357	SNP	SNP_Chr2_49002277	LG02	0	0	0	0	0	0	0	0	0
358	SNP	SNP_Chr2_59492595	LG02	0	0	0	0	0	0	0	0	0
359	SNP	SNP_Chr2_62166291	LG02	0	0	0	0	0	0	0	0	0
360	SNP	SNP_sc00044_1458430	LG02	0	0	0	0	0	0	0	0	0
361	SNP	SNP_sc00044_1458830	LG02	0	0	0	0	0	0	0	0	0
362	SNP	SNP_sc00044_1458866	LG02	0	0	0	0	0	0	0	0	0
363	SNP	SNP_sc00044_1806235	LG02	0	0	0	0	0	0	0	0	0
364	SNP	SNP_sc00044_3177122	LG02	0	0	0	0	0	0	0	0	0
365	SNP	SNP_sc00046_619067	LG02	0.97	0.29	0.53	0.71	0.91	1.12	1.24	1.32	0.66
366	SNP	SNP_sc00046_1188643	LG02	0.99	0.1	1.08	0.45	1.54	1.18	0.79	2.32	1.25
367	SNP	SNP_sc00046_2655408	LG02	1.25	0.09	1.36	0.59	2.18	1.22	0.66	2.33	0.99
368	SNP	SNP_sc00046_3846841	LG02	0	0	0	0	0	0	0	0	0
369	SNP	SNP_sc00068_438307	LG02	0	0	0	0	0	0	0	0	0
370	SNP	SNP_sc00111_1253075	LG02	0	0	0	0	0	0	0	0	0
371	SNP	SNP_sc00144_281842	LG02	0.36	0.32	0.25	0	0.29	0.09	0.03	0.15	0
372	SNP	SNP_sc00282_465288	LG02	0	0	0	0	0	0	0	0	0
373	SNP	SNP_sc00297_444994	LG02	0	0	0	0	0	0	0	0	0
374	SNP	SNP_sc00632_190316	LG02	0	0	0	0	0	0	0	0	0
375	SNP	SNP_sc00940_121369	LG02	0	0	0	0	0	0	0	0	0
376	SNP	SNP_sc00977_220822	LG02	0	0	0	0	0	0	0	0	0
377	SNP	SNP_sc07626_1989	LG02	0	0	0	0	0	0	0	0	0
378	SNP	SNP_sc14533_1594	LG02	0	0	0	0	0	0	0	0	0
379	SNP	SNP_Chr2_4527811	LG02	0	0	0	0	0	0	0	0	0
380	SNP	SNP_Chr2_19741392	LG02	0	0	0	0	0	0	0	0	0
381	SNP	SNP_Chr2_20323769	LG02	0	0	0	0	0	0	0	0	0
382	SNP	SNP_Chr2_22095814	LG02	0	0	0	0	0	0	0	0	0
383	SNP	SNP_Chr2_23983935	LG02	0	0	0	0	0	0	0	0	0
384	SNP	SNP_Chr2_27811292	LG02	0	0	0	0	0	0	0	0	0
385	SNP	SNP_Chr2_31559907	LG02	0	0	0	0	0	0	0	0	0
386	SNP	SNP_Chr2_32172775	LG02	0.08	0	0	0	0	0	0	0	0
387	SNP	SNP_Chr2_38368652	LG02	0	0	0	0	0	0	0	0	0
388	SNP	SNP_Chr2_39733708	LG02	0	0	0	0	0	0	0	0	0
389	SNP	SNP_Chr2_46596898	LG02	0	0	0	0	0	0	0	0	0
390	SNP	SNP_Chr2_55186777	LG02	0	0	0	0	0	0	0	0	0
391	SNP	SNP_Chr2_57863946	LG02	0	0	0	0	0	0	0	0	0
392	SNP	SNP_Chr2_64381648	LG02	0	0	0	0	0	0	0	0	0
393	SNP	SNP_Chr2_64382151	LG02	0	0	0	0	0	0	0	0	0
394	SNP	SNP_sc00044_334832	LG02	0	0	0	0	0	0	0	0	0
395	SNP	SNP_sc00044_632941	LG02	0	0	0	0	0	0	0	0	0
396	SNP	SNP_sc00044_1886483	LG02	0	0	0	0	0	0	0	0	0
397	SNP	SNP_sc00044_2741798	LG02	0	0	0	0	0	0	0	0	0
398	SNP	SNP_sc00046_3776680	LG02	0	0	0	0	0	0	0	0	0
399	SNP	SNP_sc00207_1312300	LG02	0	0	0	0	0	0	0	0	0
400	SNP	SNP_sc00229_295751	LG02	0	0	0	0	0	0	0	0	0
401	SNP	SNP_sc00229_1017822	LG02	0	0	0	0	0	0	0	0	0
402	SNP	SNP_sc00467_345674	LG02	1.58	0.21	1.22	0.43	1.74	1.24	0.73	2.29	1.15
403	SNP	SNP_sc04508_8462	LG02	0	0	0	0	0	0	0	0	0
404	SNP	SNP_sc07633_3210	LG02	0	0	0	0	0	0	0	0	0
405	SNP	SNP_sc32743_1747	LG02	0	0	0	0	0	0	0	0	0
406	SNP	SNP_Chr2_16758078	LG02	0	0	0	0	0	0	0	0	0
407	SNP	SNP_Chr2_22076488	LG02	0	0	0	0	0	0	0	0	0
408	SNP	SNP_Chr2_23482365	LG02	0	0	0	0	0	0	0	0	0
409	SNP	SNP_Chr2_23517621	LG02	0	0	0.14	0.01	0	0.39	0.06	0.89	0.03
410	SNP	SNP_Chr2_28543015	LG02	0	0	0	0	0	0	0	0	0
411	SNP	SNP_Chr2_47660396	LG02	0	0	0	0	0	0	0	0	0
412	SNP	SNP_Chr2_51680224	LG02	0	0	0	0	0	0	0	0	0
413	SNP	SNP_Chr2_64092795	LG02	0	0	0	0	0	0	0	0	0
414	SNP	SNP_sc00044_632916	LG02	0	0	0	0	0	0	0	0	0
415	SNP	SNP_sc00044_3836111	LG02	0	0	0	0	0	0	0	0	0
416	SNP	SNP_sc00046_956492	LG02	1.69	0.26	1.2	0.32	1.65	1.57	1.21	2.4	1.53
417	SNP	SNP_sc00046_3776632	LG02	0	0	0	0	0	0	0	0	0
418	SNP	SNP_sc00092_1482750	LG02	0	0	0	0	0	0	0	0	0
419	SNP	SNP_sc00109_920211	LG02	0	0	0	0	0	0	0	0	0
420	SNP	SNP_sc00131_1167346	LG02	0	0	0	0	0	0	0	0	0
421	SNP	SNP_sc00207_1311849	LG02	0	0	0	0	0	0	0	0	0
422	SNP	SNP_sc00467_656486	LG02	0	0	0	0	0	0	0	0	0
423	SNP	SNP_sc01896_10398	LG02	0.81	0.28	0.39	0.14	0.31	0.37	0.5	0.49	0.5
424	SNP	SNP_sc12630_2864	LG02	0	0	0.09	0	0.49	0.22	0.89	0.01	0.6
425	SNP	SNP_sc15843_1860	LG02	0	0	0	0	0	0	0	0	0
426	SNP	SNP_Chr2_5198271	LG02	0	0	0	0	0	0	0	0	0
427	SNP	SNP_Chr2_6363155	LG02	0.12	0	0	0	0	0	0	0	0
428	SNP	SNP_Chr2_17717162	LG02	0	0	0	0	0	0	0	0	0
429	SNP	SNP_Chr2_20062406	LG02	0	0	0	0	0	0	0	0	0
430	SNP	SNP_Chr2_20343413	LG02	0	0	0	0	0	0	0	0	0
431	SNP	SNP_Chr2_21873345	LG02	0	0	0	0	0	0	0	0	0
432	SNP	SNP_Chr2_23517635	LG02	0.21	0	0	0	0	0	0	0	0
433	SNP	SNP_Chr2_24732665	LG02	0	0	0	0	0	0	0	0	0
434	SNP	SNP_Chr2_48602046	LG02	0	0	0	0	0	0	0	0	0
435	SNP	SNP_sc00046_2730389	LG02	0	0	0	0	0	0	0	0	0
436	SNP	SNP_sc00109_920172	LG02	0	0	0	0	0	0	0	0	0
437	SNP	SNP_sc00111_1068840	LG02	0	0	0	0	0	0	0	0	0
438	SNP	SNP_sc00111_1682418	LG02	0	0	0	0	0	0	0	0	0
439	SNP	SNP_sc00131_518808	LG02	0	0	0	0	0	0	0	0	0
440	SNP	SNP_sc00131_802582	LG02	0	0	0	0	0	0	0	0	0
441	SNP	SNP_sc00138_2068033	LG02	0	0	0	0	0	0	0	0	0
442	SNP	SNP_sc00144_108886	LG02	0	0	0	0	0	0	0	0	0
443	SNP	SNP_sc00144_339886	LG02	0.23	0.06	0.65	0.18	0.9	0.17	0.05	0.3	0
444	SNP	SNP_sc00326_289676	LG02	0	0	0	0	0	0	0	0	0
445	SNP	SNP_sc00349_521384	LG02	0	0	0	0	0	0	0	0	0
446	SNP	SNP_sc00854_214312	LG02	0	0	0	0	0	0	0	0	0
447	SNP	SNP_sc02049_24320	LG02	0	0	0	0	0	0	0	0	0
448	SNP	SNP_sc23638_527	LG02	0	0	0	0	0	0	0	0	0
449	SNP	SNP_sc27933_1854	LG02	0	0	0	0	0	0	0	0	0
450	SNP	SNP_sc34103_1774	LG02	0	0.18	0.05	0	0.47	0.09	0.47	0.03	0.66
451	SNP	SNP_Chr2_4506082	LG02	0	0	0	0	0	0	0	0	0
452	SNP	SNP_Chr2_5706755	LG02	0	0	0	0	0	0	0	0	0
453	SNP	SNP_Chr2_22071181	LG02	0	0	0	0	0	0	0	0	0
454	SNP	SNP_Chr2_23283308	LG02	0	0	0	0	0	0	0	0	0
455	SNP	SNP_Chr2_25937950	LG02	0	0	0	0	0	0	0	0	0
456	SNP	SNP_Chr2_28843947	LG02	0	0	0	0	0	0	0	0	0
457	SNP	SNP_Chr2_31021549	LG02	0	0	0	0	0	0	0	0	0
458	SNP	SNP_Chr2_31169023	LG02	0	0	0	0	0	0	0	0	0
459	SNP	SNP_Chr2_31649398	LG02	0	0	0	0	0	0	0	0	0
460	SNP	SNP_Chr2_42562463	LG02	0	0	0	0	0	0	0	0	0
461	SNP	SNP_Chr2_44612200	LG02	0	0	0	0	0	0	0	0	0
462	SNP	SNP_Chr2_48577808	LG02	0	0	0	0	0	0	0	0	0
463	SNP	SNP_Chr2_55419133	LG02	0	0	0	0	0	0	0	0	0
464	SNP	SNP_sc00046_2269153	LG02	0	0	0	0	0	0	0	0	0
465	SNP	SNP_sc00046_2295161	LG02	0	0	0	0	0	0	0	0	0
466	SNP	SNP_sc00111_253296	LG02	0	0	0	0	0	0	0	0	0
467	SNP	SNP_sc00111_1682443	LG02	0	0	0	0	0	0	0	0	0
468	SNP	SNP_sc00207_1311816	LG02	0	0	0	0	0	0	0	0	0
469	SNP	SNP_sc00252_280043	LG02	0	0	0	0	0	0	0	0	0
470	SNP	SNP_sc00326_295094	LG02	0	0	0	0	0	0	0	0	0
471	SNP	SNP_sc00854_214367	LG02	0	0	0	0	0	0	0	0	0
472	SNP	SNP_sc01896_9973	LG02	1.61	0.18	1.54	0.65	1.75	1.17	0.6	2.47	0.8
473	SNP	SNP_sc02137_53982	LG02	0	0	0	0	0	0	0	0	0
474	SNP	SNP_sc12630_1350	LG02	0.53	0.08	0.35	0.69	0.9	0.67	0.98	0.84	0.64
475	SNP	SNP_Chr2_24172094	LG02	0.23	0.02	0.25	0.03	0.02	1.05	0.31	1.78	0.1
476	SNP	SNP_Chr2_24172095	LG02	0	0	0	0	0	0	0	0	0
477	SNP	SNP_Chr2_28252177	LG02	0	0	0	0	0	0	0	0	0
478	SNP	SNP_Chr2_29499185	LG02	0	0	0	0	0	0	0	0	0
479	SNP	SNP_Chr2_40714146	LG02	0	0	0	0	0	0	0	0	0
480	SNP	SNP_Chr2_43741088	LG02	0	0	0	0	0	0	0	0	0
481	SNP	SNP_Chr2_44437364	LG02	0	0	0	0	0	0	0	0	0
482	SNP	SNP_Chr2_44612130	LG02	0	0	0	0	0	0	0	0	0
483	SNP	SNP_sc00044_627238	LG02	0	0	0	0	0	0	0	0	0
484	SNP	SNP_sc00044_632958	LG02	0.21	0.09	0	0.07	0	0.11	0.02	0.32	0.11
485	SNP	SNP_sc00046_1472354	LG02	1	0.22	0.56	0.16	0.67	0.36	0.55	0.57	0.26
486	SNP	SNP_sc00046_1582454	LG02	0.97	0.11	1.07	0.44	1.47	1.21	0.81	2.31	1.24
487	SNP	SNP_sc00046_2638288	LG02	0	0	0	0	0	0	0	0	0
488	SNP	SNP_sc01512_166411	LG02	0	0	0	0	0	0	0	0	0
489	SNP	SNP_sc01896_9999	LG02	1.61	0.28	1.13	0.4	1.33	1.14	0.61	2.3	0.62
490	SNP	SNP_sc32743_2149	LG02	0	0	0	0	0	0	0	0	0
491	SNP	SNP_Chr2_606217	LG02	0	0	0	0	0	0	0	0	0
492	SNP	SNP_Chr2_4527818	LG02	0	0	0	0	0	0	0	0	0
493	SNP	SNP_Chr2_19741379	LG02	0.12	0	0	0	0	0	0	0	0
494	SNP	SNP_Chr2_24890343	LG02	0	0	0	0	0	0	0	0	0
495	SNP	SNP_Chr2_25925765	LG02	0	0	0	0	0	0	0	0	0
496	SNP	SNP_Chr2_26711537	LG02	0	0	0	0	0	0	0	0	0
497	SNP	SNP_Chr2_37666108	LG02	0	0	0	0	0	0	0	0	0
498	SNP	SNP_Chr2_37802100	LG02	0	0	0	0	0	0	0	0	0
499	SNP	SNP_Chr2_41818358	LG02	0	0	0	0	0	0	0	0	0
500	SNP	SNP_Chr2_48938678	LG02	0	0	0	0	0	0	0	0	0
501	SNP	SNP_Chr2_52843103	LG02	0	0	0	0	0	0	0	0	0
502	SNP	SNP_Chr2_53188473	LG02	0	0	0	0	0	0	0	0	0
503	SNP	SNP_Chr2_55885305	LG02	0	0	0	0	0	0	0	0	0
504	SNP	SNP_Chr2_57946983	LG02	0	0	0	0	0	0	0	0	0
505	SNP	SNP_Chr2_61090671	LG02	0	0	0	0	0	0	0	0	0
506	SNP	SNP_sc00044_3772859	LG02	0	0	0	0	0	0	0	0	0
507	SNP	SNP_sc00046_2638253	LG02	0	0	0.09	0	0.48	0.22	0.89	0.01	0.6
508	SNP	SNP_sc00046_3793915	LG02	0	0	0	0	0	0	0	0	0
509	SNP	SNP_sc00138_2068369	LG02	0	0	0	0	0	0	0	0	0
510	SNP	SNP_sc00211_575439	LG02	0	0	0	0	0	0	0	0	0
511	SNP	SNP_sc00212_475553	LG02	0	0	0	0	0	0	0	0	0
512	SNP	SNP_sc00229_916540	LG02	0	0	0	0	0	0	0	0	0
513	SNP	SNP_sc00376_429365	LG02	0	0	0	0	0	0	0	0	0
514	SNP	SNP_sc00467_345697	LG02	0.79	0.1	0.94	0.37	1.39	1.13	0.79	2.2	1.29
515	SNP	SNP_sc00494_219300	LG02	0	0	0	0	0	0	0	0	0
516	SNP	SNP_sc00632_121124	LG02	0	0	0	0	0	0	0	0	0
517	SNP	SNP_sc01512_166100	LG02	0	0	0	0	0	0	0	0	0
518	SNP	SNP_sc01512_166127	LG02	0	0	0	0	0	0	0	0	0
519	SNP	SNP_sc08072_152	LG02	0	0	0	0	0	0	0	0	0
520	SNP	SNP_sc12372_2709	LG02	0	0	0	0	0	0	0	0	0
521	SNP	SNP_Chr2_606992	LG02	0.04	0	0	0	0	0	0	0	0
522	SNP	SNP_Chr2_607038	LG02	0.04	0.06	0.21	0.54	0.39	0	0	0.01	0.02
523	SNP	SNP_Chr2_5446370	LG02	0	0	0	0	0	0	0	0	0
524	SNP	SNP_Chr2_21174639	LG02	0	0	0	0	0	0	0	0	0
525	SNP	SNP_Chr2_23976126	LG02	0	0	0	0	0	0	0	0	0
526	SNP	SNP_Chr2_28340264	LG02	0	0	0	0	0	0	0	0	0
527	SNP	SNP_Chr2_30061831	LG02	0	0	0	0	0	0	0	0	0
528	SNP	SNP_Chr2_31169051	LG02	0	0	0	0	0	0	0	0	0
529	SNP	SNP_Chr2_32172797	LG02	0	0	0	0	0	0	0	0	0
530	SNP	SNP_Chr2_44436881	LG02	0	0.03	0.34	0	0.12	0.02	0.07	0.11	0.74
531	SNP	SNP_Chr2_44612175	LG02	0	0	0	0	0	0	0	0	0
532	SNP	SNP_Chr2_44616229	LG02	0	0	0	0	0	0	0	0	0
533	SNP	SNP_Chr2_48938712	LG02	0	0	0	0	0	0	0	0	0
534	SNP	SNP_Chr2_48938733	LG02	0	0.08	0.07	0.04	0	0	0	0.01	0.59
535	SNP	SNP_Chr2_55162584	LG02	0	0	0	0	0	0	0	0	0
536	SNP	SNP_Chr2_55424141	LG02	0	0	0	0	0	0	0	0	0
537	SNP	SNP_Chr2_56839723	LG02	0	0	0	0	0	0	0	0	0
538	SNP	SNP_Chr2_65307128	LG02	0	0	0	0	0	0	0	0	0
539	SNP	SNP_Chr2_65307157	LG02	0	0	0	0	0	0	0	0	0
540	SNP	SNP_sc00044_2033682	LG02	0	0	0	0	0	0	0	0	0
541	SNP	SNP_sc00138_2068002	LG02	0	0	0	0	0	0	0	0	0
542	SNP	SNP_sc00218_831399	LG02	0	0	0	0	0	0	0	0	0
543	SNP	SNP_sc00218_831469	LG02	0	0	0	0	0	0	0	0	0
544	SNP	SNP_sc00390_481119	LG02	0	0	0	0	0	0	0	0	0
545	SNP	SNP_sc01769_108003	LG02	0	0	0	0	0	0	0	0	0
546	SNP	SNP_sc02491_35675	LG02	0	0	0	0	0	0	0	0	0
547	SNP	SNP_sc14533_1921	LG02	0	0	0	0	0	0	0	0	0
548	IND	IND_Chr2_16758052	LG02	0	0	0	0	0	0	0	0	0
549	IND	IND_Chr2_1156102	LG02	0	0	0	0	0	0	0	0	0
550	IND	IND_Chr2_52698573	LG02	0	0	0	0	0	0	0	0	0
551	IND	IND_Chr2_23983979	LG02	0	0	0	0	0	0	0	0	0
552	IND	IND_Chr2_41817919	LG02	0	0	0	0	0	0	0	0	0
553	IND	IND_sc00046_619483	LG02	1.02	0.26	1.07	0.39	1.54	1.29	0.95	2.27	1.34
554	IND	IND_sc00335_394646	LG02	0	0	0	0	0	0	0	0	0
555	IND	IND_Chr2_5268824	LG02	0	0	0	0	0	0	0	0	0
556	IND	IND_Chr2_15094243	LG02	0	0	0	0	0	0	0	0	0
557	IND	IND_Chr2_22168037	LG02	0	0	0	0	0	0	0	0	0
558	IND	IND_Chr2_33668054	LG02	0	0	0	0	0	0	0	0	0
559	IND	IND_Chr2_55186796	LG02	0	0	0	0	0	0	0	0	0
560	IND	IND_Chr2_58801616	LG02	0	0	0	0	0	0	0	0	0
561	IND	IND_Chr2_59108813	LG02	0	0	0	0	0	0	0	0	0
562	IND	IND_sc00046_3777078	LG02	0.39	0.05	0.85	0.15	0.21	1.25	0.25	2.29	0.1
563	IND	IND_Chr2_44498133	LG02	0	0	0	0	0	0	0	0	0
564	IND	IND_Chr2_56839708	LG02	0	0	0	0	0	0	0	0	0
565	IND	IND_sc00044_2034150	LG02	0	0	0	0	0	0	0	0	0
566	IND	IND_sc00207_1311861	LG02	0	0	0	0	0	0	0	0	0
567	IND	IND_sc08531_3107	LG02	0.98	0.1	1.05	0.35	1.39	1.2	0.81	2.29	1.26
568	IND	IND_Chr2_1952367	LG02	0	0	0.01	0.11	0.08	0.02	0.07	0.01	0
569	IND	IND_Chr2_15869758	LG02	0	0	0	0	0	0	0	0	0
570	IND	IND_Chr2_23517609	LG02	0	0	0	0	0	0	0	0	0
571	IND	IND_sc00212_187669	LG02	0	0	0	0	0	0	0	0	0
572	IND	IND_sc19761_782	LG02	0	0	0	0	0	0	0	0	0
573	IND	IND_Chr2_21568214	LG02	0	0	0	0	0	0	0	0	0
574	IND	IND_Chr2_32172753	LG02	0	0	0	0	0	0	0	0	0
575	IND	IND_sc00046_622532	LG02	0	0	0	0	0	0	0	0	0
576	IND	IND_sc00940_121400	LG02	0	0	0	0	0	0	0	0	0
577	IND	IND_Chr2_28094915	LG02	0	0	0	0	0	0	0	0	0
578	IND	IND_Chr2_56118370	LG02	0	0	0	0	0	0	0	0	0
579	IND	IND_sc00044_1188991	LG02	0	0	0	0	0	0	0	0	0
580	IND	IND_sc03692_4050	LG02	0	0	0	0	0	0	0	0	0
581	IND	IND_Chr2_9095489	LG02	0	0	0	0	0	0	0	0	0
582	IND	IND_Chr2_57220268	LG02	0	0	0	0	0	0	0	0	0
583	IND	IND_sc00244_349390	LG02	0	0	0	0	0	0	0	0	0
584	IND	IND_Chr2_21044009	LG02	0	0	0	0	0	0	0	0	0
585	IND	IND_Chr2_65307126	LG02	0	0	0	0	0	0	0	0	0
586	IND	IND_Chr2_5532981	LG02	0	0	0	0	0	0	0	0	0
587	IND	IND_sc00068_598900	LG02	0	0	0	0	0	0	0	0	0
588	IND	IND_sc00229_447509	LG02	0	0	0	0	0	0	0	0	0
589	IND	IND_sc00977_220059	LG02	0	0	0	0	0	0	0	0	0
590	SNP	SNP_Chr3_13387704	LG03	0	0	0	0	0	0	0	0	0
591	SNP	SNP_Chr3_57905093	LG03	0	0	0	0	0	0	0	0	0
592	SNP	SNP_sc01670_9175	LG03	0	0	0	0	0	0	0	0	0
593	SNP	SNP_sc16109_1427	LG03	0	0	0	0	0	0	0	0	0
594	SNP	SNP_Chr3_12528363	LG03	0	0	0	0	0	0	0	0	0
595	SNP	SNP_Chr3_25135894	LG03	0	0	0	0	0	0	0	0	0
596	SNP	SNP_Chr3_28093262	LG03	0	0	0	0	0	0	0	0	0
597	SNP	SNP_Chr3_42026014	LG03	0	0	0	0	0	0	0	0	0
598	SNP	SNP_Chr3_50307438	LG03	0	0	0	0	0	0	0	0	0
599	SNP	SNP_Chr3_51845829	LG03	0	0	0	0	0	0	0	0	0
600	SNP	SNP_sc00301_447056	LG03	0	0	0	0	0	0	0	0	0
601	SNP	SNP_sc01777_103081	LG03	0	0	0	0	0	0	0	0	0
602	SNP	SNP_sc01793_64532	LG03	0	0	0	0	0	0	0	0	0
603	SNP	SNP_sc02630_25798	LG03	0	0	0	0	0	0	0	0	0
604	SNP	SNP_sc09802_1867	LG03	0	0	0	0	0	0	0	0	0
605	SNP	SNP_Chr3_4991309	LG03	0	0	0	0	0	0	0	0	0
606	SNP	SNP_Chr3_7787186	LG03	0	0	0	0	0	0	0	0	0
607	SNP	SNP_Chr3_20212138	LG03	0	0	0	0	0	0	0	0	0
608	SNP	SNP_Chr3_22079225	LG03	0	0	0	0	0	0	0	0	0
609	SNP	SNP_Chr3_34766514	LG03	0	0	0	0	0	0	0	0	0
610	SNP	SNP_Chr3_34931175	LG03	0	0	0	0	0	0	0	0	0
611	SNP	SNP_Chr3_50549729	LG03	0	0	0	0	0	0	0	0	0
612	SNP	SNP_Chr3_51845457	LG03	0	0	0	0	0	0	0	0	0
613	SNP	SNP_Chr3_58464406	LG03	0	0	0	0	0	0	0	0	0
614	SNP	SNP_Chr3_60021139	LG03	0	0	0	0	0	0	0	0	0
615	SNP	SNP_Chr3_60021153	LG03	0	0	0	0	0	0	0	0	0
616	SNP	SNP_sc00260_220418	LG03	0	0	0	0	0	0	0	0	0
617	SNP	SNP_sc00260_563600	LG03	0	0	0	0	0	0	0	0	0
618	SNP	SNP_sc00616_170462	LG03	0	0	0	0	0	0	0	0	0
619	SNP	SNP_sc00807_151390	LG03	0	0	0	0	0	0	0	0	0
620	SNP	SNP_sc00824_221161	LG03	0	0	0	0	0	0	0	0	0
621	SNP	SNP_sc01603_62720	LG03	0	0	0	0	0	0	0	0	0
622	SNP	SNP_sc04498_6166	LG03	0	0	0	0	0	0	0	0	0
623	SNP	SNP_sc19153_2398	LG03	0	0	0	0	0	0	0	0	0
624	SNP	SNP_sc22119_181	LG03	0	0.33	0	0.06	0.16	0.01	0	0.01	0.14
625	SNP	SNP_Chr3_6592649	LG03	0	0	0	0	0	0	0	0	0
626	SNP	SNP_Chr3_15357579	LG03	0	0	0	0	0	0	0	0	0
627	SNP	SNP_Chr3_19586828	LG03	0	0	0	0	0	0	0	0	0
628	SNP	SNP_Chr3_31604013	LG03	0	0	0	0	0	0	0	0	0
629	SNP	SNP_Chr3_34766522	LG03	0.05	0	0	0	0	0	0	0	0
630	SNP	SNP_Chr3_38845322	LG03	0	0	0	0	0	0	0	0	0
631	SNP	SNP_Chr3_41319172	LG03	0	0	0	0	0	0	0	0	0
632	SNP	SNP_Chr3_42193000	LG03	0	0	0	0	0	0	0	0	0
633	SNP	SNP_Chr3_44406484	LG03	0	0	0	0	0	0	0	0	0
634	SNP	SNP_Chr3_50351798	LG03	0	0	0	0	0	0	0	0	0
635	SNP	SNP_Chr3_52434590	LG03	0	0	0	0	0	0	0	0	0
636	SNP	SNP_sc00260_88629	LG03	0	0	0	0	0	0	0	0	0
637	SNP	SNP_sc00260_220439	LG03	0.02	0	0	0	0	0	0	0	0
638	SNP	SNP_sc00807_151004	LG03	0	0	0	0	0	0	0	0	0
639	SNP	SNP_sc00896_11727	LG03	0	0	0	0	0	0	0	0	0
640	SNP	SNP_sc00926_71716	LG03	0	0	0	0	0	0	0	0	0
641	SNP	SNP_sc00939_219446	LG03	0	0	0	0	0	0	0	0	0
642	SNP	SNP_sc01197_126813	LG03	0	0	0	0	0	0	0	0	0
643	SNP	SNP_sc01301_75724	LG03	0	0	0	0	0	0	0	0	0
644	SNP	SNP_sc01777_92363	LG03	0	0	0	0	0	0	0	0	0
645	SNP	SNP_sc01798_46409	LG03	0	0	0	0	0	0	0	0	0
646	SNP	SNP_sc01980_56012	LG03	0	0	0	0	0	0	0	0	0
647	SNP	SNP_sc02100_6847	LG03	0	0	0	0	0	0	0	0	0
648	SNP	SNP_sc02250_63476	LG03	0	0	0	0	0	0	0	0	0
649	SNP	SNP_sc02562_32901	LG03	0	0	0	0	0	0	0	0	0
650	SNP	SNP_sc25319_1233	LG03	0	0	0	0	0	0	0	0	0
651	SNP	SNP_sc27605_996	LG03	0	0	0	0	0	0	0	0	0
652	SNP	SNP_Chr3_25637718	LG03	0.01	0	0	0	0	0	0	0	0
653	SNP	SNP_Chr3_33443942	LG03	0	0	0	0	0	0	0	0	0
654	SNP	SNP_Chr3_34567769	LG03	0	0	0	0	0	0	0	0	0
655	SNP	SNP_Chr3_35531692	LG03	0	0	0	0	0	0	0	0	0
656	SNP	SNP_Chr3_35662747	LG03	0	0	0	0	0	0	0	0	0
657	SNP	SNP_Chr3_40265333	LG03	0	0	0	0	0	0	0	0	0
658	SNP	SNP_Chr3_49580912	LG03	0	0	0	0	0	0	0	0	0
659	SNP	SNP_Chr3_50351862	LG03	0	0	0	0	0	0	0	0	0
660	SNP	SNP_Chr3_51457395	LG03	0.89	0.78	0	0.1	0.27	0.02	0.03	0.07	0.29
661	SNP	SNP_sc00260_220759	LG03	0	0	0	0	0	0	0	0	0
662	SNP	SNP_sc00260_220818	LG03	0	0	0	0	0	0	0	0	0
663	SNP	SNP_sc01793_64926	LG03	0	0	0	0	0	0	0	0	0
664	SNP	SNP_sc02250_1692	LG03	0	0	0	0	0	0	0	0	0
665	SNP	SNP_sc02603_29884	LG03	0	0	0	0	0	0	0	0	0
666	SNP	SNP_sc02662_34778	LG03	0	0	0	0	0	0	0	0	0
667	SNP	SNP_sc02970_10684	LG03	0	0	0	0	0	0	0	0	0
668	SNP	SNP_sc05152_3393	LG03	0	0	0	0	0	0	0	0	0
669	SNP	SNP_sc05646_185	LG03	0	0	0	0	0	0	0	0	0
670	SNP	SNP_sc17677_1484	LG03	0	0	0	0	0	0	0	0	0
671	SNP	SNP_Chr3_604079	LG03	0	0	0	0	0	0	0	0	0
672	SNP	SNP_Chr3_6132602	LG03	0	0	0	0	0	0	0	0	0
673	SNP	SNP_Chr3_6133053	LG03	0	0	0	0	0	0	0	0	0
674	SNP	SNP_Chr3_13729020	LG03	0	0	0	0	0	0	0	0	0
675	SNP	SNP_Chr3_18673236	LG03	0	0	0	0	0	0	0	0	0
676	SNP	SNP_Chr3_23021663	LG03	0	0	0	0	0	0	0	0	0
677	SNP	SNP_Chr3_24715874	LG03	0	0	0	0	0	0	0	0	0
678	SNP	SNP_Chr3_25637701	LG03	0	0	0	0	0	0	0	0	0
679	SNP	SNP_Chr3_27605263	LG03	0	0	0	0	0	0	0	0	0
680	SNP	SNP_Chr3_29166142	LG03	0	0	0	0	0	0	0	0	0
681	SNP	SNP_Chr3_34567349	LG03	0	0	0	0	0	0	0	0	0
682	SNP	SNP_Chr3_34567373	LG03	0	0	0	0	0	0	0	0	0
683	SNP	SNP_Chr3_50623616	LG03	0	0	0	0	0	0	0	0	0
684	SNP	SNP_Chr3_51845414	LG03	0	0	0	0	0	0	0	0	0
685	SNP	SNP_sc00260_220380	LG03	0	0	0	0	0	0	0	0	0
686	SNP	SNP_sc00285_529127	LG03	0	0	0	0	0	0	0	0	0
687	SNP	SNP_sc00416_220087	LG03	0	0	0	0	0	0	0	0	0
688	SNP	SNP_sc00807_149969	LG03	0	0	0	0	0	0	0	0	0
689	SNP	SNP_sc00807_151441	LG03	0	0	0	0	0	0	0	0	0
690	SNP	SNP_sc00896_109710	LG03	0	0.26	0.01	0.05	0.17	0.06	0.01	0.06	0.18
691	SNP	SNP_sc01341_33125	LG03	0	0	0	0	0	0	0	0	0
692	SNP	SNP_sc01347_35604	LG03	0	0	0	0	0	0	0	0	0
693	SNP	SNP_sc01518_81357	LG03	0	0	0	0	0	0	0	0	0
694	SNP	SNP_sc01560_57331	LG03	0	0	0	0	0	0	0	0	0
695	SNP	SNP_sc01603_62759	LG03	0.33	0	0	0	0	0	0	0	0
696	SNP	SNP_sc01980_55970	LG03	0	0	0	0	0	0	0	0	0
697	SNP	SNP_sc01980_108787	LG03	0	0	0	0	0	0	0	0	0
698	SNP	SNP_sc01999_99745	LG03	0	0	0	0	0	0	0	0	0
699	SNP	SNP_sc02603_29854	LG03	0	0	0	0	0	0	0	0	0
700	SNP	SNP_sc03007_28284	LG03	0	0	0	0	0	0	0	0	0
701	SNP	SNP_sc05152_3418	LG03	0	0	0	0	0	0	0	0	0
702	SNP	SNP_sc10918_1756	LG03	0	0	0	0	0	0	0	0	0
703	SNP	SNP_sc19153_2366	LG03	0	0	0	0	0	0	0	0	0
704	SNP	SNP_sc19153_2403	LG03	0	0	0	0	0	0	0	0	0
705	SNP	SNP_sc23028_2717	LG03	0	0	0	0	0	0	0	0	0
706	SNP	SNP_Chr3_6799447	LG03	0	0	0	0	0	0	0	0	0
707	SNP	SNP_Chr3_12184298	LG03	0	0	0	0	0	0	0	0	0
708	SNP	SNP_Chr3_17289675	LG03	0.1	0	0	0	0	0	0	0	0
709	SNP	SNP_Chr3_19586423	LG03	0	0	0	0	0	0	0	0	0
710	SNP	SNP_Chr3_23920612	LG03	0	0	0	0	0	0	0	0	0
711	SNP	SNP_Chr3_24679555	LG03	0	0	0	0	0	0	0	0	0
712	SNP	SNP_Chr3_25073754	LG03	0	0	0	0	0	0	0	0	0
713	SNP	SNP_Chr3_25638109	LG03	0	0	0	0	0	0	0	0	0
714	SNP	SNP_Chr3_31604463	LG03	0	0	0	0	0	0	0	0	0
715	SNP	SNP_Chr3_33934673	LG03	0	0	0	0	0	0	0	0	0
716	SNP	SNP_Chr3_35489411	LG03	0	0	0	0	0	0	0	0	0
717	SNP	SNP_Chr3_40197824	LG03	0.02	0.17	0.01	0.36	0.21	0.04	0	0.03	0.4
718	SNP	SNP_Chr3_46941480	LG03	0	0	0	0	0	0	0	0	0
719	SNP	SNP_Chr3_48850783	LG03	0	0	0	0	0	0	0	0	0
720	SNP	SNP_Chr3_50623214	LG03	0	0	0	0	0	0	0	0	0
721	SNP	SNP_sc00461_304659	LG03	0	0	0	0	0	0	0	0	0
722	SNP	SNP_sc00933_87133	LG03	0	0	0	0	0	0	0	0	0
723	SNP	SNP_sc01518_80925	LG03	0	0	0	0	0	0	0	0	0
724	SNP	SNP_sc01988_20776	LG03	0	0.14	0.01	0.04	0.24	0.08	0.01	0.09	0.27
725	SNP	SNP_sc02058_100885	LG03	0	0	0	0	0	0	0	0	0
726	SNP	SNP_sc02662_35177	LG03	0	0	0	0	0	0	0	0	0
727	SNP	SNP_sc03007_28731	LG03	0	0	0	0	0	0	0	0	0
728	SNP	SNP_sc03959_20409	LG03	0	0	0	0	0	0	0	0	0
729	SNP	SNP_sc04498_6146	LG03	0	0	0	0	0	0	0	0	0
730	SNP	SNP_sc06151_19864	LG03	0	0	0	0	0	0	0	0	0
731	SNP	SNP_sc06351_5750	LG03	0	0	0	0	0	0	0	0	0
732	SNP	SNP_sc10184_3812	LG03	0	0	0	0	0	0	0	0	0
733	SNP	SNP_sc22219_1235	LG03	0	0	0	0	0	0	0	0	0
734	SNP	SNP_sc24340_3761	LG03	0.36	0	0	0	0	0	0	0	0
735	SNP	SNP_Chr3_13170338	LG03	0	0	0	0	0	0	0	0	0
736	SNP	SNP_Chr3_15104893	LG03	0	0	0	0	0	0	0	0	0
737	SNP	SNP_Chr3_29337309	LG03	0	0	0	0	0	0	0	0	0
738	SNP	SNP_Chr3_35035880	LG03	0	0	0	0	0	0	0	0	0
739	SNP	SNP_Chr3_37613503	LG03	0	0	0	0	0	0	0	0	0
740	SNP	SNP_Chr3_38283423	LG03	0	0	0	0	0	0	0	0	0
741	SNP	SNP_Chr3_39537386	LG03	0	0	0	0	0	0	0	0	0
742	SNP	SNP_Chr3_40985775	LG03	0	0	0	0	0	0	0	0	0
743	SNP	SNP_Chr3_41494976	LG03	0	0	0	0	0	0	0	0	0
744	SNP	SNP_Chr3_46265812	LG03	0	0	0	0	0	0	0	0	0
745	SNP	SNP_Chr3_49400848	LG03	0	0	0	0	0	0	0	0	0
746	SNP	SNP_Chr3_51066337	LG03	0	0	0	0	0	0	0	0	0
747	SNP	SNP_Chr3_51151989	LG03	0	0	0	0	0	0	0	0	0
748	SNP	SNP_Chr3_55604894	LG03	0	0	0	0	0	0	0	0	0
749	SNP	SNP_Chr3_57905949	LG03	0	0	0	0	0	0	0	0	0
750	SNP	SNP_sc00250_687180	LG03	0	0	0	0	0	0	0	0	0
751	SNP	SNP_sc00343_818581	LG03	0.35	0.33	0	0.07	0.18	0.01	0	0.01	0.14
752	SNP	SNP_sc00343_818958	LG03	0	0.77	0.01	0.11	0.12	0.12	0	0.18	0.08
753	SNP	SNP_sc00625_316785	LG03	0	0	0	0	0	0	0	0	0
754	SNP	SNP_sc00761_265898	LG03	0	0	0	0	0	0	0	0	0
755	SNP	SNP_sc01080_56713	LG03	0	0	0	0	0	0	0	0	0
756	SNP	SNP_sc01204_22961	LG03	0	0	0	0	0	0	0	0	0
757	SNP	SNP_sc01279_149464	LG03	0	0	0	0	0	0	0	0	0
758	SNP	SNP_sc01301_36950	LG03	0	0	0	0	0	0	0	0	0
759	SNP	SNP_sc01341_191126	LG03	0	0	0	0	0	0	0	0	0
760	SNP	SNP_sc01760_54455	LG03	0	0	0	0	0	0	0	0	0
761	SNP	SNP_sc01777_91876	LG03	0	0	0	0	0	0	0	0	0
762	SNP	SNP_sc01777_99196	LG03	0	0.58	0	0.09	0.23	0	0.03	0.01	0.28
763	SNP	SNP_sc02662_37100	LG03	0	0	0	0	0	0	0	0	0
764	SNP	SNP_sc02711_20386	LG03	0	0	0	0	0	0	0	0	0
765	SNP	SNP_sc03273_37390	LG03	0	0	0	0	0	0	0	0	0
766	SNP	SNP_sc06151_19429	LG03	0	0	0	0	0	0	0	0	0
767	SNP	SNP_sc10918_1800	LG03	0	0	0	0	0	0	0	0	0
768	SNP	SNP_sc12659_2624	LG03	0	0	0	0	0	0	0	0	0
769	SNP	SNP_sc33724_1729	LG03	0.28	0	0	0	0	0	0	0	0
770	SNP	SNP_Chr3_1002398	LG03	0.32	0	0	0	0	0	0	0	0
771	SNP	SNP_Chr3_26673412	LG03	0	0	0	0	0	0	0	0	0
772	SNP	SNP_Chr3_33166513	LG03	0	0	0	0	0	0	0	0	0
773	SNP	SNP_Chr3_33934717	LG03	0	0	0	0	0	0	0	0	0
774	SNP	SNP_Chr3_35637276	LG03	0	0	0	0	0	0	0	0	0
775	SNP	SNP_Chr3_35824348	LG03	0	0	0	0	0	0	0	0	0
776	SNP	SNP_Chr3_45382539	LG03	0	0	0	0	0	0	0	0	0
777	SNP	SNP_Chr3_46189466	LG03	0	0	0	0	0	0	0	0	0
778	SNP	SNP_Chr3_46583675	LG03	0	0	0	0	0	0	0	0	0
779	SNP	SNP_Chr3_47249412	LG03	0	0	0	0	0	0	0	0	0
780	SNP	SNP_Chr3_52897817	LG03	0	0	0	0	0	0	0	0	0
781	SNP	SNP_Chr3_55136199	LG03	0	0	0	0	0	0	0	0	0
782	SNP	SNP_sc00317_85230	LG03	0	0	0	0	0	0	0	0	0
783	SNP	SNP_sc00317_332354	LG03	0	0	0	0	0	0	0	0	0
784	SNP	SNP_sc01204_197100	LG03	0	0	0	0	0	0	0	0	0
785	SNP	SNP_sc01219_254250	LG03	0	0	0	0	0	0	0	0	0
786	SNP	SNP_sc01279_49734	LG03	0	0	0	0	0	0	0	0	0
787	SNP	SNP_sc01489_22278	LG03	0	0	0	0	0	0	0	0	0
788	SNP	SNP_sc02630_858	LG03	0	0	0	0	0	0	0	0	0
789	SNP	SNP_sc04101_7450	LG03	0	0	0	0	0	0	0	0	0
790	SNP	SNP_sc04260_29179	LG03	0	0	0	0	0	0	0	0	0
791	SNP	SNP_sc05685_17171	LG03	0	0	0	0	0	0	0	0	0
792	SNP	SNP_sc06151_19447	LG03	0	0	0	0	0	0	0	0	0
793	SNP	SNP_sc12612_603	LG03	0	0	0	0	0	0	0	0	0
794	SNP	SNP_sc27107_712	LG03	0	0	0	0	0	0	0	0	0
795	SNP	SNP_Chr3_5371584	LG03	0	0	0	0	0	0	0	0	0
796	SNP	SNP_Chr3_6941423	LG03	0	0	0	0	0	0	0	0	0
797	SNP	SNP_Chr3_13169937	LG03	0	0	0	0	0	0	0	0	0
798	SNP	SNP_Chr3_21375381	LG03	0	0	0	0	0	0	0	0	0
799	SNP	SNP_Chr3_24742899	LG03	0	0	0	0	0	0	0	0	0
800	SNP	SNP_Chr3_34766121	LG03	0.05	0	0	0	0	0	0	0	0
801	SNP	SNP_Chr3_35888627	LG03	0	0	0	0	0	0	0	0	0
802	SNP	SNP_Chr3_36402553	LG03	0	0	0	0	0	0	0	0	0
803	SNP	SNP_Chr3_37139449	LG03	0	0	0	0	0	0	0	0	0
804	SNP	SNP_Chr3_45394238	LG03	0	0	0	0	0	0	0	0	0
805	SNP	SNP_Chr3_47543658	LG03	0	0	0	0	0	0	0	0	0
806	SNP	SNP_Chr3_51523523	LG03	0	0	0	0	0	0	0	0	0
807	SNP	SNP_Chr3_58052933	LG03	0	0	0	0	0	0	0	0	0
808	SNP	SNP_Chr3_58590126	LG03	0	0	0	0	0	0	0	0	0
809	SNP	SNP_sc00250_687191	LG03	0	0	0	0	0	0	0	0	0
810	SNP	SNP_sc00250_864800	LG03	0	0	0	0	0	0	0	0	0
811	SNP	SNP_sc00343_818584	LG03	0	0	0	0	0	0	0	0	0
812	SNP	SNP_sc00417_300154	LG03	0	0	0	0	0	0	0	0	0
813	SNP	SNP_sc00518_326464	LG03	0	0	0	0	0	0	0	0	0
814	SNP	SNP_sc00625_27717	LG03	0	0	0	0	0	0	0	0	0
815	SNP	SNP_sc00729_145306	LG03	0	0	0	0	0	0	0	0	0
816	SNP	SNP_sc01126_163921	LG03	0	0	0	0	0	0	0	0	0
817	SNP	SNP_sc01301_35558	LG03	0	0	0	0	0	0	0	0	0
818	SNP	SNP_sc01518_90242	LG03	0	0	0	0	0	0	0	0	0
819	SNP	SNP_sc01574_44637	LG03	0	0	0	0	0	0	0	0	0
820	SNP	SNP_sc02100_66993	LG03	0	0	0	0	0	0	0	0	0
821	SNP	SNP_sc02660_47553	LG03	0	0	0	0	0	0	0	0	0
822	SNP	SNP_sc03273_28154	LG03	0	0	0	0	0	0	0	0	0
823	SNP	SNP_sc18687_274	LG03	0	0	0	0	0	0	0	0	0
824	SNP	SNP_sc28273_1186	LG03	0	0	0	0	0	0	0	0	0
825	SNP	SNP_Chr3_25638061	LG03	0	0	0	0	0	0	0	0	0
826	SNP	SNP_Chr3_33374108	LG03	0	0	0	0	0	0	0	0	0
827	SNP	SNP_Chr3_38211115	LG03	0	0.02	0.02	0	0.23	0.36	0.27	0.42	0.17
828	SNP	SNP_Chr3_40197836	LG03	0	0	0	0	0	0	0	0	0
829	SNP	SNP_Chr3_44371419	LG03	0	0.37	0	0.02	0.12	0	0.02	0.02	0.21
830	SNP	SNP_Chr3_50207778	LG03	0	0	0	0	0	0	0	0	0
831	SNP	SNP_Chr3_50624805	LG03	0	0	0	0	0	0	0	0	0
832	SNP	SNP_Chr3_55814643	LG03	0	0	0	0	0	0	0	0	0
833	SNP	SNP_Chr3_55814667	LG03	0	0.22	0.11	0	0.05	1	0.17	1.98	0.01
834	SNP	SNP_Chr3_59100550	LG03	0	0	0	0	0	0	0	0	0
835	SNP	SNP_sc00296_876890	LG03	0	0	0	0	0	0	0	0	0
836	SNP	SNP_sc00413_284018	LG03	0	0	0	0	0	0	0	0	0
837	SNP	SNP_sc00616_93778	LG03	0	0	0	0	0	0	0	0	0
838	SNP	SNP_sc00616_447385	LG03	0	0	0	0	0	0	0	0	0
839	SNP	SNP_sc01341_143446	LG03	0	0	0	0	0	0	0	0	0
840	SNP	SNP_sc01560_57294	LG03	0	0	0	0	0	0	0	0	0
841	SNP	SNP_sc02115_1244	LG03	0	0	0	0	0	0	0	0	0
842	SNP	SNP_sc03333_30849	LG03	0	0	0	0	0	0	0	0	0
843	SNP	SNP_sc03649_31159	LG03	0	0	0	0	0	0	0	0	0
844	SNP	SNP_Chr3_1245208	LG03	0	0	0	0	0	0	0	0	0
845	SNP	SNP_Chr3_2723618	LG03	0	0	0	0	0	0	0	0	0
846	SNP	SNP_Chr3_17921502	LG03	0	0	0	0	0	0	0	0	0
847	SNP	SNP_Chr3_21375385	LG03	0	0	0	0	0	0	0	0	0
848	SNP	SNP_Chr3_34766498	LG03	0	0	0	0	0	0	0	0	0
849	SNP	SNP_Chr3_57905966	LG03	0	0	0	0	0	0	0	0	0
850	SNP	SNP_sc00413_450685	LG03	0	0	0	0	0	0	0	0	0
851	SNP	SNP_sc00416_146489	LG03	0	0	0	0	0	0	0	0	0
852	SNP	SNP_sc00624_124431	LG03	0.42	0	0	0	0	0	0	0	0
853	SNP	SNP_sc00624_133558	LG03	0	0	0	0	0	0	0	0	0
854	SNP	SNP_sc00761_202427	LG03	0	0	0	0	0	0	0	0	0
855	SNP	SNP_sc01301_36881	LG03	0	0	0	0	0	0	0	0	0
856	SNP	SNP_sc01518_70765	LG03	0	0	0	0	0	0	0	0	0
857	SNP	SNP_sc01777_84254	LG03	0	0	0	0	0	0	0	0	0
858	SNP	SNP_sc02516_9615	LG03	0	0	0	0	0	0	0	0	0
859	SNP	SNP_sc02516_15332	LG03	0	0.2	0.05	0.01	0.1	0.15	0.01	0.19	0.18
860	SNP	SNP_sc02660_47574	LG03	0	0	0	0	0	0	0	0	0
861	SNP	SNP_sc05152_3481	LG03	0	0.32	0.01	0.04	0.18	0.04	0	0.06	0.21
862	SNP	SNP_sc12687_661	LG03	0	0	0	0	0	0	0	0	0
863	IND	IND_Chr3_3096423	LG03	0	0	0	0	0	0	0	0	0
864	IND	IND_Chr3_17224027	LG03	0	0	0	0	0	0	0	0	0
865	IND	IND_Chr3_17824339	LG03	0	0	0	0	0	0	0	0	0
866	IND	IND_Chr3_29014619	LG03	0	0	0	0	0	0	0	0	0
867	IND	IND_sc00301_376378	LG03	0	0	0	0	0	0	0	0	0
868	IND	IND_sc00417_135375	LG03	0	0	0	0	0	0	0	0	0
869	IND	IND_sc04009_29717	LG03	0	0	0	0	0	0	0	0	0
870	IND	IND_Chr3_4686403	LG03	0	0	0	0	0	0	0	0	0
871	IND	IND_Chr3_17916557	LG03	0	0	0	0	0	0	0	0	0
872	IND	IND_Chr3_25060445	LG03	0	0	0	0	0	0	0	0	0
873	IND	IND_Chr3_29337277	LG03	0	0	0	0	0	0	0	0	0
874	IND	IND_Chr3_33707162	LG03	0	0	0	0	0	0	0	0	0
875	IND	IND_Chr3_42288874	LG03	0	0	0	0	0	0	0	0	0
876	IND	IND_sc01073_149478	LG03	0	0	0	0	0	0	0	0	0
877	IND	IND_sc07768_9025	LG03	0	0	0	0	0	0	0	0	0
878	IND	IND_Chr3_24570361	LG03	0	0	0	0	0	0	0	0	0
879	IND	IND_Chr3_58634635	LG03	0	0	0	0	0	0	0	0	0
880	IND	IND_sc00317_332303	LG03	0	0	0	0	0	0	0	0	0
881	IND	IND_sc00413_571946	LG03	0	0	0	0	0	0	0	0	0
882	IND	IND_sc00564_387408	LG03	0	0	0	0	0	0	0	0	0
883	IND	IND_sc00939_157433	LG03	0	0	0	0	0	0	0	0	0
884	IND	IND_sc02416_57020	LG03	0	0	0	0	0	0	0	0	0
885	IND	IND_sc22219_830	LG03	0	0	0	0	0	0	0	0	0
886	IND	IND_Chr3_7864175	LG03	0	0	0	0	0	0	0	0	0
887	IND	IND_sc01219_86521	LG03	0	0	0	0	0	0	0	0	0
888	IND	IND_sc00416_180894	LG03	0	0	0	0	0	0	0	0	0
889	IND	IND_Chr3_600070	LG03	0	0	0	0	0	0	0	0	0
890	IND	IND_Chr3_1259951	LG03	0	0	0	0	0	0	0	0	0
891	IND	IND_Chr3_41316382	LG03	0	0	0	0	0	0	0	0	0
892	IND	IND_sc00461_507385	LG03	0	0	0	0	0	0	0	0	0
893	IND	IND_sc01225_44340	LG03	0	0	0	0	0	0	0	0	0
894	IND	IND_sc00518_105504	LG03	0	0.25	0.01	0.04	0.17	0.04	0	0.07	0.25
895	IND	IND_Chr3_5140875	LG03	0	0	0	0	0	0	0	0	0
896	IND	IND_sc00761_229159	LG03	0	0	0	0	0	0	0	0	0
897	IND	IND_Chr3_39423270	LG03	0	0	0	0	0	0	0	0	0
898	IND	IND_sc01444_76757	LG03	0	0	0	0	0	0	0	0	0
899	IND	IND_sc01597_76799	LG03	0	0	0	0	0	0	0	0	0
900	SNP	SNP_Chr4_27823289	LG04	1.11	1.43	0.4	0.3	0.44	1.04	1.23	0.88	0.34
901	SNP	SNP_Chr4_30737683	LG04	0.52	0.32	0.58	0.96	0.11	0.54	0.74	0.27	1.05
902	SNP	SNP_sc00093_1410878	LG04	0	0	0	0	0	0	0	0	0
903	SNP	SNP_sc08053_354	LG04	0	0	0	0	0	0	0	0	0
904	SNP	SNP_Chr4_787845	LG04	0	0	0	0	0	0	0	0	0
905	SNP	SNP_Chr4_25737343	LG04	0	0	0	0	0	0	0	0	0
906	SNP	SNP_Chr4_26656699	LG04	0.91	0.3	0.27	0.53	0.33	0.05	0.32	0.12	0.28
907	SNP	SNP_Chr4_36981417	LG04	0.7	0.76	0.21	0.61	0.28	0.38	0.83	0.14	0.17
908	SNP	SNP_Chr4_39633952	LG04	0.7	0.98	0.21	0.11	0.16	0.66	1.02	0.54	0.42
909	SNP	SNP_sc00190_781891	LG04	0	0	0	0	0	0	0	0	0
910	SNP	SNP_sc00226_568430	LG04	0	0	0	0	0	0	0	0	0
911	SNP	SNP_sc00575_491714	LG04	0	0	0	0	0	0	0	0	0
912	SNP	SNP_sc00649_365446	LG04	1.29	2.08	1.02	0.83	0.64	0.35	0.17	0.35	0.27
913	SNP	SNP_sc03412_8548	LG04	0.39	0	0	0	0	0	0	0	0
914	SNP	SNP_sc03412_8582	LG04	0	0	0	0	0	0	0	0	0
915	SNP	SNP_sc09825_3533	LG04	0	0	0	0	0	0	0	0	0
916	SNP	SNP_sc24781_2087	LG04	0.76	0.78	1.21	0.51	0.16	0.94	0.56	0.96	1.02
917	SNP	SNP_Chr4_16538973	LG04	0	0	0	0	0	0	0	0	0
918	SNP	SNP_Chr4_20810006	LG04	0	0	0	0	0	0	0	0	0
919	SNP	SNP_Chr4_26015522	LG04	0	0	0	0	0	0	0	0	0
920	SNP	SNP_Chr4_33179664	LG04	0	0	0	0	0	0	0	0	0
921	SNP	SNP_Chr4_39471334	LG04	0.77	1.2	0.63	0.94	0.75	0.62	0.49	1.07	0.08
922	SNP	SNP_Chr4_43265240	LG04	0	0	0	0	0	0	0	0	0
923	SNP	SNP_Chr4_53613346	LG04	0.19	0.79	0.3	0.37	0.58	0.1	0.28	0.12	0.64
924	SNP	SNP_Chr4_55363977	LG04	0.43	0.33	0.26	0.74	0.68	0.35	0.19	1.06	0.43
925	SNP	SNP_sc00093_1369587	LG04	0	0	0	0	0	0	0	0	0
926	SNP	SNP_sc00093_2876143	LG04	0	0	0	0	0	0	0	0	0
927	SNP	SNP_sc00190_781884	LG04	0	0	0	0	0	0	0	0	0
928	SNP	SNP_sc00190_782352	LG04	0	0	0	0	0	0	0	0	0
929	SNP	SNP_sc00255_1184822	LG04	0	0	0	0	0	0	0	0	0
930	SNP	SNP_sc00327_591574	LG04	0	0	0	0	0	0	0	0	0
931	SNP	SNP_sc00388_548753	LG04	0	0	0	0	0	0	0	0	0
932	SNP	SNP_sc00641_152600	LG04	0	0	0	0	0	0	0	0	0
933	SNP	SNP_sc00715_279712	LG04	0	0	0	0	0	0	0	0	0
934	SNP	SNP_sc00776_129160	LG04	0	0	0	0	0	0	0	0	0
935	SNP	SNP_sc01616_16858	LG04	0	0	0	0	0	0	0	0	0
936	SNP	SNP_sc01825_104856	LG04	0	0	0	0	0	0	0	0	0
937	SNP	SNP_sc10535_1765	LG04	0	0	0	0	0	0	0	0	0
938	SNP	SNP_sc18864_639	LG04	0	0	0	0	0	0	0	0	0
939	SNP	SNP_Chr4_5698338	LG04	0	0	0	0	0	0	0	0	0
940	SNP	SNP_Chr4_16583564	LG04	0	0.44	0.06	0.02	0.11	0.01	0.18	0.04	0.15
941	SNP	SNP_Chr4_22031752	LG04	0	0	0	0	0	0	0	0	0
942	SNP	SNP_Chr4_26465461	LG04	0.9	0.33	0.27	0.42	0.34	0.16	0.58	0.02	0.24
943	SNP	SNP_Chr4_31280684	LG04	1	0.99	0.64	0.8	0.99	0.24	0.34	0.23	1.97
944	SNP	SNP_Chr4_46119228	LG04	0	0	0	0	0	0	0	0	0
945	SNP	SNP_Chr4_50980215	LG04	0.1	0.04	0.39	0.68	0.1	0.2	0.15	0.68	0.43
946	SNP	SNP_Chr4_52229383	LG04	0.25	0.64	0.14	0.7	0.26	0.3	0.63	0.28	1.32
947	SNP	SNP_Chr4_54302144	LG04	0.54	1.68	1.56	1.54	1.7	1.18	1.02	0.94	0.71
948	SNP	SNP_Chr4_57227786	LG04	1.11	1.31	0.38	1.19	0.37	0.59	0.8	0.4	0.7
949	SNP	SNP_sc00190_1318853	LG04	0	0	0	0	0	0	0	0	0
950	SNP	SNP_sc00327_485170	LG04	0	0	0	0	0	0	0	0	0
951	SNP	SNP_sc00327_485174	LG04	0	0	0	0	0	0	0	0	0
952	SNP	SNP_sc00379_436637	LG04	2.25	1.27	1.32	1.52	1.02	0.38	0.32	0.79	0.5
953	SNP	SNP_sc00529_106982	LG04	0	0	0	0	0	0	0	0	0
954	SNP	SNP_sc00569_145204	LG04	0	0	0	0	0	0	0	0	0
955	SNP	SNP_sc00686_338165	LG04	0.99	1.58	0.26	0.19	0.2	0.26	0.24	0.15	0.28
956	SNP	SNP_sc00689_163984	LG04	0	0	0	0	0	0	0	0	0
957	SNP	SNP_sc00735_268618	LG04	0	0	0	0	0	0	0	0	0
958	SNP	SNP_sc02203_25715	LG04	0	0	0	0	0	0	0	0	0
959	SNP	SNP_sc03067_471	LG04	0	0	0	0	0	0	0	0	0
960	SNP	SNP_sc06524_1259	LG04	0	0	0	0	0	0	0	0	0
961	SNP	SNP_sc10535_1722	LG04	0	0	0	0	0	0	0	0	0
962	SNP	SNP_sc10535_1745	LG04	0	0	0	0	0	0	0	0	0
963	SNP	SNP_Chr4_822955	LG04	0	0	0	0	0	0	0	0	0
964	SNP	SNP_Chr4_3657142	LG04	0.01	0.06	0.21	0.09	0.01	0.01	0	0.04	0.87
965	SNP	SNP_Chr4_5241005	LG04	0.01	0	0	0	0	0	0	0	0
966	SNP	SNP_Chr4_6298505	LG04	0	0	0	0	0	0	0	0	0
967	SNP	SNP_Chr4_6525574	LG04	0	0	0	0	0	0	0	0	0
968	SNP	SNP_Chr4_14162121	LG04	0	0	0	0	0	0	0	0	0
969	SNP	SNP_Chr4_20037863	LG04	0	0	0	0	0	0	0	0	0
970	SNP	SNP_Chr4_24095905	LG04	0	0	0	0	0	0	0	0	0
971	SNP	SNP_Chr4_25742775	LG04	1.01	0.32	0.35	0.48	0.39	0.16	0.58	0.02	0.38
972	SNP	SNP_Chr4_26832855	LG04	1.4	0.36	0.67	1.16	0.67	0.16	0.44	0.29	0.48
973	SNP	SNP_Chr4_29117754	LG04	0	0	0	0	0	0	0	0	0
974	SNP	SNP_Chr4_31077188	LG04	0	0	0	0	0	0	0	0	0
975	SNP	SNP_Chr4_33411168	LG04	1.2	0.82	0.11	0.9	0.33	0.04	0.47	0.19	0.23
976	SNP	SNP_Chr4_33419742	LG04	0.54	0	0	0	0	0	0	0	0
977	SNP	SNP_Chr4_34116390	LG04	0	0	0	0	0	0	0	0	0
978	SNP	SNP_Chr4_40225860	LG04	0	0	0	0	0	0	0	0	0
979	SNP	SNP_Chr4_49715194	LG04	0	0	0	0	0	0	0	0	0
980	SNP	SNP_Chr4_50189273	LG04	0	0	0	0	0	0	0	0	0
981	SNP	SNP_Chr4_50980223	LG04	0	0	0	0	0	0	0	0	0
982	SNP	SNP_Chr4_54157791	LG04	0.23	0.07	0.43	0.63	0.62	0.34	0.3	0.95	0.39
983	SNP	SNP_sc00226_567934	LG04	0	0	0	0	0	0	0	0	0
984	SNP	SNP_sc00327_591594	LG04	0	0	0	0	0	0	0	0	0
985	SNP	SNP_sc00327_591990	LG04	0	0	0	0	0	0	0	0	0
986	SNP	SNP_sc00361_205330	LG04	0	0	0	0	0	0	0	0	0
987	SNP	SNP_sc00529_107001	LG04	0	0	0	0	0	0	0	0	0
988	SNP	SNP_sc00641_228574	LG04	0	0	0	0	0	0	0	0	0
989	SNP	SNP_sc00686_338563	LG04	0.99	1.58	0.26	0.19	0.21	0.26	0.24	0.15	0.28
990	SNP	SNP_sc00689_191556	LG04	0	0	0	0	0	0	0	0	0
991	SNP	SNP_sc01411_10122	LG04	0	0	0	0	0	0	0	0	0
992	SNP	SNP_sc01561_31728	LG04	0	0	0	0	0	0	0	0	0
993	SNP	SNP_sc01623_20478	LG04	0	0	0	0	0	0	0	0	0
994	SNP	SNP_sc06524_1241	LG04	0	0	0	0	0	0	0	0	0
995	SNP	SNP_Chr4_6524094	LG04	0	0	0	0	0	0	0	0	0
996	SNP	SNP_Chr4_14252737	LG04	0	0	0	0	0	0	0	0	0
997	SNP	SNP_Chr4_14911084	LG04	0	0	0	0	0	0	0	0	0
998	SNP	SNP_Chr4_18349990	LG04	0	0	0	0	0	0	0	0	0
999	SNP	SNP_Chr4_22060812	LG04	0	0	0	0	0	0	0	0	0
1000	SNP	SNP_Chr4_22820807	LG04	0	0	0	0	0	0	0	0	0
1001	SNP	SNP_Chr4_25858225	LG04	0	0	0	0	0	0	0	0	0
1002	SNP	SNP_Chr4_26832806	LG04	1.02	1.77	0.44	0.4	0.59	1.5	1.14	1.63	0.07
1003	SNP	SNP_Chr4_31525071	LG04	1.65	0.61	0.83	0.88	0.61	0.34	0.45	0.42	0.58
1004	SNP	SNP_Chr4_35674553	LG04	0	0	0	0	0	0	0	0	0
1005	SNP	SNP_Chr4_43086060	LG04	0	0	0	0	0	0	0	0	0
1006	SNP	SNP_Chr4_45308289	LG04	0	0	0	0	0	0	0	0	0
1007	SNP	SNP_Chr4_48192016	LG04	0.06	0	0	0	0	0	0	0	0
1008	SNP	SNP_sc00255_35998	LG04	0	0	0	0	0	0	0	0	0
1009	SNP	SNP_sc00277_967173	LG04	0	0	0	0	0	0	0	0	0
1010	SNP	SNP_sc00529_184344	LG04	0	0	0	0	0	0	0	0	0
1011	SNP	SNP_sc00678_54327	LG04	0	0	0	0	0	0	0	0	0
1012	SNP	SNP_sc00776_128768	LG04	0	0	0	0	0	0	0	0	0
1013	SNP	SNP_sc01155_32243	LG04	0	0	0	0	0	0	0	0	0
1014	SNP	SNP_sc05909_2352	LG04	0	0	0	0	0	0	0	0	0
1015	SNP	SNP_sc14867_2852	LG04	0	0	0	0	0	0	0	0	0
1016	SNP	SNP_sc18924_1307	LG04	0	0	0	0	0	0	0	0	0
1017	SNP	SNP_sc20262_710	LG04	0	0	0	0	0	0	0	0	0
1018	SNP	SNP_Chr4_823005	LG04	0	0	0	0	0	0	0	0	0
1019	SNP	SNP_Chr4_5250127	LG04	0	0	0	0	0	0	0	0	0
1020	SNP	SNP_Chr4_6482541	LG04	0	0	0	0	0	0	0	0	0
1021	SNP	SNP_Chr4_6525592	LG04	0	0	0	0	0	0	0	0	0
1022	SNP	SNP_Chr4_15621988	LG04	0	0.12	0.07	0.02	0.03	0.02	0.02	0	0.01
1023	SNP	SNP_Chr4_22600385	LG04	0	0	0	0	0	0	0	0	0
1024	SNP	SNP_Chr4_22820451	LG04	0	0	0	0	0	0	0	0	0
1025	SNP	SNP_Chr4_25876305	LG04	0	0	0	0	0	0	0	0	0
1026	SNP	SNP_Chr4_27367087	LG04	1.22	1.87	0.52	0.9	0.47	0.89	0.66	1.09	0.05
1027	SNP	SNP_Chr4_44053287	LG04	0	0	0	0	0	0	0	0	0
1028	SNP	SNP_Chr4_46119216	LG04	0	0.3	0.34	0.33	0	0.33	0.19	0.47	0.5
1029	SNP	SNP_Chr4_46119284	LG04	0	0	0	0	0	0	0	0	0
1030	SNP	SNP_Chr4_47647691	LG04	0.23	0	0	0	0	0	0	0	0
1031	SNP	SNP_Chr4_48981808	LG04	0.11	0.14	0.26	1.33	0.54	0.35	0.25	0.64	0.36
1032	SNP	SNP_Chr4_51906833	LG04	2.66	0.77	0.27	0.7	0.16	0.26	0.56	0.17	0.94
1033	SNP	SNP_Chr4_54601270	LG04	0.43	0.33	0.26	0.74	0.68	0.35	0.19	1.06	0.43
1034	SNP	SNP_Chr4_55975036	LG04	0.27	0.12	0.13	0.46	0.22	0.05	0.83	0.4	0.62
1035	SNP	SNP_sc00093_2422219	LG04	0	0	0	0	0	0	0	0	0
1036	SNP	SNP_sc00093_2939902	LG04	0	0	0	0	0	0	0	0	0
1037	SNP	SNP_sc00255_363792	LG04	0	0	0	0	0	0	0	0	0
1038	SNP	SNP_sc00302_393882	LG04	0	0	0	0	0	0	0	0	0
1039	SNP	SNP_sc00379_173716	LG04	1.87	0.54	0.93	1.23	0.74	0.26	0.35	0.31	0.57
1040	SNP	SNP_sc00388_528385	LG04	0	0	0	0	0	0	0	0	0
1041	SNP	SNP_sc00511_348085	LG04	0	0	0	0	0	0	0	0	0
1042	SNP	SNP_sc00511_348096	LG04	0	0	0	0	0	0	0	0	0
1043	SNP	SNP_sc00715_280340	LG04	0	0	0	0	0	0	0	0	0
1044	SNP	SNP_sc00776_129124	LG04	0	0	0	0	0	0	0	0	0
1045	SNP	SNP_sc00835_41591	LG04	0	0	0	0	0	0	0	0	0
1046	SNP	SNP_sc00917_88735	LG04	0	0	0	0	0	0	0	0	0
1047	SNP	SNP_sc01282_113125	LG04	0	0	0	0	0	0	0	0	0
1048	SNP	SNP_sc01349_25281	LG04	0.95	0.73	0.38	0.2	0.28	0.43	0.1	1.07	0.35
1049	SNP	SNP_sc01623_20926	LG04	0	0	0	0	0	0	0	0	0
1050	SNP	SNP_sc04299_17643	LG04	0	0	0	0	0	0	0	0	0
1051	SNP	SNP_sc09825_3552	LG04	0	0	0	0	0	0	0	0	0
1052	SNP	SNP_sc17663_1996	LG04	0.89	1.85	1.08	0.54	0.5	1.15	2.29	0.36	0.26
1053	SNP	SNP_sc34477_1692	LG04	0.96	1.02	0.59	0.56	0.64	0.01	0.29	0.15	1.94
1054	SNP	SNP_Chr4_3644644	LG04	0	0	0	0	0	0	0	0	0
1055	SNP	SNP_Chr4_5787005	LG04	0	0	0	0	0	0	0	0	0
1056	SNP	SNP_Chr4_24251894	LG04	0	0	0	0	0	0	0	0	0
1057	SNP	SNP_Chr4_25847824	LG04	0	0	0	0	0	0	0	0	0
1058	SNP	SNP_Chr4_25943595	LG04	0	0.02	0.75	0.71	0.17	0.14	0.06	0.08	0.83
1059	SNP	SNP_Chr4_30016948	LG04	0.1	0	0	0	0	0	0	0	0
1060	SNP	SNP_Chr4_33420160	LG04	1.23	0.76	0.31	0.45	0.42	0.02	0.47	0.47	0.24
1061	SNP	SNP_Chr4_33855946	LG04	0	0	0	0	0	0	0	0	0
1062	SNP	SNP_Chr4_39997380	LG04	0	0	0	0	0	0	0	0	0
1063	SNP	SNP_Chr4_41639440	LG04	0	0	0	0	0	0	0	0	0
1064	SNP	SNP_Chr4_42415458	LG04	0	0	0	0	0	0	0	0	0
1065	SNP	SNP_Chr4_43629488	LG04	0	0	0	0	0	0	0	0	0
1066	SNP	SNP_Chr4_47753354	LG04	0	0	0	0	0	0	0	0	0
1067	SNP	SNP_Chr4_48192484	LG04	0	0	0	0	0	0	0	0	0
1068	SNP	SNP_Chr4_48925799	LG04	0	0	0	0	0	0	0	0	0
1069	SNP	SNP_Chr4_55973221	LG04	0.45	0.34	0.11	0.38	0.03	0.32	0.5	0.66	0.58
1070	SNP	SNP_sc00093_531138	LG04	0	0.25	0.03	0.01	0.25	0.06	0.11	0	0.47
1071	SNP	SNP_sc00327_671054	LG04	0	0	0	0	0	0	0	0	0
1072	SNP	SNP_sc00388_121868	LG04	0	0	0	0	0	0	0	0	0
1073	SNP	SNP_sc00641_253253	LG04	0	0	0	0	0	0	0	0	0
1074	SNP	SNP_sc01262_24883	LG04	0	0	0	0	0	0	0	0	0
1075	SNP	SNP_sc01623_20932	LG04	0	0	0	0	0	0	0	0	0
1076	SNP	SNP_sc04587_34073	LG04	0	0	0	0	0	0	0	0	0
1077	SNP	SNP_sc05708_14157	LG04	0.86	1.41	0.25	0.1	0.04	0.19	0.09	0.21	0.51
1078	SNP	SNP_sc08596_2709	LG04	0	0	0	0	0	0	0	0	0
1079	SNP	SNP_sc11002_1815	LG04	0.01	0.11	0.28	0.28	0.05	0.04	0.15	0	0.75
1080	SNP	SNP_sc14867_2824	LG04	0	0	0	0	0	0	0	0	0
1081	SNP	SNP_sc35150_1931	LG04	1.37	0.56	1.48	0.68	0.7	1.12	0.98	0.76	0.63
1082	SNP	SNP_Chr4_5790209	LG04	0	0	0	0	0	0	0	0	0
1083	SNP	SNP_Chr4_12020783	LG04	0	0	0	0	0	0	0	0	0
1084	SNP	SNP_Chr4_25736947	LG04	0	0	0	0	0	0	0	0	0
1085	SNP	SNP_Chr4_26625668	LG04	1.21	0.31	0.55	0.97	0.52	0.14	0.39	0.18	0.5
1086	SNP	SNP_Chr4_26656653	LG04	0.96	0.28	0.31	0.43	0.28	0.06	0.19	0.11	0.28
1087	SNP	SNP_Chr4_28148016	LG04	0.8	0.19	0.36	0.7	0.49	0.07	0.17	0.29	0.22
1088	SNP	SNP_Chr4_32336409	LG04	2.54	1.22	0.91	1.23	0.57	0.31	0.25	0.55	0.47
1089	SNP	SNP_Chr4_32848942	LG04	0	0	0	0	0	0	0	0	0
1090	SNP	SNP_Chr4_33420119	LG04	1.29	0.28	0.96	0.96	0.46	0.6	0.53	0.82	0.62
1091	SNP	SNP_Chr4_35825473	LG04	0.57	0	0	0	0	0	0	0	0
1092	SNP	SNP_Chr4_37537886	LG04	0.58	0.81	0.26	0.54	0.35	0.78	1.34	0.4	0.22
1093	SNP	SNP_Chr4_45104853	LG04	0	0	0	0	0	0	0	0	0
1094	SNP	SNP_Chr4_50157633	LG04	0	0	0	0	0	0	0	0	0
1095	SNP	SNP_sc00093_2674671	LG04	0	0	0	0	0	0	0	0	0
1096	SNP	SNP_sc00226_109268	LG04	0	0	0	0	0	0	0	0	0
1097	SNP	SNP_sc00255_1167843	LG04	0	0	0	0	0	0	0	0	0
1098	SNP	SNP_sc00578_5101	LG04	0	0	0	0	0	0	0	0	0
1099	SNP	SNP_sc00741_98407	LG04	0	0	0	0	0	0	0	0	0
1100	SNP	SNP_sc01015_93644	LG04	0	0	0	0	0	0	0	0	0
1101	SNP	SNP_sc01023_225444	LG04	1.01	1.16	0.31	0.25	0.14	0.11	0.12	0.04	0.29
1102	SNP	SNP_sc04085_26175	LG04	0	0	0	0	0	0	0	0	0
1103	SNP	SNP_sc07155_2163	LG04	0	0	0	0	0	0	0	0	0
1104	SNP	SNP_sc17663_2388	LG04	0.23	0.6	0.91	1.19	0.62	0.35	0.19	1.02	0.89
1105	SNP	SNP_sc19062_1239	LG04	0.63	1.83	0.82	0.53	0.46	0.84	0.57	0.7	0.62
1106	SNP	SNP_Chr4_5469785	LG04	0.02	0	0	0	0	0	0	0	0
1107	SNP	SNP_Chr4_10563857	LG04	0	0	0	0	0	0	0	0	0
1108	SNP	SNP_Chr4_12242396	LG04	0	0	0	0	0	0	0	0	0
1109	SNP	SNP_Chr4_12915359	LG04	0	0	0	0	0	0	0	0	0
1110	SNP	SNP_Chr4_14253104	LG04	0	0	0	0	0	0	0	0	0
1111	SNP	SNP_Chr4_25607816	LG04	0	0	0	0	0	0	0	0	0
1112	SNP	SNP_Chr4_26677204	LG04	0	0	0	0	0	0	0	0	0
1113	SNP	SNP_Chr4_27098070	LG04	1.71	0.57	0.72	1.1	0.64	0.22	0.4	0.23	0.52
1114	SNP	SNP_Chr4_30480876	LG04	1.83	0.58	0.99	1.2	0.72	0.34	0.39	0.35	0.55
1115	SNP	SNP_Chr4_32336368	LG04	1.99	1.01	0.9	1.39	0.59	0.29	0.39	0.42	0.48
1116	SNP	SNP_Chr4_33420142	LG04	0.97	0.42	0.83	0.68	0.68	0.69	0.69	1.07	0.18
1117	SNP	SNP_Chr4_37646744	LG04	0.11	0.53	0.87	0.72	0.12	0.95	1	0.73	1.4
1118	SNP	SNP_Chr4_41315623	LG04	0	0	0	0	0	0	0	0	0
1119	SNP	SNP_Chr4_41639098	LG04	0	0	0	0	0	0	0	0	0
1120	SNP	SNP_Chr4_44087320	LG04	0	0	0	0	0	0	0	0	0
1121	SNP	SNP_Chr4_47648088	LG04	0	0	0	0	0	0	0	0	0
1122	SNP	SNP_Chr4_51183213	LG04	0.25	0.24	0.53	1.38	0.61	0.21	0.07	0.99	0.56
1123	SNP	SNP_Chr4_52976035	LG04	0.25	0.03	0.8	0.56	0.41	0.91	0.99	1.04	0.26
1124	SNP	SNP_sc00917_5955	LG04	0	0	0	0	0	0	0	0	0
1125	SNP	SNP_sc00917_88748	LG04	0	0	0	0	0	0	0	0	0
1126	SNP	SNP_sc00950_134334	LG04	0	0	0	0	0	0	0	0	0
1127	SNP	SNP_sc01416_39380	LG04	0	0	0	0	0	0	0	0	0
1128	SNP	SNP_sc01616_97686	LG04	0	0	0	0	0	0	0	0	0
1129	SNP	SNP_sc11002_1819	LG04	0.06	0.11	0.38	0.66	0.51	0.04	0.26	0.12	0.8
1130	SNP	SNP_sc14376_2920	LG04	0	0	0	0	0	0	0	0	0
1131	SNP	SNP_Chr4_1373250	LG04	0	0	0	0	0	0	0	0	0
1132	SNP	SNP_Chr4_1373271	LG04	0	0	0	0	0	0	0	0	0
1133	SNP	SNP_Chr4_4737551	LG04	0	0	0	0	0	0	0	0	0
1134	SNP	SNP_Chr4_6523662	LG04	0	0	0	0	0	0	0	0	0
1135	SNP	SNP_Chr4_7958263	LG04	0	0	0	0	0	0	0	0	0
1136	SNP	SNP_Chr4_10099727	LG04	0	0	0	0	0	0	0	0	0
1137	SNP	SNP_Chr4_10203595	LG04	0	0	0	0	0	0	0	0	0
1138	SNP	SNP_Chr4_13406347	LG04	0	0	0	0	0	0	0	0	0
1139	SNP	SNP_Chr4_21594866	LG04	0	0	0	0	0	0	0	0	0
1140	SNP	SNP_Chr4_22510466	LG04	0	0	0	0	0	0	0	0	0
1141	SNP	SNP_Chr4_30152927	LG04	2.01	1.23	0.57	0.49	0.1	0.39	0.27	0.54	0.89
1142	SNP	SNP_Chr4_32335992	LG04	1.6	0.59	1.89	1.04	0.97	0.87	0.29	1.13	0.78
1143	SNP	SNP_Chr4_32887239	LG04	1.45	0.96	0.33	0.34	0.04	0.23	0.26	0.47	0.56
1144	SNP	SNP_Chr4_40968484	LG04	0.67	0.94	1.31	0.72	1.11	1.52	0.89	1.72	0.27
1145	SNP	SNP_Chr4_41844069	LG04	0	0	0	0	0	0	0	0	0
1146	SNP	SNP_Chr4_49434391	LG04	0.05	0.03	0.14	0.74	0.51	0.15	0.05	0.5	0.23
1147	SNP	SNP_Chr4_50151734	LG04	0	0	0	0	0	0	0	0	0
1148	SNP	SNP_Chr4_51172789	LG04	0.04	0.03	0.43	0.77	0.24	0.38	0.13	1.08	0.46
1149	SNP	SNP_Chr4_54478888	LG04	0.43	0.33	0.26	0.74	0.68	0.35	0.19	1.06	0.43
1150	SNP	SNP_sc00917_5960	LG04	0	0	0	0	0	0	0	0	0
1151	SNP	SNP_sc01093_3766	LG04	0.32	0.47	0.13	0.2	0.23	0.13	0.5	0.04	0.4
1152	SNP	SNP_sc02004_13667	LG04	0	0	0	0	0	0	0	0	0
1153	SNP	SNP_sc02327_47727	LG04	0	0	0	0	0	0	0	0	0
1154	SNP	SNP_sc02975_11467	LG04	0	0	0	0	0	0	0	0	0
1155	SNP	SNP_sc15946_607	LG04	1.94	1.11	0.69	0.72	0.21	0.33	0.25	0.53	0.61
1156	SNP	SNP_Chr4_1297672	LG04	0	0	0	0	0	0	0	0	0
1157	SNP	SNP_Chr4_6338729	LG04	0	0	0	0	0	0	0	0	0
1158	SNP	SNP_Chr4_9807836	LG04	0	0	0	0	0	0	0	0	0
1159	SNP	SNP_Chr4_12915007	LG04	0	0	0	0	0	0	0	0	0
1160	SNP	SNP_Chr4_16828299	LG04	0	0	0	0	0	0	0	0	0
1161	SNP	SNP_Chr4_26821721	LG04	0	0	0	0	0	0	0	0	0
1162	SNP	SNP_Chr4_30978737	LG04	1.75	0.51	1	1.26	0.75	0.28	0.25	0.42	0.61
1163	SNP	SNP_Chr4_31375428	LG04	1.65	0.61	0.83	0.88	0.61	0.34	0.45	0.42	0.58
1164	SNP	SNP_Chr4_37139338	LG04	0.65	0.8	0.16	0.29	0.11	0.51	1.02	0.23	0.2
1165	SNP	SNP_Chr4_39057625	LG04	0	0	0	0	0	0	0	0	0
1166	SNP	SNP_Chr4_43115270	LG04	0	0	0	0	0	0	0	0	0
1167	SNP	SNP_sc00093_2430790	LG04	0	0	0	0	0	0	0	0	0
1168	SNP	SNP_sc00093_2832716	LG04	0	0	0	0	0	0	0	0	0
1169	SNP	SNP_sc00327_592004	LG04	0	0	0	0	0	0	0	0	0
1170	SNP	SNP_sc00580_61878	LG04	0	0	0	0	0	0	0	0	0
1171	SNP	SNP_sc00689_1305	LG04	0	0	0	0	0	0	0	0	0
1172	SNP	SNP_sc00835_96375	LG04	0	0	0	0	0	0	0	0	0
1173	SNP	SNP_sc01015_10813	LG04	0	0	0	0	0	0	0	0	0
1174	SNP	SNP_sc03565_6954	LG04	0	0	0	0	0	0	0	0	0
1175	SNP	SNP_sc16162_966	LG04	1.15	1.2	0.25	0.8	0.04	0.35	0.55	0.33	0.51
1176	IND	IND_sc01735_94112	LG04	0	0	0	0	0	0	0	0	0
1177	IND	IND_Chr4_8115227	LG04	0	0	0	0	0	0	0	0	0
1178	IND	IND_Chr4_11283363	LG04	0	0	0	0	0	0	0	0	0
1179	IND	IND_sc00093_2398317	LG04	0	0	0	0	0	0	0	0	0
1180	IND	IND_Chr4_25475723	LG04	0.91	0.29	0.29	0.4	0.34	0.17	0.61	0.02	0.27
1181	IND	IND_Chr4_44290014	LG04	0	0	0	0	0	0	0	0	0
1182	IND	IND_Chr4_45258897	LG04	0	0	0	0	0	0	0	0	0
1183	IND	IND_Chr4_46946980	LG04	0	0	0	0	0	0	0	0	0
1184	IND	IND_Chr4_55171730	LG04	0.43	0.33	0.26	0.74	0.68	0.35	0.19	1.06	0.43
1185	IND	IND_sc19312_989	LG04	0	0	0	0	0	0	0	0	0
1186	IND	IND_Chr4_26832444	LG04	0.9	0.38	0.46	0.63	0.33	0.16	0.37	0.08	0.58
1187	IND	IND_sc01089_11749	LG04	0.43	0.64	0.1	0.09	0.02	0.19	0.36	0.17	0.18
1188	IND	IND_sc01606_95156	LG04	1.65	0.58	0.83	0.9	0.49	0.49	0.6	0.54	0.64
1189	IND	IND_sc02354_45278	LG04	0	0	0	0	0	0	0	0	0
1190	IND	IND_Chr4_7645800	LG04	0	0	0	0	0	0	0	0	0
1191	IND	IND_Chr4_38381857	LG04	0	0	0	0	0	0	0	0	0
1192	IND	IND_Chr4_46119235	LG04	0	0	0	0	0	0	0	0	0
1193	IND	IND_sc00379_138033	LG04	1.77	1.22	0.85	1.11	0.67	0.27	0.27	0.58	0.32
1194	IND	IND_Chr4_40225850	LG04	0	0	0	0	0	0	0	0	0
1195	IND	IND_Chr4_48232803	LG04	0	0	0	0	0	0	0	0	0
1196	IND	IND_sc02354_45284	LG04	0	0	0	0	0	0	0	0	0
1197	IND	IND_Chr4_26358090	LG04	0.84	0.25	0.28	0.43	0.35	0.23	0.68	0	0.26
1198	IND	IND_Chr4_41205691	LG04	0	0	0	0	0	0	0	0	0
1199	IND	IND_sc00735_193273	LG04	0.7	0.73	0.49	0.14	0.05	0.91	0.66	0.57	0.16
1200	IND	IND_Chr4_56089948	LG04	0.97	0.9	0.23	0.79	0.16	0.14	0.22	0.24	0.43
1201	IND	IND_sc00352_8661	LG04	0	0	0	0	0	0	0	0	0
1202	IND	IND_Chr4_30734724	LG04	0	0	0	0	0	0	0	0	0
1203	IND	IND_sc02545_25968	LG04	1.63	0.62	1.01	2.17	1.49	0.43	0.3	0.42	0.13
1204	IND	IND_Chr4_11956634	LG04	0	0	0	0	0	0	0	0	0
1205	IND	IND_Chr4_32848863	LG04	0.39	0.09	0.63	0.66	0.15	0.22	0.34	0.19	1.04
1206	IND	IND_Chr4_38896427	LG04	0	0	0	0	0	0	0	0	0
1207	IND	IND_Chr4_49715240	LG04	0	0	0	0	0	0	0	0	0
1208	SNP	SNP_Chr4_56707031	LG04/LG04	0.44 / 0.78	0.25 / 0.81	0.44 / 0.37	0.37 / 0.37	0.11 / 0.11	0.23 / 0.29	0.27 / 0.34	0.38 / 0.38	0.96 / 0.47
1209	SNP	SNP_Chr4_30479472	LG04/LG04	1.74 / 1.7	0.51 / 1.13	0.99 / 0.21	1.26 / 0.69	0.74 / 0.58	0.31 / 0.33	0.29 / 0.27	0.38 / 0.41	0.59 / 0.54
1210	SNP	SNP_Chr5_28401554	LG05	0	0	0	0	0	0	0	0	0
1211	SNP	SNP_sc00515_252405	LG05	0	0	0	0	0	0	0	0	0
1212	SNP	SNP_sc14414_1617	LG05	0	0	0	0	0	0	0	0	0
1213	SNP	SNP_Chr5_831953	LG05	0	0	0	0	0	0	0	0	0
1214	SNP	SNP_Chr5_1705382	LG05	0	0	0	0	0	0	0	0	0
1215	SNP	SNP_Chr5_1705404	LG05	0	0	0	0	0	0	0	0	0
1216	SNP	SNP_Chr5_9097850	LG05	0.09	0.03	0.24	1.09	0.46	0.07	0.67	0.21	0.32
1217	SNP	SNP_Chr5_12989397	LG05	0.23	0.16	0.48	0.66	0.3	0.56	0.76	0.51	0.15
1218	SNP	SNP_Chr5_25166971	LG05	0	0	0	0	0	0	0	0	0
1219	SNP	SNP_Chr5_33603782	LG05	0	0	0	0	0	0	0	0	0
1220	SNP	SNP_Chr5_36457993	LG05	0	0	0	0	0	0	0	0	0
1221	SNP	SNP_Chr5_41184084	LG05	0	0	0	0	0	0	0	0	0
1222	SNP	SNP_Chr5_50223881	LG05	0.71	0.68	0.55	0.92	0.61	0.61	1.61	0.73	0.72
1223	SNP	SNP_sc00512_444913	LG05	0	0	0	0	0	0	0	0	0
1224	SNP	SNP_sc00705_185127	LG05	0	0	0	0	0	0	0	0	0
1225	SNP	SNP_sc00840_141264	LG05	0	0	0	0	0	0	0	0	0
1226	SNP	SNP_sc04030_2254	LG05	0	0	0	0	0	0	0	0	0
1227	SNP	SNP_sc04133_8213	LG05	0	0	0	0	0	0	0	0	0
1228	SNP	SNP_sc36436_1624	LG05	0	0	0	0	0	0	0	0	0
1229	SNP	SNP_Chr5_1089404	LG05	0	0	0	0	0	0	0	0	0
1230	SNP	SNP_Chr5_2550323	LG05	0	0	0	0	0	0	0	0	0
1231	SNP	SNP_Chr5_5224503	LG05	0	0	0	0	0	0	0	0	0
1232	SNP	SNP_Chr5_13715644	LG05	0	0	0	0	0	0	0	0	0
1233	SNP	SNP_Chr5_18472992	LG05	0	0	0	0	0	0	0	0	0
1234	SNP	SNP_Chr5_18473004	LG05	0	0	0	0	0	0	0	0	0
1235	SNP	SNP_Chr5_18475511	LG05	0	0	0	0	0	0	0	0	0
1236	SNP	SNP_Chr5_19571512	LG05	0	0	0	0	0	0	0	0	0
1237	SNP	SNP_Chr5_28391087	LG05	0	0	0	0	0	0	0	0	0
1238	SNP	SNP_Chr5_28391460	LG05	0	0	0	0	0	0	0	0	0
1239	SNP	SNP_Chr5_28401962	LG05	0	0	0	0	0	0	0	0	0
1240	SNP	SNP_Chr5_29422115	LG05	0	0	0	0	0	0	0	0	0
1241	SNP	SNP_Chr5_33108752	LG05	0	0	0	0	0	0	0	0	0
1242	SNP	SNP_Chr5_33603389	LG05	0	0	0	0	0	0	0	0	0
1243	SNP	SNP_Chr5_37038993	LG05	0	0	0	0	0	0	0	0	0
1244	SNP	SNP_Chr5_41184483	LG05	0.95	1.5	0.69	0.66	0.29	1.23	1.82	1.16	0.13
1245	SNP	SNP_sc00258_550985	LG05	0	0	0	0	0	0	0	0	0
1246	SNP	SNP_sc00591_39946	LG05	0	0	0	0	0	0	0	0	0
1247	SNP	SNP_sc00664_43573	LG05	0	0	0	0	0	0	0	0	0
1248	SNP	SNP_sc00870_282201	LG05	0	0	0	0	0	0	0	0	0
1249	SNP	SNP_sc02156_958	LG05	0	0	0	0	0	0	0	0	0
1250	SNP	SNP_sc03125_27166	LG05	0	0	0	0	0	0	0	0	0
1251	SNP	SNP_sc03653_30214	LG05	0	0	0	0	0	0	0	0	0
1252	SNP	SNP_sc12123_505	LG05	0	0	0	0	0	0	0	0	0
1253	SNP	SNP_Chr5_9814317	LG05	0.43	0.07	0.31	0.07	0.5	0.46	0.53	0.29	0.45
1254	SNP	SNP_Chr5_11628651	LG05	0.18	0.52	0.64	0.37	0.74	0.34	0.73	0.45	0.37
1255	SNP	SNP_Chr5_11707751	LG05	0.53	0.71	0.52	0.44	0.54	0.57	1.17	0.29	0.22
1256	SNP	SNP_Chr5_15999390	LG05	0.68	0	0	0	0	0	0	0	0
1257	SNP	SNP_Chr5_17444820	LG05	0	0	0	0	0	0	0	0	0
1258	SNP	SNP_Chr5_21410899	LG05	0	0	0	0	0	0	0	0	0
1259	SNP	SNP_Chr5_26191261	LG05	0	0	0	0	0	0	0	0	0
1260	SNP	SNP_Chr5_27778588	LG05	0	0	0	0	0	0	0	0	0
1261	SNP	SNP_Chr5_39414990	LG05	0	0.04	0.06	0.13	0.44	0.04	0.15	0.03	0.04
1262	SNP	SNP_Chr5_40155320	LG05	0	0	0	0	0	0	0	0	0
1263	SNP	SNP_Chr5_41184462	LG05	0.18	0.48	0.78	0.74	0.38	1.58	1.91	1.79	0.14
1264	SNP	SNP_Chr5_42775797	LG05	0	0	0	0	0	0	0	0	0
1265	SNP	SNP_Chr5_45940855	LG05	0	0	0	0	0	0	0	0	0
1266	SNP	SNP_Chr5_48090604	LG05	0	0	0	0	0	0	0	0	0
1267	SNP	SNP_Chr5_48995517	LG05	0.78	0.38	0.42	1.81	1.25	0.12	0.48	0.77	0.01
1268	SNP	SNP_Chr5_50223489	LG05	0.63	0.36	0.49	0.89	0.47	1.03	2.23	0.78	0.02
1269	SNP	SNP_Chr5_50625525	LG05	0.47	0.32	0.62	0.88	0.69	0.6	1.25	0.84	0.6
1270	SNP	SNP_sc00258_550577	LG05	0	0	0	0	0	0	0	0	0
1271	SNP	SNP_sc00258_651980	LG05	0.11	0	0	0	0	0	0	0	0
1272	SNP	SNP_sc00301_972842	LG05	0	0	0	0	0	0	0	0	0
1273	SNP	SNP_sc00315_817913	LG05	0.15	0	0	0	0	0	0	0	0
1274	SNP	SNP_sc00321_89733	LG05	0	0	0	0	0	0	0	0	0
1275	SNP	SNP_sc00325_962943	LG05	0	0	0	0	0	0	0	0	0
1276	SNP	SNP_sc00386_327927	LG05	0	0	0	0	0	0	0	0	0
1277	SNP	SNP_sc00405_109730	LG05	0	0.02	0.02	0	0.09	0.43	0.35	0.47	0
1278	SNP	SNP_sc00464_184473	LG05	0	0	0	0	0	0	0	0	0
1279	SNP	SNP_sc00617_420095	LG05	0	0	0	0	0	0	0	0	0
1280	SNP	SNP_sc00617_420131	LG05	0	0	0	0	0	0	0	0	0
1281	SNP	SNP_sc00778_306996	LG05	0	0	0	0	0	0	0	0	0
1282	SNP	SNP_sc00831_254466	LG05	0	0	0	0	0	0	0	0	0
1283	SNP	SNP_sc00858_9309	LG05	0	0	0	0	0	0	0	0	0
1284	SNP	SNP_sc00942_41428	LG05	0	0	0	0	0	0	0	0	0
1285	SNP	SNP_sc00945_131559	LG05	0	0	0	0	0	0	0	0	0
1286	SNP	SNP_sc00980_57618	LG05	0.07	0	0.14	0.04	0	0.89	0.61	0.94	0.05
1287	SNP	SNP_sc01189_168810	LG05	0.1	0	0	0	0	0	0	0	0
1288	SNP	SNP_sc01440_19319	LG05	0.1	0	0	0	0	0	0	0	0
1289	SNP	SNP_sc01573_63197	LG05	0	0	0	0	0	0	0	0	0
1290	SNP	SNP_sc02979_58494	LG05	0	0	0	0	0	0	0	0	0
1291	SNP	SNP_sc03513_34565	LG05	0	0	0	0	0	0	0	0	0
1292	SNP	SNP_sc07195_2260	LG05	0	0	0	0	0	0	0	0	0
1293	SNP	SNP_sc12123_557	LG05	0	0	0	0	0	0	0	0	0
1294	SNP	SNP_Chr5_9388425	LG05	0	0	0	0	0	0	0	0	0
1295	SNP	SNP_Chr5_10833112	LG05	0.41	0.28	0.08	0.51	0.23	0.22	0.45	0.18	0.26
1296	SNP	SNP_Chr5_11899985	LG05	0.7	1.18	0.74	0.49	0.69	0.93	1.73	0.44	0.21
1297	SNP	SNP_Chr5_18635820	LG05	0	0	0	0	0	0	0	0	0
1298	SNP	SNP_Chr5_19841734	LG05	0	0	0	0	0	0	0	0	0
1299	SNP	SNP_Chr5_24946134	LG05	0	0.01	0.01	0.01	0.08	0.4	0.26	0.51	0.01
1300	SNP	SNP_Chr5_28857298	LG05	0	0	0	0	0	0	0	0	0
1301	SNP	SNP_Chr5_29094437	LG05	0	0	0	0	0	0	0	0	0
1302	SNP	SNP_Chr5_31880270	LG05	0.49	0	0	0	0	0	0	0	0
1303	SNP	SNP_Chr5_36411329	LG05	0	0	0	0	0	0	0	0	0
1304	SNP	SNP_Chr5_36457957	LG05	0	0	0	0	0	0	0	0	0
1305	SNP	SNP_Chr5_38205441	LG05	0.33	0	0	0	0	0	0	0	0
1306	SNP	SNP_Chr5_38815153	LG05	0	0	0	0	0	0	0	0	0
1307	SNP	SNP_Chr5_38816914	LG05	0	0	0	0	0	0	0	0	0
1308	SNP	SNP_Chr5_38817251	LG05	0	0	0	0	0	0	0	0	0
1309	SNP	SNP_Chr5_39589783	LG05	0.31	0	0	0	0	0	0	0	0
1310	SNP	SNP_sc00258_651994	LG05	0	0	0	0	0	0	0	0	0
1311	SNP	SNP_sc00324_669337	LG05	0	0	0	0	0	0	0	0	0
1312	SNP	SNP_sc00324_669746	LG05	0	0	0	0	0	0	0	0	0
1313	SNP	SNP_sc00500_252832	LG05	0	0	0	0	0	0	0	0	0
1314	SNP	SNP_sc00501_408058	LG05	0	0	0	0	0	0	0	0	0
1315	SNP	SNP_sc00584_401049	LG05	0.11	0	0	0	0	0	0	0	0
1316	SNP	SNP_sc00690_341149	LG05	0	0	0	0	0	0	0	0	0
1317	SNP	SNP_sc00790_319575	LG05	0	0	0	0	0	0	0	0	0
1318	SNP	SNP_sc01380_147272	LG05	0	0	0	0	0	0	0	0	0
1319	SNP	SNP_sc01440_18965	LG05	0	0	0	0	0	0	0	0	0
1320	SNP	SNP_sc01440_19352	LG05	0	0	0	0	0	0	0	0	0
1321	SNP	SNP_sc02297_30009	LG05	0	0	0	0	0	0	0	0	0
1322	SNP	SNP_sc03125_8999	LG05	0.14	0	0	0	0	0	0	0	0
1323	SNP	SNP_sc03125_9416	LG05	0	0	0	0	0	0	0	0	0
1324	SNP	SNP_sc03947_11460	LG05	0	0	0	0	0	0	0	0	0
1325	SNP	SNP_sc05043_7593	LG05	0	0	0	0	0	0	0	0	0
1326	SNP	SNP_Chr5_1789747	LG05	0	0	0	0	0	0	0	0	0
1327	SNP	SNP_Chr5_10250466	LG05	0	0	0	0	0	0	0	0	0
1328	SNP	SNP_Chr5_10433200	LG05	0.45	0.06	0.31	0.28	0.35	0.41	0.47	0.31	0.28
1329	SNP	SNP_Chr5_13350646	LG05	0.64	0.32	1.14	0.41	0.22	1	0.31	1.34	1.38
1330	SNP	SNP_Chr5_15748121	LG05	0	0	0	0	0	0	0	0	0
1331	SNP	SNP_Chr5_19680614	LG05	0	0	0	0	0	0	0	0	0
1332	SNP	SNP_Chr5_21386062	LG05	0	0	0	0	0	0	0	0	0
1333	SNP	SNP_Chr5_21404504	LG05	0	0	0	0	0	0	0	0	0
1334	SNP	SNP_Chr5_26694226	LG05	0	0	0	0	0	0	0	0	0
1335	SNP	SNP_Chr5_28391050	LG05	0	0	0	0	0	0	0	0	0
1336	SNP	SNP_Chr5_28401900	LG05	0	0	0	0	0	0	0	0	0
1337	SNP	SNP_Chr5_29422163	LG05	0	0	0	0	0	0	0	0	0
1338	SNP	SNP_Chr5_30335425	LG05	0	0	0	0	0	0	0	0	0
1339	SNP	SNP_Chr5_30337164	LG05	0	0	0	0	0	0	0	0	0
1340	SNP	SNP_Chr5_31134469	LG05	0	0	0	0	0	0	0	0	0
1341	SNP	SNP_Chr5_33491258	LG05	0	0	0	0	0	0	0	0	0
1342	SNP	SNP_Chr5_38817320	LG05	0	0	0	0	0	0	0	0	0
1343	SNP	SNP_Chr5_41179973	LG05	0.66	0.88	0.65	0.6	0.89	0.72	0.31	1.79	0.75
1344	SNP	SNP_Chr5_41597330	LG05	0.18	0.51	0.79	0.74	0.38	1.61	1.93	1.81	0.14
1345	SNP	SNP_Chr5_42158428	LG05	0.15	0	0.04	0.05	0.05	0.02	0.16	0	0.15
1346	SNP	SNP_Chr5_42534054	LG05	0	0	0	0	0	0	0	0	0
1347	SNP	SNP_Chr5_44255967	LG05	0.47	0.8	0.37	0.87	0.53	0.7	1.26	1.01	0.12
1348	SNP	SNP_Chr5_46518917	LG05	0	0	0	0	0	0	0	0	0
1349	SNP	SNP_Chr5_48366418	LG05	0	0	0	0	0	0	0	0	0
1350	SNP	SNP_Chr5_49817998	LG05	0	0	0	0	0	0	0	0	0
1351	SNP	SNP_sc00245_277471	LG05	0	0	0	0	0	0	0	0	0
1352	SNP	SNP_sc00301_883763	LG05	0.11	0	0	0	0	0	0	0	0
1353	SNP	SNP_sc00315_519230	LG05	0	0	0	0	0	0	0	0	0
1354	SNP	SNP_sc00321_898602	LG05	0	0	0	0	0	0	0	0	0
1355	SNP	SNP_sc00405_348749	LG05	0	0	0	0	0	0	0	0	0
1356	SNP	SNP_sc00432_229093	LG05	0	0	0	0	0	0	0	0	0
1357	SNP	SNP_sc00500_253204	LG05	0	0	0	0	0	0	0	0	0
1358	SNP	SNP_sc00605_106998	LG05	0	0	0	0	0	0	0	0	0
1359	SNP	SNP_sc00617_357520	LG05	0	0	0	0	0	0	0	0	0
1360	SNP	SNP_sc00664_202357	LG05	0	0	0	0	0	0	0	0	0
1361	SNP	SNP_sc00725_71898	LG05	0	0	0	0	0	0	0	0	0
1362	SNP	SNP_sc00912_30140	LG05	0	0	0	0	0	0	0	0	0
1363	SNP	SNP_sc00937_159145	LG05	0	0	0.04	0	0.01	0.65	0.47	0.68	0.05
1364	SNP	SNP_sc01057_250604	LG05	0	0	0	0	0	0	0	0	0
1365	SNP	SNP_sc01062_60501	LG05	0	0	0	0	0	0	0	0	0
1366	SNP	SNP_sc01081_65779	LG05	0	0	0	0	0	0	0	0	0
1367	SNP	SNP_sc01189_83751	LG05	0	0	0	0	0	0	0	0	0
1368	SNP	SNP_sc02282_33075	LG05	0	0	0	0	0	0	0	0	0
1369	SNP	SNP_sc02297_30047	LG05	0	0	0	0	0	0	0	0	0
1370	SNP	SNP_sc02650_3419	LG05	0	0	0	0	0	0	0	0	0
1371	SNP	SNP_sc02872_63336	LG05	0	0	0	0	0	0	0	0	0
1372	SNP	SNP_sc03573_26624	LG05	0	0	0	0	0	0	0	0	0
1373	SNP	SNP_sc04122_33625	LG05	0	0	0	0	0	0	0	0	0
1374	SNP	SNP_sc11203_1767	LG05	0	0	0	0	0	0	0	0	0
1375	SNP	SNP_sc23118_785	LG05	0	0	0	0	0	0	0	0	0
1376	SNP	SNP_Chr5_1421832	LG05	0	0	0	0	0	0	0	0	0
1377	SNP	SNP_Chr5_9388942	LG05	0.4	0.17	0.85	0.62	1.01	0.34	0.28	0.51	0.24
1378	SNP	SNP_Chr5_15748139	LG05	0	0	0	0	0	0	0	0	0
1379	SNP	SNP_Chr5_30335376	LG05	0	0.09	0.03	0	0.01	0.52	0.56	0.41	0.08
1380	SNP	SNP_Chr5_32809073	LG05	0	0	0	0	0	0	0	0	0
1381	SNP	SNP_Chr5_37039438	LG05	0	0	0	0	0	0	0	0	0
1382	SNP	SNP_Chr5_47036874	LG05	0	0	0	0	0	0	0	0	0
1383	SNP	SNP_Chr5_48129404	LG05	0	0	0	0	0	0	0	0	0
1384	SNP	SNP_Chr5_49711315	LG05	0	0	0	0	0	0	0	0	0
1385	SNP	SNP_Chr5_50369331	LG05	0.37	0.15	0.97	1.59	1.59	0.46	1.26	0.45	0.51
1386	SNP	SNP_sc00258_263428	LG05	0	0	0	0	0	0	0	0	0
1387	SNP	SNP_sc00258_550535	LG05	0	0	0	0	0	0	0	0	0
1388	SNP	SNP_sc00267_1073258	LG05	0	0	0	0	0	0	0	0	0
1389	SNP	SNP_sc00315_528118	LG05	0	0	0	0	0	0	0	0	0
1390	SNP	SNP_sc00325_962902	LG05	0	0	0	0	0	0	0	0	0
1391	SNP	SNP_sc00328_422818	LG05	0	0	0	0	0	0	0	0	0
1392	SNP	SNP_sc00405_79796	LG05	0	0	0	0	0	0	0	0	0
1393	SNP	SNP_sc00405_241238	LG05	0	0	0	0	0	0	0	0	0
1394	SNP	SNP_sc00405_241300	LG05	0	0	0	0	0	0	0	0	0
1395	SNP	SNP_sc00500_518564	LG05	0	0	0	0	0	0	0	0	0
1396	SNP	SNP_sc00584_177459	LG05	0	0	0	0	0	0	0	0	0
1397	SNP	SNP_sc00617_418670	LG05	0.09	0	0	0	0	0	0	0	0
1398	SNP	SNP_sc00657_213265	LG05	0	0	0	0	0	0	0	0	0
1399	SNP	SNP_sc00657_244070	LG05	0	0	0	0	0	0	0	0	0
1400	SNP	SNP_sc00782_104949	LG05	0	0	0	0	0	0	0	0	0
1401	SNP	SNP_sc00858_126044	LG05	0	0	0	0	0	0	0	0	0
1402	SNP	SNP_sc01073_187526	LG05	0	0	0	0	0	0	0	0	0
1403	SNP	SNP_sc01081_151085	LG05	0	0	0	0	0	0	0	0	0
1404	SNP	SNP_sc01573_63173	LG05	0.06	0.01	0.02	0	0.06	0.55	0.34	0.67	0.01
1405	SNP	SNP_sc01610_119100	LG05	0	0	0	0	0	0	0	0	0
1406	SNP	SNP_sc02156_996	LG05	0	0	0	0	0	0	0	0	0
1407	SNP	SNP_sc03012_1846	LG05	0	0	0	0	0	0	0	0	0
1408	SNP	SNP_sc23118_730	LG05	0	0	0	0	0	0	0	0	0
1409	SNP	SNP_Chr5_6783132	LG05	0	0	0	0	0	0	0	0	0
1410	SNP	SNP_Chr5_13299587	LG05	0.1	0.12	0.42	1.49	0.66	0.32	0.27	0.42	0.48
1411	SNP	SNP_Chr5_18972534	LG05	0	0	0	0	0	0	0	0	0
1412	SNP	SNP_Chr5_22051382	LG05	0	0	0	0	0	0	0	0	0
1413	SNP	SNP_Chr5_24750906	LG05	0	0	0	0	0	0	0	0	0
1414	SNP	SNP_Chr5_25167443	LG05	0	0	0	0	0	0	0	0	0
1415	SNP	SNP_Chr5_25462412	LG05	0.24	0.02	0.02	0	0.09	0.42	0.32	0.48	0
1416	SNP	SNP_Chr5_26191310	LG05	0	0	0	0	0	0	0	0	0
1417	SNP	SNP_Chr5_27939408	LG05	0	0	0	0	0	0	0	0	0
1418	SNP	SNP_Chr5_28401512	LG05	0	0	0	0	0	0	0	0	0
1419	SNP	SNP_Chr5_29591045	LG05	0	0	0	0	0	0	0	0	0
1420	SNP	SNP_Chr5_30335395	LG05	0	0	0	0	0	0	0	0	0
1421	SNP	SNP_Chr5_36854269	LG05	0	0	0	0	0	0	0	0	0
1422	SNP	SNP_Chr5_44140835	LG05	0	0	0	0	0	0	0	0	0
1423	SNP	SNP_Chr5_44587994	LG05	0.48	0.87	0.35	0.87	0.5	0.68	1.25	1.03	0.11
1424	SNP	SNP_Chr5_45608673	LG05	0.35	0.92	0.3	1.04	0.71	0.63	1.35	0.33	0.35
1425	SNP	SNP_Chr5_47546593	LG05	0.55	0.28	0.91	1.58	1.55	0.47	1.25	0.57	0.5
1426	SNP	SNP_sc00293_850548	LG05	0	0	0	0	0	0	0	0	0
1427	SNP	SNP_sc00591_39977	LG05	0	0	0	0	0	0	0	0	0
1428	SNP	SNP_sc00617_418598	LG05	0	0	0	0	0	0	0	0	0
1429	SNP	SNP_sc00690_25052	LG05	0	0	0	0	0	0	0	0	0
1430	SNP	SNP_sc00705_150541	LG05	0	0	0	0	0	0	0	0	0
1431	SNP	SNP_sc01081_66146	LG05	0.05	0	0	0	0	0	0	0	0
1432	SNP	SNP_sc01081_128713	LG05	0	0	0	0	0	0	0	0	0
1433	SNP	SNP_sc01440_18953	LG05	0	0	0	0	0	0	0	0	0
1434	SNP	SNP_sc02447_21105	LG05	0	0	0	0	0	0	0	0	0
1435	SNP	SNP_sc02447_42604	LG05	0	0	0	0	0	0	0	0	0
1436	SNP	SNP_sc02636_26229	LG05	0	0	0	0	0	0	0	0	0
1437	SNP	SNP_sc03257_38822	LG05	0	0	0	0	0	0	0	0	0
1438	SNP	SNP_sc03257_38881	LG05	0	0.04	0.28	0.08	0.02	1.21	0.81	1.28	0.03
1439	SNP	SNP_sc03513_34538	LG05	0	0	0	0	0	0	0	0	0
1440	SNP	SNP_sc06295_338	LG05	0	0	0	0	0	0	0	0	0
1441	SNP	SNP_Chr5_5011628	LG05	0	0	0	0	0	0	0	0	0
1442	SNP	SNP_Chr5_10439425	LG05	0.46	0.06	0.31	0.28	0.35	0.41	0.47	0.31	0.28
1443	SNP	SNP_Chr5_14510085	LG05	0	0	0	0	0	0	0	0	0
1444	SNP	SNP_Chr5_17800713	LG05	0	0	0	0	0	0	0	0	0
1445	SNP	SNP_Chr5_24483581	LG05	0	0	0	0	0	0	0	0	0
1446	SNP	SNP_Chr5_24483582	LG05	0	0	0	0	0	0	0	0	0
1447	SNP	SNP_Chr5_25462916	LG05	0	0	0	0	0	0	0	0	0
1448	SNP	SNP_Chr5_25768544	LG05	0	0	0	0	0	0	0	0	0
1449	SNP	SNP_Chr5_28719690	LG05	0.24	0	0	0	0	0	0	0	0
1450	SNP	SNP_Chr5_30336775	LG05	0	0	0	0	0	0	0	0	0
1451	SNP	SNP_Chr5_39359282	LG05	0.28	0.47	0.47	0.97	1.19	0.64	0.26	1.15	0.35
1452	SNP	SNP_Chr5_39415341	LG05	0	0	0	0	0	0	0	0	0
1453	SNP	SNP_Chr5_49825150	LG05	0	0	0	0	0	0	0	0	0
1454	SNP	SNP_sc00245_253619	LG05	0	0	0	0	0	0	0	0	0
1455	SNP	SNP_sc00258_119626	LG05	0.21	0	0	0.02	0.1	0.33	0.37	0.29	0.02
1456	SNP	SNP_sc00258_540548	LG05	0	0	0	0	0	0	0	0	0
1457	SNP	SNP_sc00301_907796	LG05	0	0	0	0	0	0	0	0	0
1458	SNP	SNP_sc00315_711611	LG05	0.1	0	0	0	0	0	0	0	0
1459	SNP	SNP_sc00325_699457	LG05	0	0	0	0	0	0	0	0	0
1460	SNP	SNP_sc00509_150934	LG05	0	0	0	0	0	0	0	0	0
1461	SNP	SNP_sc00617_418301	LG05	0	0	0	0	0	0	0	0	0
1462	SNP	SNP_sc00617_420173	LG05	0.09	0	0	0	0	0	0	0	0
1463	SNP	SNP_sc00652_63176	LG05	0	0	0	0	0	0	0	0	0
1464	SNP	SNP_sc01062_60518	LG05	0	0	0	0	0	0	0	0	0
1465	SNP	SNP_sc01062_67434	LG05	0	0	0	0	0	0	0	0	0
1466	SNP	SNP_sc01081_75208	LG05	0.01	0	0	0	0	0	0	0	0
1467	SNP	SNP_sc01226_7378	LG05	0	0	0	0	0	0	0	0	0
1468	SNP	SNP_sc01440_18936	LG05	0	0	0	0	0	0	0	0	0
1469	SNP	SNP_sc02297_54923	LG05	0	0	0	0	0	0	0	0	0
1470	SNP	SNP_sc02996_48585	LG05	0.09	0	0	0	0	0	0	0	0
1471	SNP	SNP_sc05452_14222	LG05	0	0	0	0	0	0	0	0	0
1472	SNP	SNP_sc10771_951	LG05	0	0	0	0	0	0	0	0	0
1473	SNP	SNP_sc14858_863	LG05	0	0	0	0	0	0	0	0	0
1474	SNP	SNP_sc21228_590	LG05	0	0	0	0	0	0	0	0	0
1475	SNP	SNP_sc30915_149	LG05	0	0	0	0	0	0	0	0	0
1476	SNP	SNP_Chr5_16015652	LG05	0	0	0	0	0	0	0	0	0
1477	SNP	SNP_Chr5_17444837	LG05	0	0	0	0	0	0	0	0	0
1478	SNP	SNP_Chr5_17444870	LG05	0	0	0	0	0	0	0	0	0
1479	SNP	SNP_Chr5_17800741	LG05	0	0	0	0	0	0	0	0	0
1480	SNP	SNP_Chr5_18978700	LG05	0	0	0	0	0	0	0	0	0
1481	SNP	SNP_Chr5_30759266	LG05	0	0	0	0	0	0	0	0	0
1482	SNP	SNP_Chr5_34956068	LG05	0	0	0	0	0	0	0	0	0
1483	SNP	SNP_Chr5_43448922	LG05	0.51	1.12	0.55	0.86	0.4	0.97	1.33	1.42	0.16
1484	SNP	SNP_Chr5_48129417	LG05	0	0	0	0	0	0	0	0	0
1485	SNP	SNP_Chr5_49028562	LG05	0.5	0.38	0.41	0.94	0.48	0.51	1.08	0.74	0.07
1486	SNP	SNP_sc00321_457873	LG05	0	0	0	0	0	0	0	0	0
1487	SNP	SNP_sc00342_958726	LG05	0	0	0	0	0	0	0	0	0
1488	SNP	SNP_sc00432_596780	LG05	0	0	0	0	0	0	0	0	0
1489	SNP	SNP_sc00501_327128	LG05	0	0	0	0	0	0	0	0	0
1490	SNP	SNP_sc00584_401079	LG05	0	0.02	0.07	0.02	0.01	0.67	0.46	0.73	0.02
1491	SNP	SNP_sc00657_108104	LG05	0	0	0	0	0	0	0	0	0
1492	SNP	SNP_sc01079_91661	LG05	0	0	0	0	0	0	0	0	0
1493	SNP	SNP_sc01081_65737	LG05	0	0	0	0	0	0	0	0	0
1494	SNP	SNP_sc01420_165074	LG05	0	0	0	0	0	0	0	0	0
1495	SNP	SNP_sc01572_100951	LG05	0	0	0	0	0	0	0	0	0
1496	SNP	SNP_sc02297_55296	LG05	0	0	0	0	0	0	0	0	0
1497	SNP	SNP_sc02297_55330	LG05	0	0	0	0	0	0	0	0	0
1498	SNP	SNP_sc02890_51325	LG05	0	0	0	0	0	0	0	0	0
1499	SNP	SNP_sc03257_36153	LG05	0	0	0	0	0	0	0	0	0
1500	SNP	SNP_sc12463_1016	LG05	0	0	0	0	0	0	0	0	0
1501	SNP	SNP_sc16856_1292	LG05	0	0	0	0	0	0	0	0	0
1502	SNP	SNP_Chr5_11707348	LG05	0.56	0.45	0.17	0.23	0.41	0.46	1.11	0.27	0.34
1503	SNP	SNP_Chr5_15231828	LG05	0	0	0	0	0	0	0	0	0
1504	SNP	SNP_Chr5_21262245	LG05	0	0	0	0	0	0	0	0	0
1505	SNP	SNP_Chr5_24870526	LG05	0	0	0	0	0	0	0	0	0
1506	SNP	SNP_Chr5_28905102	LG05	0.22	0	0	0	0	0	0	0	0
1507	SNP	SNP_Chr5_33603731	LG05	0	0	0	0	0	0	0	0	0
1508	SNP	SNP_Chr5_36244833	LG05	0	0	0	0	0	0	0	0	0
1509	SNP	SNP_Chr5_41180361	LG05	0.08	0.87	1.96	1.69	1.44	1.74	0.61	2.74	0.1
1510	SNP	SNP_Chr5_42533669	LG05	0	0	0	0	0	0	0	0	0
1511	SNP	SNP_Chr5_47464384	LG05	0	0	0	0	0	0	0	0	0
1512	SNP	SNP_Chr5_48999931	LG05	0.38	0.22	0.17	0.78	0.45	0	0.32	0.45	0.01
1513	SNP	SNP_Chr5_51124539	LG05	0.29	0.12	0.91	1.78	1.63	0.54	1.38	0.5	0.55
1514	SNP	SNP_sc00405_151335	LG05	0	0	0	0	0	0	0	0	0
1515	SNP	SNP_sc00405_151340	LG05	0	0	0	0	0	0	0	0	0
1516	SNP	SNP_sc00405_539421	LG05	0	0	0	0	0	0	0	0	0
1517	SNP	SNP_sc00778_198565	LG05	0	0	0	0	0	0	0	0	0
1518	SNP	SNP_sc00870_263633	LG05	0	0	0	0	0	0	0	0	0
1519	SNP	SNP_sc00870_286581	LG05	0.15	0	0	0	0	0	0	0	0
1520	SNP	SNP_sc00909_114934	LG05	0	0	0	0	0	0	0	0	0
1521	SNP	SNP_sc00909_120610	LG05	0	0	0	0	0	0	0	0	0
1522	SNP	SNP_sc01081_66115	LG05	0	0	0	0	0	0	0	0	0
1523	SNP	SNP_sc01081_75712	LG05	0	0	0	0	0	0	0	0	0
1524	SNP	SNP_sc01226_28931	LG05	0	0	0	0	0	0	0	0	0
1525	SNP	SNP_sc02297_29995	LG05	0.07	0.01	0.05	0.01	0.01	0.31	0.21	0.38	0
1526	SNP	SNP_sc03589_39792	LG05	0	0	0	0	0	0	0	0	0
1527	SNP	SNP_sc25256_2584	LG05	0	0	0	0	0	0	0	0	0
1528	SNP	SNP_Chr5_15419815	LG05	0	0	0	0	0	0	0	0	0
1529	SNP	SNP_Chr5_18978679	LG05	0	0	0	0	0	0	0	0	0
1530	SNP	SNP_Chr5_22374774	LG05	0	0	0	0	0	0	0	0	0
1531	SNP	SNP_Chr5_28828462	LG05	0	0	0	0	0	0	0	0	0
1532	SNP	SNP_Chr5_29422138	LG05	0	0	0	0	0	0	0	0	0
1533	SNP	SNP_Chr5_30102314	LG05	0	0	0	0	0	0	0	0	0
1534	SNP	SNP_Chr5_33686008	LG05	0	0	0	0	0	0	0	0	0
1535	SNP	SNP_Chr5_38120084	LG05	0	0	0	0	0	0	0	0	0
1536	SNP	SNP_Chr5_47737713	LG05	0	0	0	0	0	0	0	0	0
1537	SNP	SNP_Chr5_48999909	LG05	0	0	0	0	0	0	0	0	0
1538	SNP	SNP_sc00258_119652	LG05	0	0	0	0	0	0	0	0	0
1539	SNP	SNP_sc00301_973265	LG05	0	0	0	0	0	0	0	0	0
1540	SNP	SNP_sc00321_82220	LG05	0	0	0	0	0	0	0	0	0
1541	SNP	SNP_sc00386_347543	LG05	0	0	0	0	0	0	0	0	0
1542	SNP	SNP_sc00500_235718	LG05	0	0	0	0	0	0	0	0	0
1543	SNP	SNP_sc00617_418652	LG05	0	0	0	0	0	0	0	0	0
1544	SNP	SNP_sc00654_150068	LG05	0	0	0	0	0	0	0	0	0
1545	SNP	SNP_sc00945_21467	LG05	0	0	0	0	0	0	0	0	0
1546	SNP	SNP_sc00945_131537	LG05	0	0	0	0	0	0	0	0	0
1547	SNP	SNP_sc01062_67054	LG05	0	0	0	0	0	0	0	0	0
1548	SNP	SNP_sc01081_137774	LG05	0	0	0	0	0	0	0	0	0
1549	SNP	SNP_sc01119_38908	LG05	0	0	0	0	0	0	0	0	0
1550	SNP	SNP_sc01465_59690	LG05	0	0	0	0	0	0	0	0	0
1551	SNP	SNP_sc03573_34059	LG05	0	0	0	0	0	0	0	0	0
1552	IND	IND_sc02187_49440	LG05	0	0	0	0	0	0	0	0	0
1553	IND	IND_sc04752_6284	LG05	0	0	0	0	0	0	0	0	0
1554	IND	IND_Chr5_28793421	LG05	0	0	0	0	0	0	0	0	0
1555	IND	IND_Chr5_41184099	LG05	0.25	0.47	1.21	0.71	0.3	2.06	0.73	3.18	0.17
1556	IND	IND_Chr5_48995083	LG05	0.54	0.35	0.52	1.91	1.62	0.13	0.48	0.85	0.03
1557	IND	IND_sc00664_184365	LG05	0	0	0	0	0	0	0	0	0
1558	IND	IND_Chr5_3501373	LG05	0	0	0	0	0	0	0	0	0
1559	IND	IND_Chr5_9814277	LG05	0.43	0.07	0.31	0.07	0.5	0.46	0.53	0.29	0.45
1560	IND	IND_Chr5_21668414	LG05	0	0	0	0	0	0	0	0	0
1561	IND	IND_Chr5_47157857	LG05	0	0	0	0	0	0	0	0	0
1562	IND	IND_sc00725_85984	LG05	0	0	0	0	0	0	0	0	0
1563	IND	IND_sc01081_151059	LG05	0	0	0	0	0	0	0	0	0
1564	IND	IND_Chr5_5187403	LG05	0	0	0	0	0	0	0	0	0
1565	IND	IND_Chr5_19571517	LG05	0	0	0	0	0	0	0	0	0
1566	IND	IND_Chr5_36273134	LG05	0	0.12	0.1	0.1	0.24	0.29	0.1	0.51	0.3
1567	IND	IND_Chr5_4541566	LG05	0	0	0	0	0	0	0	0	0
1568	IND	IND_Chr5_6919452	LG05	0.48	0.67	0.15	0.07	0.11	0.6	1.53	0.23	0.11
1569	IND	IND_Chr5_45940849	LG05	0	0.01	0	0.33	0.05	0.59	1.05	0.28	0.16
1570	IND	IND_Chr5_46063876	LG05	0	0	0	0	0	0	0	0	0
1571	IND	IND_sc00301_814972	LG05	0	0	0	0	0	0	0	0	0
1572	IND	IND_sc00591_39964	LG05	0	0	0	0	0	0	0	0	0
1573	IND	IND_sc00584_310152	LG05	0	0	0	0	0	0	0	0	0
1574	IND	IND_sc01440_124868	LG05	0	0	0	0	0	0	0	0	0
1575	IND	IND_Chr5_11710510	LG05	0.53	0.71	0.52	0.44	0.54	0.57	1.17	0.3	0.22
1576	IND	IND_Chr5_15366433	LG05	0	0	0	0	0	0	0	0	0
1577	IND	IND_sc00912_222297	LG05	0	0	0	0	0	0	0	0	0
1578	SNP	SNP_Chr6_40995363	LG06	0	0	0	0	0	0	0	0	0
1579	SNP	SNP_Chr6_43742965	LG06	0	0	0	0	0	0	0	0	0
1580	SNP	SNP_sc00030_3934397	LG06	0	0	0	0	0	0	0	0	0
1581	SNP	SNP_sc00194_677856	LG06	0	0	0	0	0	0	0	0	0
1582	SNP	SNP_sc00194_677884	LG06	0	0	0	0	0	0	0	0	0
1583	SNP	SNP_sc00194_806906	LG06	0	0	0	0	0	0	0	0	0
1584	SNP	SNP_sc00219_1076763	LG06	0	0	0	0	0	0	0	0	0
1585	SNP	SNP_sc04071_32439	LG06	0	0	0	0	0	0	0	0	0
1586	SNP	SNP_Chr6_5225673	LG06	0	0	0	0	0	0	0	0	0
1587	SNP	SNP_Chr6_22391987	LG06	0	0	0	0	0	0	0	0	0
1588	SNP	SNP_Chr6_23504133	LG06	0	0	0	0	0	0	0	0	0
1589	SNP	SNP_Chr6_30032815	LG06	0	0	0	0	0	0	0	0	0
1590	SNP	SNP_Chr6_37729427	LG06	0	0	0	0	0	0	0	0	0
1591	SNP	SNP_Chr6_39701614	LG06	0	0	0	0	0	0	0	0	0
1592	SNP	SNP_sc00194_677491	LG06	0	0	0	0	0	0	0	0	0
1593	SNP	SNP_sc00208_1121121	LG06	0	0	0	0	0	0	0	0	0
1594	SNP	SNP_sc00219_1077139	LG06	0	0	0	0	0	0	0	0	0
1595	SNP	SNP_sc00259_655184	LG06	0	0	0	0	0	0	0	0	0
1596	SNP	SNP_sc00347_207298	LG06	0	0	0	0	0	0	0	0	0
1597	SNP	SNP_sc00375_190680	LG06	0	0	0	0	0	0	0	0	0
1598	SNP	SNP_sc00673_155061	LG06	0	0	0	0	0	0	0	0	0
1599	SNP	SNP_sc00993_88182	LG06	0	0	0	0	0	0	0	0	0
1600	SNP	SNP_sc07738_4972	LG06	0	0	0	0	0	0	0	0	0
1601	SNP	SNP_Chr6_5541947	LG06	0	0	0	0	0	0	0	0	0
1602	SNP	SNP_Chr6_6354312	LG06	0	0	0	0	0	0	0	0	0
1603	SNP	SNP_Chr6_10102763	LG06	0	0	0	0	0	0	0	0	0
1604	SNP	SNP_Chr6_12211187	LG06	0	0	0	0	0	0	0	0	0
1605	SNP	SNP_Chr6_13420890	LG06	0	0	0	0	0	0	0	0	0
1606	SNP	SNP_Chr6_18234856	LG06	0	0	0	0	0	0	0	0	0
1607	SNP	SNP_Chr6_21006435	LG06	0	0	0	0	0	0	0	0	0
1608	SNP	SNP_Chr6_33839413	LG06	0	0	0	0	0	0	0	0	0
1609	SNP	SNP_Chr6_35346950	LG06	0	0	0	0	0	0	0	0	0
1610	SNP	SNP_Chr6_43623839	LG06	0	0	0	0	0	0	0	0	0
1611	SNP	SNP_sc00030_133736	LG06	0	0	0	0	0	0	0	0	0
1612	SNP	SNP_sc00993_91705	LG06	0	0	0	0	0	0	0	0	0
1613	SNP	SNP_sc00999_264860	LG06	0.73	0	0	0	0	0	0	0	0
1614	SNP	SNP_sc03097_4444	LG06	0	0	0	0	0	0	0	0	0
1615	SNP	SNP_sc20354_1704	LG06	0	0	0	0	0	0	0	0	0
1616	SNP	SNP_Chr6_92866	LG06	0	0	0	0	0	0	0	0	0
1617	SNP	SNP_Chr6_10095466	LG06	0	0	0	0	0	0	0	0	0
1618	SNP	SNP_Chr6_12153597	LG06	0	0	0	0	0	0	0	0	0
1619	SNP	SNP_Chr6_13344511	LG06	0	0	0	0	0	0	0	0	0
1620	SNP	SNP_Chr6_24726829	LG06	0	0	0	0	0	0	0	0	0
1621	SNP	SNP_Chr6_28091013	LG06	0	0	0	0	0	0	0	0	0
1622	SNP	SNP_Chr6_28454895	LG06	0	0	0	0	0	0	0	0	0
1623	SNP	SNP_Chr6_38293403	LG06	0	0	0	0	0	0	0	0	0
1624	SNP	SNP_sc00030_748115	LG06	0	0	0	0	0	0	0	0	0
1625	SNP	SNP_sc00375_182072	LG06	0	0	0	0	0	0	0	0	0
1626	SNP	SNP_sc00411_368797	LG06	0	0	0	0	0	0	0	0	0
1627	SNP	SNP_sc00411_603442	LG06	0	0	0	0	0	0	0	0	0
1628	SNP	SNP_sc00787_38659	LG06	0	0	0	0	0	0	0	0	0
1629	SNP	SNP_sc00913_186400	LG06	0	0	0	0	0	0	0	0	0
1630	SNP	SNP_sc01706_39317	LG06	0	0	0	0	0	0	0	0	0
1631	SNP	SNP_sc20354_2065	LG06	0	0	0	0	0	0	0	0	0
1632	SNP	SNP_sc29572_1847	LG06	0	0	0	0	0	0	0	0	0
1633	SNP	SNP_sc38819_887	LG06	0	0	0	0	0	0	0	0	0
1634	SNP	SNP_Chr6_1115027	LG06	0	0	0	0	0	0	0	0	0
1635	SNP	SNP_Chr6_7627728	LG06	0	0	0	0	0	0	0	0	0
1636	SNP	SNP_Chr6_10881140	LG06	0	0	0	0	0	0	0	0	0
1637	SNP	SNP_Chr6_17959939	LG06	0	0	0	0	0	0	0	0	0
1638	SNP	SNP_Chr6_22004463	LG06	0	0	0	0	0	0	0	0	0
1639	SNP	SNP_Chr6_22392032	LG06	0	0	0	0	0	0	0	0	0
1640	SNP	SNP_Chr6_25116261	LG06	0	0	0	0	0	0	0	0	0
1641	SNP	SNP_Chr6_28910108	LG06	0	0	0	0	0	0	0	0	0
1642	SNP	SNP_Chr6_30064193	LG06	0	0	0	0	0	0	0	0	0
1643	SNP	SNP_Chr6_33056515	LG06	0	0	0	0	0	0	0	0	0
1644	SNP	SNP_sc00378_82903	LG06	0	0	0	0	0	0	0	0	0
1645	SNP	SNP_sc00407_501859	LG06	0	0	0	0	0	0	0	0	0
1646	SNP	SNP_sc00411_235725	LG06	0	0	0	0	0	0	0	0	0
1647	SNP	SNP_sc00673_183452	LG06	0	0	0	0	0	0	0	0	0
1648	SNP	SNP_sc00967_72538	LG06	0	0	0	0	0	0	0	0	0
1649	SNP	SNP_sc00993_107612	LG06	0	0	0	0	0	0	0	0	0
1650	SNP	SNP_sc01018_1179	LG06	0	0	0	0	0	0	0	0	0
1651	SNP	SNP_sc03097_4406	LG06	0	0	0	0	0	0	0	0	0
1652	SNP	SNP_sc20354_2133	LG06	0	0	0	0	0	0	0	0	0
1653	SNP	SNP_Chr6_1137040	LG06	0	0	0	0	0	0	0	0	0
1654	SNP	SNP_Chr6_12263035	LG06	0	0	0	0	0	0	0	0	0
1655	SNP	SNP_Chr6_13344529	LG06	0	0	0	0	0	0	0	0	0
1656	SNP	SNP_Chr6_13433098	LG06	0	0	0	0	0	0	0	0	0
1657	SNP	SNP_Chr6_13559188	LG06	0	0	0	0	0	0	0	0	0
1658	SNP	SNP_Chr6_22168912	LG06	0	0	0	0	0	0	0	0	0
1659	SNP	SNP_Chr6_29986487	LG06	0	0	0	0	0	0	0	0	0
1660	SNP	SNP_Chr6_37729439	LG06	0	0	0	0	0	0	0	0	0
1661	SNP	SNP_Chr6_39702513	LG06	0	0	0	0	0	0	0	0	0
1662	SNP	SNP_Chr6_43751455	LG06	0	0	0	0	0	0	0	0	0
1663	SNP	SNP_sc00030_3732824	LG06	0	0	0	0	0	0	0	0	0
1664	SNP	SNP_sc00219_577371	LG06	0	0	0	0	0	0	0	0	0
1665	SNP	SNP_sc00375_131643	LG06	0	0	0	0	0	0	0	0	0
1666	SNP	SNP_sc00411_554448	LG06	0	0	0	0	0	0	0	0	0
1667	SNP	SNP_sc00600_135844	LG06	0	0	0	0	0	0	0	0	0
1668	SNP	SNP_sc00967_147789	LG06	0	0	0	0	0	0	0	0	0
1669	SNP	SNP_sc01715_14244	LG06	0	0	0	0	0	0	0	0	0
1670	SNP	SNP_Chr6_92840	LG06	0	0	0	0	0	0	0	0	0
1671	SNP	SNP_Chr6_7471230	LG06	0	0	0	0	0	0	0	0	0
1672	SNP	SNP_Chr6_11077764	LG06	0.86	0	0	0	0	0	0	0	0
1673	SNP	SNP_Chr6_13559164	LG06	0	0	0	0	0	0	0	0	0
1674	SNP	SNP_Chr6_18874237	LG06	0	0	0	0	0	0	0	0	0
1675	SNP	SNP_Chr6_22001182	LG06	0	0	0	0	0	0	0	0	0
1676	SNP	SNP_Chr6_25004588	LG06	0	0	0	0	0	0	0	0	0
1677	SNP	SNP_Chr6_29626245	LG06	0	0	0	0	0	0	0	0	0
1678	SNP	SNP_Chr6_29986053	LG06	0	0	0	0	0	0	0	0	0
1679	SNP	SNP_Chr6_33989752	LG06	0	0	0	0	0	0	0	0	0
1680	SNP	SNP_Chr6_34072531	LG06	0	0	0	0	0	0	0	0	0
1681	SNP	SNP_Chr6_34522991	LG06	0	0	0	0	0	0	0	0	0
1682	SNP	SNP_Chr6_38279297	LG06	0	0	0	0	0	0	0	0	0
1683	SNP	SNP_Chr6_40532377	LG06	0	0	0	0	0	0	0	0	0
1684	SNP	SNP_sc00030_2282635	LG06	0	0	0	0	0	0	0	0	0
1685	SNP	SNP_sc00030_2714509	LG06	0	0	0	0	0	0	0	0	0
1686	SNP	SNP_sc00194_439418	LG06	0	0	0	0	0	0	0	0	0
1687	SNP	SNP_sc00375_131299	LG06	0	0	0	0	0	0	0	0	0
1688	SNP	SNP_sc00375_401548	LG06	0.13	0.02	0.05	0	0.06	0.08	0.18	0.04	0.19
1689	SNP	SNP_sc00375_508420	LG06	0	0	0	0	0	0	0	0	0
1690	SNP	SNP_sc00411_459016	LG06	0	0	0	0	0	0	0	0	0
1691	SNP	SNP_sc00412_233282	LG06	0	0	0	0	0	0	0	0	0
1692	SNP	SNP_sc00448_98828	LG06	0	0	0	0	0	0	0	0	0
1693	SNP	SNP_sc00600_55215	LG06	0	0	0	0	0	0	0	0	0
1694	SNP	SNP_sc00779_19347	LG06	0	0	0	0	0	0	0	0	0
1695	SNP	SNP_sc00963_128809	LG06	0	0	0	0	0	0	0	0	0
1696	SNP	SNP_sc00967_6610	LG06	0	0	0	0	0	0	0	0	0
1697	SNP	SNP_sc00967_147777	LG06	0.88	0	0	0	0	0	0	0	0
1698	SNP	SNP_sc00967_158379	LG06	0	0.03	0.14	0.47	0.07	0.14	0.56	0.01	0.67
1699	SNP	SNP_sc01058_44082	LG06	0	0	0	0	0	0	0	0	0
1700	SNP	SNP_sc05283_6966	LG06	0	0	0	0	0	0	0	0	0
1701	SNP	SNP_Chr6_7057354	LG06	0	0	0	0	0	0	0	0	0
1702	SNP	SNP_Chr6_12168910	LG06	0	0	0	0	0	0	0	0	0
1703	SNP	SNP_Chr6_22973014	LG06	0	0	0	0	0	0	0	0	0
1704	SNP	SNP_Chr6_23895654	LG06	0	0	0	0	0	0	0	0	0
1705	SNP	SNP_Chr6_29057520	LG06	0	0	0	0	0	0	0	0	0
1706	SNP	SNP_Chr6_33393392	LG06	0	0	0	0	0	0	0	0	0
1707	SNP	SNP_Chr6_39702113	LG06	0	0	0	0	0	0	0	0	0
1708	SNP	SNP_Chr6_41174410	LG06	0	0	0	0	0	0	0	0	0
1709	SNP	SNP_sc00295_723839	LG06	0	0	0	0	0	0	0	0	0
1710	SNP	SNP_sc00411_332859	LG06	0	0	0	0	0	0	0	0	0
1711	SNP	SNP_sc01018_104798	LG06	0	0	0	0	0	0	0	0	0
1712	SNP	SNP_sc01351_213875	LG06	0	0	0	0	0	0	0	0	0
1713	SNP	SNP_sc05283_6996	LG06	0	0	0	0	0	0	0	0	0
1714	SNP	SNP_Chr6_49585	LG06	0	0	0	0	0	0	0	0	0
1715	SNP	SNP_Chr6_3191528	LG06	0	0	0	0	0	0	0	0	0
1716	SNP	SNP_Chr6_12128793	LG06	0	0	0	0	0	0	0	0	0
1717	SNP	SNP_Chr6_12153257	LG06	0	1.06	0	0.17	0.02	0.85	1.35	0.2	0.6
1718	SNP	SNP_Chr6_13932500	LG06	0	0.29	0	0.21	0.02	0.6	0.77	0.19	0.37
1719	SNP	SNP_Chr6_24726838	LG06	0	0	0	0	0	0	0	0	0
1720	SNP	SNP_Chr6_28876641	LG06	0	0	0	0	0	0	0	0	0
1721	SNP	SNP_Chr6_30760750	LG06	0	0	0	0	0	0	0	0	0
1722	SNP	SNP_Chr6_33989827	LG06	0	0	0	0	0	0	0	0	0
1723	SNP	SNP_Chr6_37410980	LG06	0	0	0	0	0	0	0	0	0
1724	SNP	SNP_Chr6_37731259	LG06	0	0	0	0	0	0	0	0	0
1725	SNP	SNP_Chr6_43623907	LG06	0	0	0	0	0	0	0	0	0
1726	SNP	SNP_sc00030_2208107	LG06	0	0	0	0	0	0	0	0	0
1727	SNP	SNP_sc00030_3926887	LG06	0	0	0	0	0	0	0	0	0
1728	SNP	SNP_sc00375_377928	LG06	0	0	0	0	0	0	0	0	0
1729	SNP	SNP_sc00448_313108	LG06	0	0	0.04	0.05	0.09	0.29	0.38	0.2	0.32
1730	SNP	SNP_sc00673_16031	LG06	0	0	0	0	0	0	0	0	0
1731	SNP	SNP_sc01668_10745	LG06	0	0	0	0	0	0	0	0	0
1732	SNP	SNP_sc01706_39299	LG06	0	0	0	0	0	0	0	0	0
1733	SNP	SNP_sc04071_32475	LG06	0	0	0	0	0	0	0	0	0
1734	SNP	SNP_sc13950_2312	LG06	0	0	0	0	0	0	0	0	0
1735	SNP	SNP_sc27415_1237	LG06	0	0	0	0	0	0	0	0	0
1736	SNP	SNP_Chr6_387325	LG06	0	0	0	0	0	0	0	0	0
1737	SNP	SNP_Chr6_7507880	LG06	0	0	0	0	0	0	0	0	0
1738	SNP	SNP_Chr6_7508231	LG06	0	0	0	0	0	0	0	0	0
1739	SNP	SNP_Chr6_10852748	LG06	1.1	0	0	0	0	0	0	0	0
1740	SNP	SNP_Chr6_12153214	LG06	0	0	0	0	0	0	0	0	0
1741	SNP	SNP_Chr6_12153264	LG06	0	0	0	0	0	0	0	0	0
1742	SNP	SNP_Chr6_13420956	LG06	0	0	0	0	0	0	0	0	0
1743	SNP	SNP_Chr6_13932446	LG06	0.89	0.83	0	0.15	0.01	0.82	1.28	0.19	0.36
1744	SNP	SNP_Chr6_39704033	LG06	0	0	0	0	0	0	0	0	0
1745	SNP	SNP_Chr6_41174390	LG06	0	0	0	0	0	0	0	0	0
1746	SNP	SNP_sc00030_2241821	LG06	0.94	0	0	0	0	0	0	0	0
1747	SNP	SNP_sc00030_3660392	LG06	0	0	0	0	0	0	0	0	0
1748	SNP	SNP_sc00030_3660399	LG06	0	0	0	0	0	0	0	0	0
1749	SNP	SNP_sc00411_328979	LG06	0.88	0	0	0	0	0	0	0	0
1750	SNP	SNP_sc00411_603939	LG06	0	0	0	0	0	0	0	0	0
1751	SNP	SNP_sc00673_16452	LG06	0	0	0	0	0	0	0	0	0
1752	SNP	SNP_sc01018_104449	LG06	0	0	0	0	0	0	0	0	0
1753	SNP	SNP_sc01018_104834	LG06	0	0	0	0	0	0	0	0	0
1754	SNP	SNP_sc01018_129851	LG06	0	0	0	0	0	0	0	0	0
1755	SNP	SNP_sc01706_36298	LG06	0	0	0	0	0	0	0	0	0
1756	SNP	SNP_sc01706_39284	LG06	0	0	0	0	0	0	0	0	0
1757	SNP	SNP_sc07738_4533	LG06	0	0	0	0	0	0	0	0	0
1758	SNP	SNP_Chr6_49569	LG06	0.49	0	0	0	0	0	0	0	0
1759	SNP	SNP_Chr6_579210	LG06	0	0	0	0	0	0	0	0	0
1760	SNP	SNP_Chr6_2170089	LG06	0	0	0	0	0	0	0	0	0
1761	SNP	SNP_Chr6_4077809	LG06	0	0	0	0	0	0	0	0	0
1762	SNP	SNP_Chr6_7470889	LG06	0	0	0	0	0	0	0	0	0
1763	SNP	SNP_Chr6_12153192	LG06	0	0	0	0	0	0	0	0	0
1764	SNP	SNP_Chr6_21376711	LG06	0	0	0	0	0	0	0	0	0
1765	SNP	SNP_Chr6_29130097	LG06	0	0	0	0	0	0	0	0	0
1766	SNP	SNP_Chr6_34072195	LG06	0	0	0	0	0	0	0	0	0
1767	SNP	SNP_Chr6_34565691	LG06	0	0	0	0	0	0	0	0	0
1768	SNP	SNP_Chr6_36182549	LG06	0	0	0	0	0	0	0	0	0
1769	SNP	SNP_Chr6_43623878	LG06	0	0	0	0	0	0	0	0	0
1770	SNP	SNP_sc00030_1452819	LG06	1.39	0	0	0	0	0	0	0	0
1771	SNP	SNP_sc00208_495733	LG06	0	0	0	0	0	0	0	0	0
1772	SNP	SNP_sc00375_322943	LG06	0	0	0	0	0	0	0	0	0
1773	SNP	SNP_sc00411_368849	LG06	0	0	0	0	0	0	0	0	0
1774	SNP	SNP_sc00673_32352	LG06	0	0	0	0	0	0	0	0	0
1775	SNP	SNP_sc00967_158337	LG06	0	0	0	0	0	0	0	0	0
1776	SNP	SNP_sc00993_91321	LG06	0	0	0	0	0	0	0	0	0
1777	SNP	SNP_sc02294_53169	LG06	0	0	0	0	0	0	0	0	0
1778	SNP	SNP_sc02514_34893	LG06	0	0	0	0	0	0	0	0	0
1779	SNP	SNP_sc02556_6015	LG06	0	0	0	0	0	0	0	0	0
1780	SNP	SNP_sc03089_1080	LG06	0	0	0	0	0	0	0	0	0
1781	SNP	SNP_Chr6_10881109	LG06	0	0	0	0	0	0	0	0	0
1782	SNP	SNP_Chr6_16651295	LG06	0.47	0	0	0	0	0	0	0	0
1783	SNP	SNP_Chr6_22845266	LG06	0	0	0	0	0	0	0	0	0
1784	SNP	SNP_Chr6_29867951	LG06	0	0	0	0	0	0	0	0	0
1785	SNP	SNP_Chr6_38325208	LG06	0	0	0	0	0	0	0	0	0
1786	SNP	SNP_Chr6_41160195	LG06	0	0	0	0	0	0	0	0	0
1787	SNP	SNP_sc00378_407902	LG06	0	0	0	0	0	0	0	0	0
1788	SNP	SNP_sc00967_148147	LG06	0	0	0	0	0	0	0	0	0
1789	SNP	SNP_sc00967_158313	LG06	0	0	0	0	0	0	0	0	0
1790	SNP	SNP_sc00993_42569	LG06	0	0	0	0	0	0	0	0	0
1791	SNP	SNP_sc00993_91330	LG06	0	0	0	0	0	0	0	0	0
1792	SNP	SNP_sc01706_36311	LG06	0	0	0	0	0	0	0	0	0
1793	SNP	SNP_sc01706_41229	LG06	0	0	0	0	0	0	0	0	0
1794	IND	IND_Chr6_3259194	LG06	0	0	0	0	0	0	0	0	0
1795	IND	IND_Chr6_39702126	LG06	0	0	0	0	0	0	0	0	0
1796	IND	IND_Chr6_43624303	LG06	0	0	0	0	0	0	0	0	0
1797	IND	IND_sc02373_506	LG06	0	0.15	0.44	0.52	0.33	0.01	0.18	0.09	0.63
1798	IND	IND_Chr6_11211490	LG06	0	0	0	0	0	0	0	0	0
1799	IND	IND_Chr6_21063501	LG06	0	0	0	0	0	0	0	0	0
1800	IND	IND_Chr6_41159110	LG06	0.2	0.01	0.37	0	0.03	0.86	1.01	0.57	0.04
1801	IND	IND_sc01723_30729	LG06	0	0	0	0	0	0	0	0	0
1802	IND	IND_Chr6_34072581	LG06	0.03	0	0	0	0	0	0	0	0
1803	IND	IND_Chr6_39668950	LG06	0	0	0	0	0	0	0	0	0
1804	IND	IND_sc00407_501875	LG06	0	0	0	0	0	0	0	0	0
1805	IND	IND_Chr6_4184250	LG06	1.28	0	0	0	0	0	0	0	0
1806	IND	IND_Chr6_7570235	LG06	0	0	0	0	0	0	0	0	0
1807	IND	IND_Chr6_22399309	LG06	0	0	0	0	0	0	0	0	0
1808	IND	IND_sc00312_313274	LG06	0	0	0	0	0	0	0	0	0
1809	IND	IND_sc00448_75275	LG06	0	0	0	0	0	0	0	0	0
1810	IND	IND_Chr6_24697660	LG06	0	0	0	0	0	0	0	0	0
1811	IND	IND_Chr6_29576213	LG06	0	0	0	0	0	0	0	0	0
1812	IND	IND_Chr6_33057237	LG06	0	0	0	0	0	0	0	0	0
1813	IND	IND_Chr6_1877180	LG06	0	0	0	0	0	0	0	0	0
1814	IND	IND_Chr6_24830930	LG06	0	0	0	0	0	0	0	0	0
1815	IND	IND_sc00208_599384	LG06	1.34	0	0	0	0	0	0	0	0
1816	IND	IND_sc00030_3927279	LG06	0	0	0	0	0	0	0	0	0
1817	IND	IND_sc00448_269753	LG06	0.16	0	0	0	0	0	0	0	0
1818	IND	IND_sc00673_179479	LG06	0	0	0	0	0	0	0	0	0
1819	IND	IND_Chr6_38267586	LG06	0	0	0	0	0	0	0	0	0
1820	IND	IND_sc00411_619679	LG06	0	0.15	0.41	0.44	0.07	0	0.19	0.17	1.22
1821	SNP	SNP_Chr7_964373	LG07	0	0	0	0	0	0	0	0	0
1822	SNP	SNP_Chr7_27237102	LG07	0	0	0	0	0	0	0	0	0
1823	SNP	SNP_sc00067_2145788	LG07	0	0	0	0	0	0	0	0	0
1824	SNP	SNP_sc00067_2145848	LG07	0	0	0	0	0	0	0	0	0
1825	SNP	SNP_Chr7_7731249	LG07	0	0	0	0	0	0	0	0	0
1826	SNP	SNP_Chr7_24737609	LG07	0	0	0	0	0	0	0	0	0
1827	SNP	SNP_Chr7_27458891	LG07	0	0	0	0	0	0	0	0	0
1828	SNP	SNP_sc00404_318937	LG07	0	0	0	0	0	0	0	0	0
1829	SNP	SNP_sc05535_947	LG07	0	0	0	0	0	0	0	0	0
1830	SNP	SNP_sc05818_3048	LG07	0	0	0	0	0	0	0	0	0
1831	SNP	SNP_Chr7_2347125	LG07	0	0	0	0	0	0	0	0	0
1832	SNP	SNP_Chr7_3101782	LG07	0	0	0	0	0	0	0	0	0
1833	SNP	SNP_Chr7_7366020	LG07	0	0	0	0	0	0	0	0	0
1834	SNP	SNP_Chr7_14023516	LG07	0	0	0	0	0	0	0	0	0
1835	SNP	SNP_Chr7_23714039	LG07	0	0	0	0	0	0	0	0	0
1836	SNP	SNP_Chr7_24733369	LG07	0	0	0	0	0	0	0	0	0
1837	SNP	SNP_Chr7_27458514	LG07	0	0	0	0	0	0	0	0	0
1838	SNP	SNP_Chr7_28634274	LG07	0.22	0.54	0.99	0.36	1.42	0.94	1.15	0.68	0.59
1839	SNP	SNP_Chr7_31387981	LG07	0.13	0.34	0.88	0.3	1.39	0.76	0.85	0.54	1
1840	SNP	SNP_Chr7_33870197	LG07	0	0	0	0	0	0	0	0	0
1841	SNP	SNP_Chr7_33871207	LG07	0	0	0	0	0	0	0	0	0
1842	SNP	SNP_sc00156_749898	LG07	0	0	0	0	0	0	0	0	0
1843	SNP	SNP_sc00384_570216	LG07	0.19	0.3	1.02	0.69	1.27	0.26	0.06	0.72	0.76
1844	SNP	SNP_sc00548_109465	LG07	0.27	0.24	0.34	0.17	0.6	0.45	0.69	0.37	0.37
1845	SNP	SNP_sc15867_1320	LG07	0.4	0.53	0.58	0.36	0.48	0.77	0.33	1.01	0.09
1846	SNP	SNP_Chr7_5459377	LG07	0	0	0	0	0	0	0	0	0
1847	SNP	SNP_Chr7_7731311	LG07	0	0	0	0	0	0	0	0	0
1848	SNP	SNP_Chr7_17588913	LG07	0	0	0	0	0	0	0	0	0
1849	SNP	SNP_Chr7_23918156	LG07	0	0	0	0	0	0	0	0	0
1850	SNP	SNP_Chr7_24110821	LG07	0	0	0	0	0	0	0	0	0
1851	SNP	SNP_Chr7_24211926	LG07	0	0	0	0	0	0	0	0	0
1852	SNP	SNP_Chr7_26317041	LG07	0	0	0	0	0	0	0	0	0
1853	SNP	SNP_Chr7_31461170	LG07	0	0.09	0.03	0.27	0.18	0.03	0.16	0.01	0
1854	SNP	SNP_Chr7_32896666	LG07	0	0.06	0.06	0.14	0.07	0.01	0	0	0.01
1855	SNP	SNP_Chr7_35961498	LG07	0	0	0	0	0	0	0	0	0
1856	SNP	SNP_Chr7_39087706	LG07	0	0	0	0	0	0	0	0	0
1857	SNP	SNP_Chr7_39899954	LG07	2.22	0.72	0.4	0.15	0.43	0.54	0.33	0.49	0.24
1858	SNP	SNP_sc00067_324205	LG07	0	0	0	0	0	0	0	0	0
1859	SNP	SNP_sc00464_105647	LG07	0	0	0	0	0	0	0	0	0
1860	SNP	SNP_sc00875_62513	LG07	0	0	0	0	0	0	0	0	0
1861	SNP	SNP_sc00983_47218	LG07	0	0	0	0	0	0	0	0	0
1862	SNP	SNP_sc01631_7913	LG07	0	0	0	0	0	0	0	0	0
1863	SNP	SNP_sc02314_109	LG07	0	0	0	0	0	0	0	0	0
1864	SNP	SNP_sc02323_39504	LG07	0	0	0	0	0	0	0	0	0
1865	SNP	SNP_Chr7_964416	LG07	0	0	0	0	0	0	0	0	0
1866	SNP	SNP_Chr7_4892599	LG07	0	0	0	0	0	0	0	0	0
1867	SNP	SNP_Chr7_10177764	LG07	0	0	0	0	0	0	0	0	0
1868	SNP	SNP_Chr7_28241211	LG07	0	0	0	0	0	0	0	0	0
1869	SNP	SNP_Chr7_33804660	LG07	0	0	0	0	0	0	0	0	0
1870	SNP	SNP_Chr7_35340151	LG07	0	0	0	0	0	0	0	0	0
1871	SNP	SNP_Chr7_37445973	LG07	1.23	0.7	0.4	0.1	0.46	0.36	0.29	0.43	0.32
1872	SNP	SNP_Chr7_38056949	LG07	0	0	0	0	0	0	0	0	0
1873	SNP	SNP_sc00067_272967	LG07	0	0	0	0	0	0	0	0	0
1874	SNP	SNP_sc00156_343673	LG07	0	0	0	0	0	0	0	0	0
1875	SNP	SNP_sc00156_578474	LG07	0	0	0	0	0	0	0	0	0
1876	SNP	SNP_sc00384_301624	LG07	0.4	0.47	0.84	0.33	1.58	1.07	1.12	0.61	0.7
1877	SNP	SNP_sc00618_264920	LG07	0	0	0	0	0	0	0	0	0
1878	SNP	SNP_sc00836_3396	LG07	0	0	0	0	0	0	0	0	0
1879	SNP	SNP_sc00875_62498	LG07	0	0	0	0	0	0	0	0	0
1880	SNP	SNP_sc00907_37409	LG07	0	0	0	0	0	0	0	0	0
1881	SNP	SNP_sc01491_17716	LG07	0	0	0	0	0	0	0	0	0
1882	SNP	SNP_sc01583_83169	LG07	1.8	0.76	0.28	0.14	0.43	0.41	0.26	0.41	0.3
1883	SNP	SNP_sc05503_13195	LG07	0.68	1.35	0.77	0.94	0.57	0.79	0.4	0.9	0.13
1884	SNP	SNP_sc11273_3241	LG07	0.04	0.24	0.29	0.81	1.34	0.73	0.98	0.46	0.37
1885	SNP	SNP_sc28783_653	LG07	0	0	0	0	0	0	0	0	0
1886	SNP	SNP_sc28783_666	LG07	0	0	0	0	0	0	0	0	0
1887	SNP	SNP_Chr7_1402166	LG07	0.02	0	0	0	0	0	0	0	0
1888	SNP	SNP_Chr7_8518872	LG07	0	0	0	0	0	0	0	0	0
1889	SNP	SNP_Chr7_14903608	LG07	0	0	0	0	0	0	0	0	0
1890	SNP	SNP_Chr7_14903628	LG07	0	0	0	0	0	0	0	0	0
1891	SNP	SNP_Chr7_16584840	LG07	0	0	0	0	0	0	0	0	0
1892	SNP	SNP_Chr7_17407028	LG07	0	0	0	0	0	0	0	0	0
1893	SNP	SNP_Chr7_17588888	LG07	0	0	0	0	0	0	0	0	0
1894	SNP	SNP_Chr7_27458863	LG07	0	0	0	0	0	0	0	0	0
1895	SNP	SNP_Chr7_28107604	LG07	0	0	0	0	0	0	0	0	0
1896	SNP	SNP_Chr7_28634209	LG07	0.42	0.95	1.11	0.3	1.41	1.26	1.33	0.9	0.71
1897	SNP	SNP_Chr7_30659581	LG07	0	0	0	0	0	0	0	0	0
1898	SNP	SNP_Chr7_33870814	LG07	0	0	0	0	0	0	0	0	0
1899	SNP	SNP_Chr7_34235441	LG07	0	0	0	0	0	0	0	0	0
1900	SNP	SNP_Chr7_39651210	LG07	0	0	0	0	0	0	0	0	0
1901	SNP	SNP_Chr7_39704826	LG07	0	0	0	0	0	0	0	0	0
1902	SNP	SNP_sc00156_578929	LG07	0	0	0	0	0	0	0	0	0
1903	SNP	SNP_sc00176_14863	LG07	0.33	0	0	0	0	0	0	0	0
1904	SNP	SNP_sc00176_15297	LG07	0	0	0	0	0	0	0	0	0
1905	SNP	SNP_sc00294_233592	LG07	0	0	0	0	0	0	0	0	0
1906	SNP	SNP_sc00548_89952	LG07	0.73	0.96	0.38	0.15	0.59	0.44	0.59	0.37	0.32
1907	SNP	SNP_sc00653_148084	LG07	0	0	0	0	0	0	0	0	0
1908	SNP	SNP_sc00653_210807	LG07	0	0	0	0	0	0	0	0	0
1909	SNP	SNP_sc00875_96640	LG07	0	0	0	0	0	0	0	0	0
1910	SNP	SNP_sc00907_84483	LG07	0	0	0	0	0	0	0	0	0
1911	SNP	SNP_sc01515_75470	LG07	0	0	0	0	0	0	0	0	0
1912	SNP	SNP_sc01713_34280	LG07	0	0	0	0	0	0	0	0	0
1913	SNP	SNP_sc01843_46399	LG07	1.42	0.53	0.3	0.12	0.44	0.36	0.5	0.27	0.19
1914	SNP	SNP_sc03086_5807	LG07	0	0	0	0	0	0	0	0	0
1915	SNP	SNP_Chr7_9595537	LG07	0	0	0	0	0	0	0	0	0
1916	SNP	SNP_Chr7_15766377	LG07	0	0	0	0	0	0	0	0	0
1917	SNP	SNP_Chr7_27236728	LG07	0	0	0	0	0	0	0	0	0
1918	SNP	SNP_Chr7_29317222	LG07	0	0	0	0	0	0	0	0	0
1919	SNP	SNP_Chr7_31460793	LG07	0	0	0	0	0	0	0	0	0
1920	SNP	SNP_Chr7_33683968	LG07	0	0	0	0	0	0	0	0	0
1921	SNP	SNP_Chr7_35698164	LG07	0	0	0	0	0	0	0	0	0
1922	SNP	SNP_Chr7_39629431	LG07	0	0	0	0	0	0	0	0	0
1923	SNP	SNP_Chr7_40171061	LG07	0	0	0	0	0	0	0	0	0
1924	SNP	SNP_Chr7_41057752	LG07	0	0	0	0	0	0	0	0	0
1925	SNP	SNP_Chr7_42327351	LG07	0	0	0	0	0	0	0	0	0
1926	SNP	SNP_sc00067_181744	LG07	0	0	0	0	0	0	0	0	0
1927	SNP	SNP_sc00156_526320	LG07	0	0	0	0	0	0	0	0	0
1928	SNP	SNP_sc00213_430890	LG07	0	0	0	0	0	0	0	0	0
1929	SNP	SNP_sc00213_638411	LG07	0	0	0	0	0	0	0	0	0
1930	SNP	SNP_sc00404_281142	LG07	0	0	0	0	0	0	0	0	0
1931	SNP	SNP_sc00473_478196	LG07	0	0	0	0	0	0	0	0	0
1932	SNP	SNP_sc00539_183396	LG07	0	0	0	0	0	0	0	0	0
1933	SNP	SNP_sc00653_210331	LG07	0	0	0	0	0	0	0	0	0
1934	SNP	SNP_sc00907_84893	LG07	0	0	0	0	0	0	0	0	0
1935	SNP	SNP_sc03208_26379	LG07	0	0	0	0	0	0	0	0	0
1936	SNP	SNP_sc15976_2590	LG07	0	0	0	0	0	0	0	0	0
1937	SNP	SNP_sc28554_2030	LG07	0	0	0	0	0	0	0	0	0
1938	SNP	SNP_sc28783_1018	LG07	0	0	0	0	0	0	0	0	0
1939	SNP	SNP_Chr7_275486	LG07	0	0	0	0	0	0	0	0	0
1940	SNP	SNP_Chr7_7758629	LG07	0	0	0	0	0	0	0	0	0
1941	SNP	SNP_Chr7_9142920	LG07	0	0	0	0	0	0	0	0	0
1942	SNP	SNP_Chr7_9142979	LG07	0	0	0	0	0	0	0	0	0
1943	SNP	SNP_Chr7_11218230	LG07	0	0	0	0	0	0	0	0	0
1944	SNP	SNP_Chr7_18363889	LG07	0	0	0	0	0	0	0	0	0
1945	SNP	SNP_Chr7_18805794	LG07	0	0	0	0	0	0	0	0	0
1946	SNP	SNP_Chr7_33683963	LG07	0	0	0	0	0	0	0	0	0
1947	SNP	SNP_sc00067_302805	LG07	0	0.05	0.03	0.12	0.05	0.01	0	0	0
1948	SNP	SNP_sc00067_302870	LG07	0	0	0	0	0	0	0	0	0
1949	SNP	SNP_sc00067_1611641	LG07	0	0.02	0.02	0.13	0.05	0.02	0.07	0	0.13
1950	SNP	SNP_sc00067_2146217	LG07	0	0	0	0	0	0	0	0	0
1951	SNP	SNP_sc00176_412988	LG07	0	0	0	0	0	0	0	0	0
1952	SNP	SNP_sc00464_459738	LG07	0	0	0	0	0	0	0	0	0
1953	SNP	SNP_sc00548_90381	LG07	0.5	0.67	0.65	0.19	1.17	0.58	0.49	0.78	1.2
1954	SNP	SNP_sc00822_251479	LG07	0.27	0.24	0.34	0.17	0.6	0.45	0.69	0.37	0.37
1955	SNP	SNP_sc00868_153761	LG07	1.1	0.46	0.48	0.29	0.78	0.42	0.67	0.33	0.04
1956	SNP	SNP_sc01074_207044	LG07	0	0	0	0	0	0	0	0	0
1957	SNP	SNP_sc01515_99569	LG07	0.09	0.08	0.22	0.01	0.36	0.23	0.11	0.36	0.04
1958	SNP	SNP_sc02495_33573	LG07	1.14	0.5	0.49	0.44	0.98	0.37	0.5	0.31	0.02
1959	SNP	SNP_sc20114_1556	LG07	0	0	0	0	0	0	0	0	0
1960	SNP	SNP_Chr7_1216838	LG07	0	0	0	0	0	0	0	0	0
1961	SNP	SNP_Chr7_2130989	LG07	0	0	0	0	0	0	0	0	0
1962	SNP	SNP_Chr7_18832050	LG07	0	0	0	0	0	0	0	0	0
1963	SNP	SNP_Chr7_24110767	LG07	0	0	0	0	0	0	0	0	0
1964	SNP	SNP_Chr7_26768181	LG07	0	0	0	0	0	0	0	0	0
1965	SNP	SNP_Chr7_26817177	LG07	0	0	0	0	0	0	0	0	0
1966	SNP	SNP_Chr7_35698541	LG07	0	0	0	0	0	0	0	0	0
1967	SNP	SNP_Chr7_36062164	LG07	0	0	0	0	0	0	0	0	0
1968	SNP	SNP_Chr7_37445947	LG07	1.29	0.49	0.41	0.54	0.45	0.36	0.24	0.24	0.55
1969	SNP	SNP_Chr7_40171010	LG07	0	0	0	0	0	0	0	0	0
1970	SNP	SNP_Chr7_41900359	LG07	1.68	0.81	0.42	0.14	0.3	0.74	0.31	0.79	0.67
1971	SNP	SNP_sc00307_249097	LG07	0	0	0	0	0	0	0	0	0
1972	SNP	SNP_sc00374_185687	LG07	0	0	0	0	0	0	0	0	0
1973	SNP	SNP_sc01074_171853	LG07	0	0	0	0	0	0	0	0	0
1974	SNP	SNP_sc01215_72814	LG07	0	0	0	0	0	0	0	0	0
1975	SNP	SNP_sc02240_49039	LG07	0.09	0.08	0.22	0.01	0.36	0.23	0.11	0.36	0.04
1976	SNP	SNP_sc18263_778	LG07	0	0	0	0	0	0	0	0	0
1977	SNP	SNP_sc32221_2003	LG07	1.43	0.82	0.15	0.21	0.57	0.37	0.23	0.39	0.37
1978	SNP	SNP_Chr7_4928907	LG07	0	0	0	0	0	0	0	0	0
1979	SNP	SNP_Chr7_5592072	LG07	0	0	0	0	0	0	0	0	0
1980	SNP	SNP_Chr7_6812682	LG07	0	0	0	0	0	0	0	0	0
1981	SNP	SNP_Chr7_18805779	LG07	0	0	0	0	0	0	0	0	0
1982	SNP	SNP_Chr7_27237152	LG07	0	0	0	0	0	0	0	0	0
1983	SNP	SNP_Chr7_27786279	LG07	0	0	0	0	0	0	0	0	0
1984	SNP	SNP_Chr7_28209752	LG07	0	0	0	0	0	0	0	0	0
1985	SNP	SNP_Chr7_33683946	LG07	0.16	0.06	0.05	0	0	0.05	0	0.18	0.07
1986	SNP	SNP_Chr7_39596363	LG07	0	0	0	0	0	0	0	0	0
1987	SNP	SNP_Chr7_41898089	LG07	1.53	0.7	0.4	0.1	0.3	0.76	0.31	0.82	0.27
1988	SNP	SNP_sc00156_343298	LG07	0	0	0	0	0	0	0	0	0
1989	SNP	SNP_sc00292_565615	LG07	0.52	0.45	1.1	0.52	0.81	0.43	0.22	0.53	0.38
1990	SNP	SNP_sc00404_315069	LG07	0	0	0	0	0	0	0	0	0
1991	SNP	SNP_sc00536_449810	LG07	0	0	0	0	0	0	0	0	0
1992	SNP	SNP_sc00548_37707	LG07	0.46	0.35	0.3	0.16	0.8	0.43	0.69	0.38	0.23
1993	SNP	SNP_sc01515_75806	LG07	0	0	0	0	0	0	0	0	0
1994	SNP	SNP_sc01960_38360	LG07	0	0	0	0	0	0	0	0	0
1995	SNP	SNP_sc03394_6871	LG07	0	0	0	0	0	0	0	0	0
1996	SNP	SNP_sc05196_13340	LG07	0.17	0.5	0.82	0.75	1.58	0.73	0.79	0.78	0.24
1997	SNP	SNP_sc09977_6460	LG07	0	0	0	0	0	0	0	0	0
[truncated: 3,281 more rows]
