# Supplementary material for: Genotyping by sequencing for the construction of oil palm (Elaeis guineensis Jacq.) genetic linkage map and mapping of yield related quantitative trait loci
Source: PeerJ. 2024 Jan 30;12:e16570. doi: 10.7717/peerj.16570 (PMC10836210; doi:10.7717/peerj.16570)
Supplement: Supplemental Information 4 [file peerj-12-16570-s004.xlsx]

## Sheet: Phenotypic Data
Table S6: Nine phenotypic data of the progenies from a cross of Deli dura and Serdang pisifera. Out of 112 samples that has been sequenced, only 111 and 97 samples are available with FFB data and other remaining traits are available, respectively.
No.	Sample Name/ Traits	FFB (kg/palm/yr)	OY (kg/palm/year)	F/B (%)	M/F (%)	S/F (%)	K/F (%)	O/DM (%)	O/WM (%)	O/B (%)		Trait	Abbreviation
1	S-004	NA	NA	NA	NA	NA	NA	NA	NA	NA		Fresh fruit bunch	FFB
2	S-015	219.4	NA	NA	NA	NA	NA	NA	NA	NA		Oil yield	OY
3	S-016	163	48.1	72.6	74	14.4	11.5	79.5	54.9	29.5		Oil-to-bunch ratio	O/B
4	S-018	238.9	63.1	69.9	80.9	11.4	7.6	76.4	46.8	26.4		Oil-to-dry mesocarp ratio	O/DM
5	S-028	237.7	64.2	63.4	85.1	7.1	7.6	78.3	49.9	27		Oil-to-wet mesocarp ratio	O/WM
6	S-031	208.7	51.8	64.8	78.9	12.2	8.8	79.6	48.6	24.8		Mesocarp-to-fruit ratio	M/F
7	S-033	257.8	68.9	69.9	81.1	10.2	8.5	76.6	47	26.7		Kernel-to-fruit ratio	K/F
8	S-034	264.6	65.1	66.5	79.5	12.5	7.9	75.9	46.5	24.6		Shell-to-fruit ratio	S/F
9	S-038	227.1	57.5	66.1	76.2	12.8	10.9	77.1	50.1	25.3		Fruit-to-bunch ratio	F/B
10	S-039	251.6	68.7	74.7	71.5	13.7	14.6	80.6	51	27.3
11	S-041	171	41.2	68.4	71	15.5	13.3	76.8	49.5	24.1
12	S-042	291.5	NA	NA	NA	NA	NA	NA	NA	NA
13	S-047	272.3	70	72	78.5	10.9	10.4	75	45.5	25.7
14	S-048	214.1	60.6	69.6	80.1	10.2	9.5	78.1	50.8	28.3
15	S-049	235.1	59.1	67.2	74.2	11.8	13.8	78.3	50.3	25.1
16	S-050	195	55.2	71.9	76.7	10.7	12.4	78	51.4	28.3
17	S-052	134.8	NA	NA	NA	NA	NA	NA	NA	NA
18	S-053	38.5	NA	NA	NA	NA	NA	NA	NA	NA
19	S-055	209.6	57.1	68.9	79.7	9.6	10.5	78.1	49.4	27.2
20	S-056	280.9	80.9	71.5	80.2	11.3	8.4	78.8	50.3	28.8
21	S-057	256.5	64.9	66	74.9	15.4	9.5	77.9	51.1	25.3
22	S-058	228.8	56.1	68.7	81.1	7.9	10.9	74.5	44	24.5
23	S-059	222.3	80.5	72.7	89.6	4.9	5.4	81	55.6	36.2
24	S-060	199	49.2	69	78.4	10.7	10.8	75.6	45.6	24.7
25	S-061	226.3	51.9	57.5	76.5	11.2	12.2	77.6	52	22.9
26	S-062	225.7	45.9	62.6	74.1	13.1	12.6	74.7	43.7	20.3
27	S-063	185.8	59.9	70.7	85.5	7.2	7.2	78.9	53.2	32.2
28	S-064	205.1	48.7	71.9	79.3	10	10.6	73.7	41.6	23.7
29	S-065	215.7	68.9	73.5	80.5	9.3	10.1	81	53.8	31.9
30	S-067	251.3	59.3	71.2	77	10.9	11.9	75.8	43	23.6
31	S-068	100.4	28.2	74.8	83.2	9	7.6	74.9	44.9	28
32	S-069	295	89.7	68.1	86.6	6	7.3	79.2	51.5	30.4
33	S-071	224.6	70.3	78.2	76.7	11	12.1	80.6	52.2	31.3
34	S-072	190.9	52.9	72.6	80.4	12	7.5	75.6	47.4	27.7
35	S-073	204.8	57.8	68	80.6	11.1	8.1	78.9	51.5	28.2
36	S-075	179.9	49.5	69.8	82.1	8.3	9.5	78.8	47.9	27.5
37	S-076	170.1	42.4	63.2	76.2	12.5	11.2	77.7	51.6	24.9
38	S-077	168.1	45.4	70.2	79.4	11.3	9.2	77.1	48.5	27
39	S-078	111.8	31.3	68	82.5	8.4	9	78	49.9	28
40	S-079	164.5	52	72.2	81.2	8.9	9.7	80	53.9	31.6
41	S-081	163.6	39.1	71	71.9	13.9	14	76.2	46.9	23.9
42	S-082	226.5	68.9	70.8	79.2	5	10.1	80.5	54.2	30.4
43	S-083	220.3	56.9	67.1	71.7	14.9	13.2	77.2	53.5	25.8
44	S-085	192.4	48.1	66.8	73.5	12.9	13.5	76.2	50.9	25
45	S-086	172.6	51.8	68.2	78.2	10.3	11.3	80.4	56.3	30
46	S-087	225.1	NA	NA	NA	NA	NA	NA	NA	NA
47	S-089	224.4	51.9	71.7	70.3	15.8	13.7	75.8	45.7	23.1
48	S-090	226.7	61.5	71.5	80.1	10.1	9.6	76.5	47.3	27.1
49	S-092	240.8	60.5	69.7	76.6	11.6	11.6	76.7	47	25.1
50	S-093	256.1	59.5	66.9	71.8	14.6	13.4	76	48.3	23.2
51	S-094	188.9	52.7	66.5	79.9	9.8	10.2	78.1	52.5	27.9
52	S-095	215.1	57.5	73	75.8	13.2	10.9	77.7	48.3	26.7
53	S-098	268.1	80.5	72.6	84.8	6.9	8.2	78.2	48.7	30
54	S-099	233.3	56.5	67.5	78.3	11.8	9.7	76.9	45.8	24.2
55	S-100	195.2	53.3	72.7	82.3	8.5	9.1	76.1	45.7	27.3
56	S-104	349.1	76.1	63.7	76.5	13.8	9.6	74.7	44.7	21.8
57	S-105	229.7	NA	NA	NA	NA	NA	NA	NA	NA
58	S-106	183.9	51.2	69.2	78.1	11.1	10.7	78	51.4	27.8
59	S-108	228.7	73.9	70.3	83.9	7.5	8.5	80.4	54.7	32.3
60	S-110	219.8	59.6	71.6	75.8	11	13	78.2	49.9	27.1
61	S-114	271.1	80.5	70.3	84.4	7.9	7.5	77.9	50	29.7
62	S-116	226.6	61.9	59.2	81.9	9.2	8.8	79.5	56.4	27.3
63	S-118	261	76.5	66.3	82.4	9.3	8.1	78.8	53.5	29.3
64	S-123	219	43.4	68.5	69.7	17	13.2	74.3	41.5	19.8
65	S-124	242	69.2	71.6	77.6	11.4	10.8	74.6	51.5	28.6
66	S-125	246.3	51.3	64.4	73.9	13.1	12.9	75.1	43.7	20.8
67	S-128	230.2	62.4	63.9	82.4	9.5	8	77.9	51.6	27.1
68	S-129	241.6	67	71.2	79.5	11.8	8.6	76.4	48.8	27.7
69	S-130	230.5	61.6	67.6	78.6	13.1	8.1	78	50.1	26.7
70	S-132	158.6	44.4	71.7	80.3	10.5	9.1	76.9	48.6	28
71	S-135	257.3	69.8	66.8	78.7	11.6	9.5	77.9	51.5	27.1
72	S-137	248.6	71.1	66.6	82.6	8.2	9	78.2	52	28.6
73	S-138	246.7	68.6	73	77.6	12.2	10.1	77.8	49.2	27.8
74	S-139	287.8	78	70	81.6	9.8	8.4	75.9	47.5	27.1
75	S-140	173.4	39.6	67.9	78.9	11	9.9	74.4	42.6	22.8
76	S-141	230	53.2	67.2	77.9	10	11.9	74.3	44	23.1
77	S-142	190.7	48.3	70.7	73.6	13.3	13	76.9	48.5	25.3
78	S-143	145	40.9	70.5	82.4	8.5	8.9	76.9	48.5	28.2
79	S-144	210.2	54.3	68.6	81.1	8.8	9.9	76.4	46.4	25.8
80	S-145	201	38.2	60.7	71.4	16.8	11.6	74	43.9	19
81	S-146	177.6	53.7	70.2	83	8.3	8.5	78.7	51.7	30.2
82	S-148	245.7	71.5	71.2	83.6	7.8	8.5	76.5	48.9	29.1
83	S-149	199.9	NA	NA	NA	NA	NA	NA	NA	NA
84	S-150	236.9	NA	NA	NA	NA	NA	NA	NA	NA
85	S-151	218.7	NA	NA	NA	NA	NA	NA	NA	NA
86	S-152	216	NA	NA	NA	NA	NA	NA	NA	NA
87	S-153	181	57.6	65.8	86.7	5.7	7.5	80.6	55.8	31.8
88	S-154	202.7	NA	NA	NA	NA	NA	NA	NA	NA
89	S-155	221.6	55.7	70	75.2	12.8	11.9	75	47.6	25.1
90	S-156	223.3	62.1	61.9	82.6	9.5	7.8	78.8	54.4	27.8
91	S-157	170.6	NA	NA	NA	NA	NA	NA	NA	NA
92	S-158	220	62.5	67	80.5	9.8	9.6	78.8	52.7	28.4
93	S-160	215.4	57.5	69.8	80.2	11	8.6	76.1	47.7	26.7
94	S-161	174.8	38.9	68.3	78.2	12.4	9.3	74.4	41.5	22.2
95	S-162	254.4	58.8	69.7	70.4	17.9	11.6	75.9	47.2	23.1
96	S-164	187.2	56.4	72.3	78.1	10.9	10.8	78.8	52.9	30.1
97	S-165	277	72.9	67.3	77.5	12.4	10	78	50.4	26.3
98	S-167	246.7	56.5	70.9	74.9	11.8	13.2	76.7	43.1	22.9
99	S-168	201.5	49.4	68.5	77.2	11.1	11.6	77.4	46.4	24.5
100	S-170	221.3	51.8	66.9	73.3	11.3	15.3	77.1	47.8	23.4
101	S-171	233.8	62.5	71.9	78.1	12.2	9.6	77.9	47.6	26.7
102	S-172	228.9	67.1	70.8	84.7	8.5	6.7	77.9	48.8	29.3
103	S-173	256.4	65.7	64.7	80.6	11.5	7.8	76.7	49	25.6
104	S-175	293.3	80.7	68.3	78.3	10.9	10.6	77.7	51.4	27.5
105	S-176	206.1	50.3	69.5	73	14	12.9	77	48.2	24.4
106	S-177	248.1	65.5	68.6	78.8	10.3	10.3	77.8	48.8	26.4
107	S-178	226.3	46.4	64.2	71.7	14.1	14.1	76.3	44.6	20.5
108	S-180	178	50.8	71.2	78.1	10.8	10.9	78.2	51.3	28.5
109	S-181	256.4	58.8	67.7	73.6	14.7	11.5	76.8	46	22.9
110	S-184	218.8	NA	NA	NA	NA	NA	NA	NA	NA
111	S-185	229.9	63.5	68.4	76.8	12.4	10.6	76.7	52.5	27.6
112	S-186	174	NA	NA	NA	NA	NA	NA	NA	NA
